# Supplementary material for: Long-read 16S rRNA amplicon sequencing reveals microbial characteristics in patients with colorectal adenomas and carcinoma lesions in Egypt
Source: Gut Pathog. 2025 Feb 2;17:8. doi: 10.1186/s13099-025-00681-9 (PMC11789410; doi:10.1186/s13099-025-00681-9)
Supplement: Supplementary file 2 — Supplementary Material 2 [file 13099_2025_681_MOESM2_ESM.xlsx]

## Sheet: Sheet1
name	taxRank	taxID	Max	CRC_1.cladeReads..	CRC_10.cladeReads..	CRC_11.cladeReads..	CRC_12.cladeReads..	CRC_13.cladeReads..	CRC_14.cladeReads..	CRC_15.cladeReads..	CRC_2.cladeReads..	CRC_3.cladeReads..	CRC_4.cladeReads..	CRC_5.cladeReads..	CRC_6.cladeReads..	CRC_7.cladeReads..	CRC_8.cladeReads..	CRC_9.cladeReads..	Pol_1.cladeReads..	Pol_10.cladeReads..	Pol_11.cladeReads..	Pol_12.cladeReads..	Pol_13.cladeReads..	Pol_14.cladeReads..	Pol_15.cladeReads..	Pol_2.cladeReads..	Pol_3.cladeReads..	Pol_4.cladeReads..	Pol_6.cladeReads..	Pol_7.cladeReads..	Pol_8.cladeReads..	Pol_9.cladeReads..	lineage
root><wbr>cellular organisms><wbr>Bacteria	D	2	100	100	100	100	100	100	100	100	100	100	100	100	100	100	100	100	100	100	100	100	100	100	100	100	100	100	100	100	100	100	cellular&nbsp;organisms
Terrabacteria group	-	1783272	99.78	96.63	3.344	82.97	72.03	91.39	96.95	33.4	99.66	98.36	96.76	1.795	86.75	99.78	97.5	2.943	24.59	68.18	13.21	38.62	36.83	51.16	3.045	3.308	1.854	65	50	77.92	85	58.21	cellular&nbsp;organisms>Bacteria
Actinomycetota	P	201174	81.95	61.09	1.035	60.28	17.08	55.32	81.95	3.852	0.02141	0.03393	1.121	0.1086	14.34	0.07927	65.88	1.376	15.68	13.64	2.516	3.955	1.27	9.512	0.1886	0.3754	0.1564	15	15	13.74	1.348	8.458	cellular&nbsp;organisms>Bacteria>Terrabacteria&nbsp;group
Actinomycetes	C	1760	81.92	61.04	1.016	60.26	16.71	54.71	81.92	3.738	0.02141	0.02545	1.095	0.1061	14.34	0.07927	65.87	1.362	15.52	13.64	2.516	1.419	0.9524	9.383	0.176	0.3707	0.1532	15	10	13.71	1.348	7.96	cellular&nbsp;organisms>Bacteria>Terrabacteria&nbsp;group>Actinomycetota
Propionibacteriales	O	85009	58.87	53.85	0.8407	55.16	14.39	41.54	21.91	2.956	0.01285	0.004241	0.9823	0.04891	11.8	0.07214	58.87	0.816	13.69	4.545	1.887	0.6643	NA	2.185	0.02766	0.1877	0.02189	5	5	11.73	0.8086	0.4975	cellular&nbsp;organisms>Bacteria>Terrabacteria&nbsp;group>Actinomycetota>Actinomycetes
Propionibacteriaceae	F	31957	58.67	53.64	0.8407	54.98	14.21	41.27	21.68	2.923	0.01285	0.004241	0.9731	0.04827	11.73	0.07214	58.67	0.8113	13.62	4.545	1.887	0.6039	NA	1.928	0.02514	0.1783	0.01876	5	NA	11.62	0.7188	NA	cellular&nbsp;organisms>Bacteria>Terrabacteria&nbsp;group>Actinomycetota>Actinomycetes>Propionibacteriales
Cutibacterium	G	1912216	57.44	52.31	0.8243	53.88	13.81	40.49	20.19	2.832	0.01285	0.004241	0.9485	0.04795	11.51	0.07134	57.44	0.7927	13.28	4.545	1.887	0.6039	NA	1.928	0.02263	0.1783	0.01876	5	NA	11.45	0.7188	NA	cellular&nbsp;organisms>Bacteria>Terrabacteria&nbsp;group>Actinomycetota>Actinomycetes>Propionibacteriales>Propionibacteriaceae
Cutibacterium acnes	S	1747	41.44	37.69	0.5316	38.89	9.358	26.69	14.02	1.998	0.008563	0.004241	0.6498	0.03906	8.472	0.05945	41.44	0.5022	8.809	4.545	0.6289	0.3925	NA	1.285	0.01509	0.1314	0.009381	NA	NA	8.684	0.6289	NA	cellular&nbsp;organisms>Bacteria>Terrabacteria&nbsp;group>Actinomycetota>Actinomycetes>Propionibacteriales>Propionibacteriaceae>Cutibacterium
Cutibacterium acnes subsp. elongatum	-	1734926	3.135	2.872	0.04449	3.014	0.7591	2.186	1.102	0.1358	NA	NA	0.04927	0.004764	0.4345	0.009513	3.135	0.02092	0.6858	NA	NA	0.06039	NA	0.2571	NA	0.01408	NA	NA	NA	0.5633	0.08985	NA	cellular&nbsp;organisms>Bacteria>Terrabacteria&nbsp;group>Actinomycetota>Actinomycetes>Propionibacteriales>Propionibacteriaceae>Cutibacterium>Cutibacterium&nbsp;acnes
Cutibacterium granulosum><wbr>Cutibacterium granulosum DSM 20700	-	1160719	4.625	2.809	0.04449	4.625	0.8316	4.474	0.986	0.1679	NA	NA	0.07083	0.00127	0.1448	0.006342	4.421	0.08834	0.8892	NA	NA	NA	NA	0.2571	NA	0.004692	0.003127	NA	NA	0.6102	0.08985	NA	cellular&nbsp;organisms>Bacteria>Terrabacteria&nbsp;group>Actinomycetota>Actinomycetes>Propionibacteriales>Propionibacteriaceae>Cutibacterium>Cutibacterium&nbsp;granulosum
Cutibacterium modestum	S	2559073	0.4	0.3338	0.004683	0.3717	0.0967	0.2315	0.2084	0.02222	NA	NA	0.01078	0.0003176	0.07241	NA	0.4	0.009299	0.09459	NA	NA	0.03019	NA	NA	NA	NA	NA	NA	NA	0.0751	NA	NA	cellular&nbsp;organisms>Bacteria>Terrabacteria&nbsp;group>Actinomycetota>Actinomycetes>Propionibacteriales>Propionibacteriaceae>Cutibacterium
Cutibacterium porci	S	2605781	0.2351	0.2343	0.002342	0.2016	0.06285	0.124	0.06613	0.004938	NA	NA	0.00154	0.0003176	NA	NA	0.2351	0.002325	0.06622	NA	NA	NA	NA	NA	NA	NA	NA	NA	NA	0.03755	NA	NA	cellular&nbsp;organisms>Bacteria>Terrabacteria&nbsp;group>Actinomycetota>Actinomycetes>Propionibacteriales>Propionibacteriaceae>Cutibacterium
Cutibacterium namnetense	S	1574624	0.2172	0.1917	0.002342	0.1683	0.04835	0.1261	0.07415	0.01975	NA	NA	0.006159	0.0003176	0.2172	0.0007927	0.1789	NA	0.03784	NA	NA	NA	NA	NA	NA	NA	NA	NA	NA	0.01878	NA	NA	cellular&nbsp;organisms>Bacteria>Terrabacteria&nbsp;group>Actinomycetota>Actinomycetes>Propionibacteriales>Propionibacteriaceae>Cutibacterium
Cutibacterium avidum><wbr>Cutibacterium avidum ATCC 25577	-	997355	0.1633	0.1633	0.002342	0.135	0.04593	0.1467	0.06814	0.01481	NA	NA	0.00154	NA	NA	0.0007927	0.1474	NA	0.0473	NA	NA	NA	NA	NA	NA	NA	NA	NA	NA	0.03755	NA	NA	cellular&nbsp;organisms>Bacteria>Terrabacteria&nbsp;group>Actinomycetota>Actinomycetes>Propionibacteriales>Propionibacteriaceae>Cutibacterium>Cutibacterium&nbsp;avidum
Acidipropionibacterium	G	1912215	0.3543	0.3515	0.007025	0.3273	0.1088	0.2459	0.1743	0.01975	NA	NA	0.004619	NA	NA	NA	0.3543	0.002325	0.09459	NA	NA	NA	NA	NA	NA	NA	NA	NA	NA	0.03755	NA	NA	cellular&nbsp;organisms>Bacteria>Terrabacteria&nbsp;group>Actinomycetota>Actinomycetes>Propionibacteriales>Propionibacteriaceae
Acidipropionibacterium microaerophilum	S	118367	0.3052	0.2983	0.007025	0.2626	0.08219	0.1922	0.1002	0.01235	NA	NA	0.004619	NA	NA	NA	0.3052	0.002325	0.07095	NA	NA	NA	NA	NA	NA	NA	NA	NA	NA	0.03755	NA	NA	cellular&nbsp;organisms>Bacteria>Terrabacteria&nbsp;group>Actinomycetota>Actinomycetes>Propionibacteriales>Propionibacteriaceae>Acidipropionibacterium
Acidipropionibacterium thoenii	S	1751	0.02774	0.0213	NA	0.02774	0.007252	0.0186	0.02004	NA	NA	NA	NA	NA	NA	NA	0.02105	NA	0.007095	NA	NA	NA	NA	NA	NA	NA	NA	NA	NA	NA	NA	NA	cellular&nbsp;organisms>Bacteria>Terrabacteria&nbsp;group>Actinomycetota>Actinomycetes>Propionibacteriales>Propionibacteriaceae>Acidipropionibacterium
Acidipropionibacterium timonense	S	2161818	0.0213	0.0213	NA	0.01849	0.01209	0.02067	0.01804	0.002469	NA	NA	NA	NA	NA	NA	0.01403	NA	0.007095	NA	NA	NA	NA	NA	NA	NA	NA	NA	NA	NA	NA	NA	cellular&nbsp;organisms>Bacteria>Terrabacteria&nbsp;group>Actinomycetota>Actinomycetes>Propionibacteriales>Propionibacteriaceae>Acidipropionibacterium
Acidipropionibacterium acidipropionici	S	1748	0.01804	0.007101	NA	0.007397	0.004835	0.002067	0.01804	NA	NA	NA	NA	NA	NA	NA	0.008771	NA	0.002365	NA	NA	NA	NA	NA	NA	NA	NA	NA	NA	NA	NA	NA	cellular&nbsp;organisms>Bacteria>Terrabacteria&nbsp;group>Actinomycetota>Actinomycetes>Propionibacteriales>Propionibacteriaceae>Acidipropionibacterium
Microlunatus	G	29404	0.06413	0.04971	NA	0.03329	0.007252	0.03513	0.06413	0.002469	NA	NA	0.00154	0.0003176	NA	NA	0.03684	0.002325	0.01655	NA	NA	NA	NA	NA	NA	NA	NA	NA	NA	0.009388	NA	NA	cellular&nbsp;organisms>Bacteria>Terrabacteria&nbsp;group>Actinomycetota>Actinomycetes>Propionibacteriales>Propionibacteriaceae
Microlunatus spumicola	S	81499	0.02485	0.02485	NA	0.01664	NA	0.01653	0.008016	0.002469	NA	NA	0.00154	NA	NA	NA	0.01403	NA	0.007095	NA	NA	NA	NA	NA	NA	NA	NA	NA	NA	0.009388	NA	NA	cellular&nbsp;organisms>Bacteria>Terrabacteria&nbsp;group>Actinomycetota>Actinomycetes>Propionibacteriales>Propionibacteriaceae>Microlunatus
Microlunatus parietis	S	682979	0.02485	0.02485	NA	0.005548	0.002417	0.0124	0.008016	NA	NA	NA	NA	NA	NA	NA	0.01228	NA	0.00473	NA	NA	NA	NA	NA	NA	NA	NA	NA	NA	NA	NA	NA	cellular&nbsp;organisms>Bacteria>Terrabacteria&nbsp;group>Actinomycetota>Actinomycetes>Propionibacteriales>Propionibacteriaceae>Microlunatus
Tessaracoccus	G	72763	0.3226	0.01775	NA	0.02589	0.004835	0.05786	0.3226	0.002469	NA	NA	0.00154	NA	0.07241	0.0007927	0.0228	0.002325	0.00473	NA	NA	NA	NA	NA	NA	NA	NA	NA	NA	NA	NA	NA	cellular&nbsp;organisms>Bacteria>Terrabacteria&nbsp;group>Actinomycetota>Actinomycetes>Propionibacteriales>Propionibacteriaceae
Tessaracoccus bendigoensis	S	72764	0.008266	0.003551	NA	NA	NA	0.008266	0.004008	NA	NA	NA	0.00154	NA	NA	NA	0.005263	0.002325	NA	NA	NA	NA	NA	NA	NA	NA	NA	NA	NA	NA	NA	NA	cellular&nbsp;organisms>Bacteria>Terrabacteria&nbsp;group>Actinomycetota>Actinomycetes>Propionibacteriales>Propionibacteriaceae>Tessaracoccus
Propionibacterium	G	1743	0.02004	0.01065	NA	0.0111	0.01692	0.0124	0.02004	0.002469	NA	NA	NA	NA	NA	NA	0.0193	NA	0.01182	NA	NA	NA	NA	NA	NA	NA	NA	NA	NA	NA	NA	NA	cellular&nbsp;organisms>Bacteria>Terrabacteria&nbsp;group>Actinomycetota>Actinomycetes>Propionibacteriales>Propionibacteriaceae
Propionibacterium freudenreichii	S	1744	0.01403	0.007101	NA	0.003698	0.01209	0.0062	0.01403	0.002469	NA	NA	NA	NA	NA	NA	0.003508	NA	0.007095	NA	NA	NA	NA	NA	NA	NA	NA	NA	NA	NA	NA	NA	cellular&nbsp;organisms>Bacteria>Terrabacteria&nbsp;group>Actinomycetota>Actinomycetes>Propionibacteriales>Propionibacteriaceae>Propionibacterium
Propionibacterium freudenreichii subsp. shermanii	-	1752	0.01209	0.007101	NA	0.001849	0.01209	0.0062	0.01202	0.002469	NA	NA	NA	NA	NA	NA	0.003508	NA	0.00473	NA	NA	NA	NA	NA	NA	NA	NA	NA	NA	NA	NA	NA	cellular&nbsp;organisms>Bacteria>Terrabacteria&nbsp;group>Actinomycetota>Actinomycetes>Propionibacteriales>Propionibacteriaceae>Propionibacterium>Propionibacterium&nbsp;freudenreichii
Propionibacterium ruminifibrarum	S	1962131	0.003551	0.003551	NA	0.001849	NA	NA	NA	NA	NA	NA	NA	NA	NA	NA	0.003508	NA	NA	NA	NA	NA	NA	NA	NA	NA	NA	NA	NA	NA	NA	NA	cellular&nbsp;organisms>Bacteria>Terrabacteria&nbsp;group>Actinomycetota>Actinomycetes>Propionibacteriales>Propionibacteriaceae>Propionibacterium
Vaginimicrobium><wbr>Vaginimicrobium propionicum	S	1871034	0.007101	0.007101	NA	0.001849	0.002417	NA	0.006012	0.002469	NA	NA	NA	NA	NA	NA	0.007017	NA	NA	NA	NA	NA	NA	NA	NA	NA	NA	NA	NA	NA	NA	NA	cellular&nbsp;organisms>Bacteria>Terrabacteria&nbsp;group>Actinomycetota>Actinomycetes>Propionibacteriales>Propionibacteriaceae>Vaginimicrobium
Propionimicrobium><wbr>Propionimicrobium lymphophilum	S	33012	0.007101	0.007101	NA	0.001849	0.002417	0.002067	0.004008	NA	NA	NA	NA	NA	NA	NA	0.007017	NA	0.002365	NA	NA	NA	NA	NA	NA	NA	NA	NA	NA	NA	NA	NA	cellular&nbsp;organisms>Bacteria>Terrabacteria&nbsp;group>Actinomycetota>Actinomycetes>Propionibacteriales>Propionibacteriaceae>Propionimicrobium
Luteococcus><wbr>Luteococcus sediminum	S	1343102	0.007101	0.007101	NA	0.001849	NA	NA	NA	NA	NA	NA	NA	NA	NA	NA	0.003508	NA	NA	NA	NA	NA	NA	NA	NA	NA	NA	NA	NA	NA	NA	NA	cellular&nbsp;organisms>Bacteria>Terrabacteria&nbsp;group>Actinomycetota>Actinomycetes>Propionibacteriales>Propionibacteriaceae>Luteococcus
Auraticoccus><wbr>Auraticoccus cholistanensis	S	2656650	0.003551	0.003551	NA	NA	NA	NA	NA	NA	NA	NA	NA	NA	NA	NA	0.001754	NA	NA	NA	NA	NA	NA	NA	NA	NA	NA	NA	NA	NA	NA	NA	cellular&nbsp;organisms>Bacteria>Terrabacteria&nbsp;group>Actinomycetota>Actinomycetes>Propionibacteriales>Propionibacteriaceae>Auraticoccus
Enemella	G	2896773	0.02405	0.003551	NA	NA	NA	0.002067	0.02405	NA	NA	NA	NA	NA	NA	NA	NA	NA	NA	NA	NA	NA	NA	NA	NA	NA	NA	NA	NA	NA	NA	NA	cellular&nbsp;organisms>Bacteria>Terrabacteria&nbsp;group>Actinomycetota>Actinomycetes>Propionibacteriales>Propionibacteriaceae
Nocardioidaceae	F	85015	5	0.1846	NA	0.1609	0.1765	0.2418	0.2044	0.0321	NA	NA	0.009238	0.0006351	NA	NA	0.1737	0.00465	0.06858	NA	NA	0.06039	NA	0.2571	NA	0.004692	0.003127	NA	5	0.08449	0.08985	0.4975	cellular&nbsp;organisms>Bacteria>Terrabacteria&nbsp;group>Actinomycetota>Actinomycetes>Propionibacteriales
Nocardioides	G	1839	5	0.174	NA	0.1498	0.1692	0.2253	0.1824	0.0321	NA	NA	0.009238	0.0003176	NA	NA	0.1509	0.002325	0.06622	NA	NA	0.06039	NA	0.2571	NA	0.004692	0.003127	NA	5	0.08449	0.08985	0.4975	cellular&nbsp;organisms>Bacteria>Terrabacteria&nbsp;group>Actinomycetota>Actinomycetes>Propionibacteriales>Nocardioidaceae
Nocardioides islandensis	S	433663	5	0.09587	NA	0.09801	0.09911	0.155	0.1242	0.02716	NA	NA	0.004619	0.0003176	NA	NA	0.09823	NA	0.05439	NA	NA	0.03019	NA	0.2571	NA	0.004692	0.003127	NA	5	0.03755	0.08985	0.4975	cellular&nbsp;organisms>Bacteria>Terrabacteria&nbsp;group>Actinomycetota>Actinomycetes>Propionibacteriales>Nocardioidaceae>Nocardioides
Nocardioides pacificus	S	1343103	0.05802	0.03196	NA	0.02589	0.05802	0.02893	0.02605	0.004938	NA	NA	0.00154	NA	NA	NA	0.0228	NA	0.007095	NA	NA	0.03019	NA	NA	NA	NA	NA	NA	NA	NA	NA	NA	cellular&nbsp;organisms>Bacteria>Terrabacteria&nbsp;group>Actinomycetota>Actinomycetes>Propionibacteriales>Nocardioidaceae>Nocardioides
Nocardioides ferulae	S	2340821	0.01775	0.01775	NA	0.005548	NA	0.002067	0.004008	NA	NA	NA	NA	NA	NA	NA	0.005263	NA	NA	NA	NA	NA	NA	NA	NA	NA	NA	NA	NA	0.009388	NA	NA	cellular&nbsp;organisms>Bacteria>Terrabacteria&nbsp;group>Actinomycetota>Actinomycetes>Propionibacteriales>Nocardioidaceae>Nocardioides
Nocardioides stalactiti	S	2755356	0.01002	0.007101	NA	0.003698	0.002417	0.008266	0.01002	NA	NA	NA	NA	NA	NA	NA	0.005263	NA	NA	NA	NA	NA	NA	NA	NA	NA	NA	NA	NA	NA	NA	NA	cellular&nbsp;organisms>Bacteria>Terrabacteria&nbsp;group>Actinomycetota>Actinomycetes>Propionibacteriales>Nocardioidaceae>Nocardioides
Nocardioides furvisabuli	S	375542	0.003551	0.003551	NA	NA	NA	NA	NA	NA	NA	NA	NA	NA	NA	NA	NA	NA	NA	NA	NA	NA	NA	NA	NA	NA	NA	NA	NA	NA	NA	NA	cellular&nbsp;organisms>Bacteria>Terrabacteria&nbsp;group>Actinomycetota>Actinomycetes>Propionibacteriales>Nocardioidaceae>Nocardioides
Nocardioides flavus Wang et al. 2016	S	2058780	0.004133	0.003551	NA	NA	0.002417	0.004133	NA	NA	NA	NA	NA	NA	NA	NA	0.001754	NA	NA	NA	NA	NA	NA	NA	NA	NA	NA	NA	NA	NA	NA	NA	cellular&nbsp;organisms>Bacteria>Terrabacteria&nbsp;group>Actinomycetota>Actinomycetes>Propionibacteriales>Nocardioidaceae>Nocardioides
Nocardioides exalbidus	S	402596	0.003551	0.003551	NA	NA	NA	NA	NA	NA	NA	NA	NA	NA	NA	NA	NA	NA	NA	NA	NA	NA	NA	NA	NA	NA	NA	NA	NA	NA	NA	NA	cellular&nbsp;organisms>Bacteria>Terrabacteria&nbsp;group>Actinomycetota>Actinomycetes>Propionibacteriales>Nocardioidaceae>Nocardioides
Nocardioides ginsengisoli	S	363868	0.003551	0.003551	NA	NA	NA	NA	0.002004	NA	NA	NA	NA	NA	NA	NA	NA	NA	NA	NA	NA	NA	NA	NA	NA	NA	NA	NA	NA	NA	NA	NA	cellular&nbsp;organisms>Bacteria>Terrabacteria&nbsp;group>Actinomycetota>Actinomycetes>Propionibacteriales>Nocardioidaceae>Nocardioides
Nocardioides kribbensis	S	305517	0.009388	0.003551	NA	0.001849	NA	0.0062	NA	NA	NA	NA	NA	NA	NA	NA	0.007017	NA	NA	NA	NA	NA	NA	NA	NA	NA	NA	NA	NA	0.009388	NA	NA	cellular&nbsp;organisms>Bacteria>Terrabacteria&nbsp;group>Actinomycetota>Actinomycetes>Propionibacteriales>Nocardioidaceae>Nocardioides
Nocardioides marinquilinus	S	1210400	0.003551	0.003551	NA	NA	NA	NA	NA	NA	NA	NA	NA	NA	NA	NA	NA	NA	NA	NA	NA	NA	NA	NA	NA	NA	NA	NA	NA	NA	NA	NA	cellular&nbsp;organisms>Bacteria>Terrabacteria&nbsp;group>Actinomycetota>Actinomycetes>Propionibacteriales>Nocardioidaceae>Nocardioides
Marmoricola	G	86795	0.01002	0.003551	NA	NA	0.002417	0.004133	0.01002	NA	NA	NA	NA	0.0003176	NA	NA	0.005263	NA	NA	NA	NA	NA	NA	NA	NA	NA	NA	NA	NA	NA	NA	NA	cellular&nbsp;organisms>Bacteria>Terrabacteria&nbsp;group>Actinomycetota>Actinomycetes>Propionibacteriales>Nocardioidaceae
Marmoricola caldifontis	S	2588938	0.003551	0.003551	NA	NA	NA	NA	NA	NA	NA	NA	NA	NA	NA	NA	NA	NA	NA	NA	NA	NA	NA	NA	NA	NA	NA	NA	NA	NA	NA	NA	cellular&nbsp;organisms>Bacteria>Terrabacteria&nbsp;group>Actinomycetota>Actinomycetes>Propionibacteriales>Nocardioidaceae>Marmoricola
Mumia><wbr>Mumia zhuanghuii	S	2585211	0.003551	0.003551	NA	NA	NA	NA	NA	NA	NA	NA	NA	NA	NA	NA	NA	0.002325	NA	NA	NA	NA	NA	NA	NA	NA	NA	NA	NA	NA	NA	NA	cellular&nbsp;organisms>Bacteria>Terrabacteria&nbsp;group>Actinomycetota>Actinomycetes>Propionibacteriales>Nocardioidaceae>Mumia
Tenggerimyces><wbr>Tenggerimyces mesophilus	S	1730245	0.01053	0.003551	NA	0.007397	NA	0.0062	0.008016	NA	NA	NA	NA	NA	NA	NA	0.01053	NA	NA	NA	NA	NA	NA	NA	NA	NA	NA	NA	NA	NA	NA	NA	cellular&nbsp;organisms>Bacteria>Terrabacteria&nbsp;group>Actinomycetota>Actinomycetes>Propionibacteriales>Nocardioidaceae>Tenggerimyces
Micrococcales	O	85006	26.69	2.443	0.07728	1.655	0.7953	3.92	26.69	0.3259	NA	0.004241	0.04465	0.02509	0.9413	0.002378	2.701	0.2952	0.6196	NA	NA	0.4227	0.6349	2.442	0.06788	0.08446	0.06567	NA	NA	0.9857	NA	2.488	cellular&nbsp;organisms>Bacteria>Terrabacteria&nbsp;group>Actinomycetota>Actinomycetes
Microbacteriaceae	F	85023	4.557	0.6569	0.02108	0.5196	0.2127	0.7088	4.557	0.0963	NA	0.004241	0.01694	0.01842	NA	NA	0.5876	0.07207	0.2057	NA	NA	0.09058	0.3175	0.3856	0.04274	0.061	0.05629	NA	NA	0.1408	NA	NA	cellular&nbsp;organisms>Bacteria>Terrabacteria&nbsp;group>Actinomycetota>Actinomycetes>Micrococcales
Microbacterium	G	33882	0.497	0.3835	NA	0.2774	0.09911	0.1777	0.497	0.0321	NA	0.004241	0.007698	0.0006351	NA	NA	0.3175	0.00465	0.07804	NA	NA	0.03019	NA	0.1285	0.002514	0.004692	0.003127	NA	NA	0.08449	NA	NA	cellular&nbsp;organisms>Bacteria>Terrabacteria&nbsp;group>Actinomycetota>Actinomycetes>Micrococcales>Microbacteriaceae
Microbacterium marinum	S	421115	0.01065	0.01065	NA	NA	NA	NA	NA	NA	NA	NA	NA	NA	NA	NA	NA	NA	NA	NA	NA	NA	NA	NA	NA	NA	NA	NA	NA	NA	NA	NA	cellular&nbsp;organisms>Bacteria>Terrabacteria&nbsp;group>Actinomycetota>Actinomycetes>Micrococcales>Microbacteriaceae>Microbacterium
Microbacterium terricola	S	344163	0.003551	0.003551	NA	0.001849	NA	NA	NA	NA	NA	NA	NA	NA	NA	NA	NA	NA	NA	NA	NA	NA	NA	NA	NA	NA	NA	NA	NA	NA	NA	NA	cellular&nbsp;organisms>Bacteria>Terrabacteria&nbsp;group>Actinomycetota>Actinomycetes>Micrococcales>Microbacteriaceae>Microbacterium
Microbacterium telephonicum	S	1714841	0.007017	0.003551	NA	0.003698	NA	0.004133	0.006012	NA	NA	NA	NA	NA	NA	NA	0.007017	NA	NA	NA	NA	NA	NA	NA	NA	NA	NA	NA	NA	NA	NA	NA	cellular&nbsp;organisms>Bacteria>Terrabacteria&nbsp;group>Actinomycetota>Actinomycetes>Micrococcales>Microbacteriaceae>Microbacterium
Microbacterium oryzae	S	743009	0.003551	0.003551	NA	NA	NA	NA	NA	NA	NA	NA	NA	NA	NA	NA	NA	NA	NA	NA	NA	NA	NA	NA	NA	NA	NA	NA	NA	NA	NA	NA	cellular&nbsp;organisms>Bacteria>Terrabacteria&nbsp;group>Actinomycetota>Actinomycetes>Micrococcales>Microbacteriaceae>Microbacterium
Microbacterium oleivorans	S	273677	0.004008	0.003551	NA	NA	NA	NA	0.004008	NA	NA	NA	NA	NA	NA	NA	NA	NA	0.002365	NA	NA	NA	NA	NA	NA	NA	NA	NA	NA	NA	NA	NA	cellular&nbsp;organisms>Bacteria>Terrabacteria&nbsp;group>Actinomycetota>Actinomycetes>Micrococcales>Microbacteriaceae>Microbacterium
Microbacterium saperdae	S	69368	0.006012	0.003551	NA	NA	NA	NA	0.006012	NA	NA	NA	NA	NA	NA	NA	NA	NA	NA	NA	NA	NA	NA	NA	NA	NA	NA	NA	NA	NA	NA	NA	cellular&nbsp;organisms>Bacteria>Terrabacteria&nbsp;group>Actinomycetota>Actinomycetes>Micrococcales>Microbacteriaceae>Microbacterium
Microbacterium tumbae	S	1840605	0.08216	0.003551	NA	NA	NA	0.004133	0.08216	NA	NA	NA	NA	NA	NA	NA	0.005263	NA	NA	NA	NA	NA	NA	NA	NA	NA	NA	NA	NA	NA	NA	NA	cellular&nbsp;organisms>Bacteria>Terrabacteria&nbsp;group>Actinomycetota>Actinomycetes>Micrococcales>Microbacteriaceae>Microbacterium
Microbacterium terregens	S	69363	0.004008	0.003551	NA	0.003698	NA	0.002067	0.004008	NA	NA	NA	NA	NA	NA	NA	NA	NA	NA	NA	NA	NA	NA	NA	NA	NA	NA	NA	NA	NA	NA	NA	cellular&nbsp;organisms>Bacteria>Terrabacteria&nbsp;group>Actinomycetota>Actinomycetes>Micrococcales>Microbacteriaceae>Microbacterium
Microbacterium gubbeenense	S	159896	0.004241	0.003551	NA	0.001849	NA	0.004133	0.004008	NA	NA	0.004241	NA	NA	NA	NA	0.003508	NA	NA	NA	NA	NA	NA	NA	NA	NA	NA	NA	NA	NA	NA	NA	cellular&nbsp;organisms>Bacteria>Terrabacteria&nbsp;group>Actinomycetota>Actinomycetes>Micrococcales>Microbacteriaceae>Microbacterium
Gulosibacter	G	256818	3.441	0.09942	0.01873	0.08691	0.03626	0.3616	3.441	0.05185	NA	NA	0.004619	0.01747	NA	NA	0.08771	0.0465	0.07804	NA	NA	0.03019	0.3175	0.1285	0.03771	0.04692	0.05003	NA	NA	0.01878	NA	NA	cellular&nbsp;organisms>Bacteria>Terrabacteria&nbsp;group>Actinomycetota>Actinomycetes>Micrococcales>Microbacteriaceae
Gulosibacter hominis	S	2770504	3.09	0.04971	NA	0.02589	0.002417	0.2769	3.09	0.007407	NA	NA	NA	NA	NA	NA	0.04912	0.01395	0.01655	NA	NA	0.03019	NA	NA	NA	NA	NA	NA	NA	NA	NA	NA	cellular&nbsp;organisms>Bacteria>Terrabacteria&nbsp;group>Actinomycetota>Actinomycetes>Micrococcales>Microbacteriaceae>Gulosibacter
Gulosibacter chungangensis	S	979746	0.3175	0.03551	0.01873	0.03329	0.02417	0.0496	0.09419	0.04444	NA	NA	0.004619	0.01747	NA	NA	0.03158	0.03255	0.05676	NA	NA	NA	0.3175	0.1285	0.03771	0.04692	0.05003	NA	NA	0.009388	NA	NA	cellular&nbsp;organisms>Bacteria>Terrabacteria&nbsp;group>Actinomycetota>Actinomycetes>Micrococcales>Microbacteriaceae>Gulosibacter
Gulosibacter bifidus	S	272239	0.04609	0.01065	NA	0.02219	0.007252	0.01033	0.04609	NA	NA	NA	NA	NA	NA	NA	0.007017	NA	NA	NA	NA	NA	NA	NA	NA	NA	NA	NA	NA	0.009388	NA	NA	cellular&nbsp;organisms>Bacteria>Terrabacteria&nbsp;group>Actinomycetota>Actinomycetes>Micrococcales>Microbacteriaceae>Gulosibacter
Leucobacter	G	55968	0.0481	0.0213	0.002342	0.02034	0.01209	0.031	0.0481	NA	NA	NA	NA	NA	NA	NA	0.02631	NA	0.002365	NA	NA	NA	NA	NA	NA	NA	NA	NA	NA	0.009388	NA	NA	cellular&nbsp;organisms>Bacteria>Terrabacteria&nbsp;group>Actinomycetota>Actinomycetes>Micrococcales>Microbacteriaceae
Leucobacter albus	S	272210	0.0142	0.0142	NA	0.0111	0.007252	0.01033	0.01403	NA	NA	NA	NA	NA	NA	NA	0.01053	NA	NA	NA	NA	NA	NA	NA	NA	NA	NA	NA	NA	NA	NA	NA	cellular&nbsp;organisms>Bacteria>Terrabacteria&nbsp;group>Actinomycetota>Actinomycetes>Micrococcales>Microbacteriaceae>Leucobacter
Leucobacter populi	S	1774087	0.003551	0.003551	NA	NA	NA	NA	NA	NA	NA	NA	NA	NA	NA	NA	NA	NA	NA	NA	NA	NA	NA	NA	NA	NA	NA	NA	NA	NA	NA	NA	cellular&nbsp;organisms>Bacteria>Terrabacteria&nbsp;group>Actinomycetota>Actinomycetes>Micrococcales>Microbacteriaceae>Leucobacter
Amnibacterium><wbr>Amnibacterium endophyticum	S	2109337	0.02631	0.01775	NA	0.009246	NA	0.01033	0.01403	NA	NA	NA	0.00154	NA	NA	NA	0.02631	NA	0.00473	NA	NA	NA	NA	NA	NA	NA	NA	NA	NA	NA	NA	NA	cellular&nbsp;organisms>Bacteria>Terrabacteria&nbsp;group>Actinomycetota>Actinomycetes>Micrococcales>Microbacteriaceae>Amnibacterium
Agrococcus	G	46352	0.05411	0.01775	NA	0.01294	0.01209	0.008266	0.05411	NA	NA	NA	NA	NA	NA	NA	0.02631	NA	0.00473	NA	NA	NA	NA	NA	NA	NA	NA	NA	NA	0.009388	NA	NA	cellular&nbsp;organisms>Bacteria>Terrabacteria&nbsp;group>Actinomycetota>Actinomycetes>Micrococcales>Microbacteriaceae
Agrococcus terreus	S	574649	0.04208	0.0142	NA	0.01294	0.01209	0.0062	0.04208	NA	NA	NA	NA	NA	NA	NA	0.01579	NA	0.00473	NA	NA	NA	NA	NA	NA	NA	NA	NA	NA	0.009388	NA	NA	cellular&nbsp;organisms>Bacteria>Terrabacteria&nbsp;group>Actinomycetota>Actinomycetes>Micrococcales>Microbacteriaceae>Agrococcus
Agrococcus versicolor	S	501482	0.003551	0.003551	NA	NA	NA	NA	NA	NA	NA	NA	NA	NA	NA	NA	NA	NA	NA	NA	NA	NA	NA	NA	NA	NA	NA	NA	NA	NA	NA	NA	cellular&nbsp;organisms>Bacteria>Terrabacteria&nbsp;group>Actinomycetota>Actinomycetes>Micrococcales>Microbacteriaceae>Agrococcus
Agromyces	G	33877	0.1285	0.0142	NA	0.005548	0.002417	0.01033	0.06012	NA	NA	NA	NA	NA	NA	NA	0.01403	0.002325	0.002365	NA	NA	0.03019	NA	0.1285	0.002514	NA	NA	NA	NA	NA	NA	NA	cellular&nbsp;organisms>Bacteria>Terrabacteria&nbsp;group>Actinomycetota>Actinomycetes>Micrococcales>Microbacteriaceae
Agromyces rhizosphaerae	S	88374	0.1285	0.01065	NA	NA	0.002417	0.004133	0.004008	NA	NA	NA	NA	NA	NA	NA	0.001754	NA	NA	NA	NA	0.03019	NA	0.1285	0.002514	NA	NA	NA	NA	NA	NA	NA	cellular&nbsp;organisms>Bacteria>Terrabacteria&nbsp;group>Actinomycetota>Actinomycetes>Micrococcales>Microbacteriaceae>Agromyces
Agromyces cerinus	S	33878	0.005263	0.003551	NA	NA	NA	NA	0.002004	NA	NA	NA	NA	NA	NA	NA	0.005263	NA	NA	NA	NA	NA	NA	NA	NA	NA	NA	NA	NA	NA	NA	NA	cellular&nbsp;organisms>Bacteria>Terrabacteria&nbsp;group>Actinomycetota>Actinomycetes>Micrococcales>Microbacteriaceae>Agromyces
Huakuichenia><wbr>Huakuichenia soli	S	1848476	0.01849	0.0142	NA	0.01849	0.002417	0.004133	0.002004	0.002469	NA	NA	NA	NA	NA	NA	0.01403	NA	0.00473	NA	NA	NA	NA	NA	NA	0.004692	NA	NA	NA	NA	NA	NA	cellular&nbsp;organisms>Bacteria>Terrabacteria&nbsp;group>Actinomycetota>Actinomycetes>Micrococcales>Microbacteriaceae>Huakuichenia
Luna cluster><wbr>...><wbr>Candidatus Aquiluna rubra	S	529882	0.007101	0.007101	NA	0.001849	0.002417	NA	0.006012	NA	NA	NA	NA	NA	NA	NA	0.005263	NA	NA	NA	NA	NA	NA	NA	NA	NA	NA	NA	NA	NA	NA	NA	cellular&nbsp;organisms>Bacteria>Terrabacteria&nbsp;group>Actinomycetota>Actinomycetes>Micrococcales>Microbacteriaceae>Luna&nbsp;cluster>Luna&#x2011;1&nbsp;subcluster>Aquiluna
Pseudoclavibacter	G	255204	0.02605	0.007101	NA	0.01664	0.007252	0.01033	0.02605	0.002469	NA	NA	NA	NA	NA	NA	0.01579	NA	0.00473	NA	NA	NA	NA	NA	NA	NA	NA	NA	NA	0.009388	NA	NA	cellular&nbsp;organisms>Bacteria>Terrabacteria&nbsp;group>Actinomycetota>Actinomycetes>Micrococcales>Microbacteriaceae
Pseudoclavibacter helvolus	S	255205	0.01479	0.007101	NA	0.01479	0.004835	0.01033	0.01002	NA	NA	NA	NA	NA	NA	NA	0.01053	NA	0.002365	NA	NA	NA	NA	NA	NA	NA	NA	NA	NA	0.009388	NA	NA	cellular&nbsp;organisms>Bacteria>Terrabacteria&nbsp;group>Actinomycetota>Actinomycetes>Micrococcales>Microbacteriaceae>Pseudoclavibacter
Curtobacterium	G	2034	0.004008	0.003551	NA	0.001849	0.002417	0.002067	0.004008	NA	NA	NA	NA	NA	NA	NA	NA	NA	0.002365	NA	NA	NA	NA	NA	NA	NA	NA	NA	NA	NA	NA	NA	cellular&nbsp;organisms>Bacteria>Terrabacteria&nbsp;group>Actinomycetota>Actinomycetes>Micrococcales>Microbacteriaceae
Curtobacterium albidum	S	50728	0.003551	0.003551	NA	NA	0.002417	0.002067	0.002004	NA	NA	NA	NA	NA	NA	NA	NA	NA	NA	NA	NA	NA	NA	NA	NA	NA	NA	NA	NA	NA	NA	NA	cellular&nbsp;organisms>Bacteria>Terrabacteria&nbsp;group>Actinomycetota>Actinomycetes>Micrococcales>Microbacteriaceae>Curtobacterium
Canibacter><wbr>Canibacter oris	S	1365628	0.004008	0.003551	NA	0.001849	NA	NA	0.004008	0.002469	NA	NA	0.00154	NA	NA	NA	0.001754	0.002325	NA	NA	NA	NA	NA	NA	NA	NA	NA	NA	NA	NA	NA	NA	cellular&nbsp;organisms>Bacteria>Terrabacteria&nbsp;group>Actinomycetota>Actinomycetes>Micrococcales>Microbacteriaceae>Canibacter
Conyzicola><wbr>Conyzicola lurida	S	1172621	0.003551	0.003551	NA	NA	NA	NA	NA	NA	NA	NA	NA	NA	NA	NA	NA	NA	NA	NA	NA	NA	NA	NA	NA	NA	NA	NA	NA	NA	NA	NA	cellular&nbsp;organisms>Bacteria>Terrabacteria&nbsp;group>Actinomycetota>Actinomycetes>Micrococcales>Microbacteriaceae>Conyzicola
Leifsonia><wbr>Leifsonia aquatica	S	144185	0.03206	0.003551	NA	0.001849	NA	0.008266	0.03206	NA	NA	NA	NA	NA	NA	NA	NA	0.00465	NA	NA	NA	NA	NA	NA	NA	NA	NA	NA	NA	NA	NA	NA	cellular&nbsp;organisms>Bacteria>Terrabacteria&nbsp;group>Actinomycetota>Actinomycetes>Micrococcales>Microbacteriaceae>Leifsonia
Frigoribacterium	G	96492	0.01202	0.003551	NA	0.0111	0.002417	NA	0.01202	NA	NA	NA	NA	NA	NA	NA	0.005263	NA	0.002365	NA	NA	NA	NA	NA	NA	NA	NA	NA	NA	NA	NA	NA	cellular&nbsp;organisms>Bacteria>Terrabacteria&nbsp;group>Actinomycetota>Actinomycetes>Micrococcales>Microbacteriaceae
Frigoribacterium endophyticum	S	1522176	0.003551	0.003551	NA	NA	NA	NA	0.002004	NA	NA	NA	NA	NA	NA	NA	NA	NA	NA	NA	NA	NA	NA	NA	NA	NA	NA	NA	NA	NA	NA	NA	cellular&nbsp;organisms>Bacteria>Terrabacteria&nbsp;group>Actinomycetota>Actinomycetes>Micrococcales>Microbacteriaceae>Frigoribacterium
Micrococcaceae	F	1268	2.168	0.5788	0.01639	0.4272	0.1644	0.5662	2.168	0.06914	NA	NA	0.01232	0.003176	0.5793	0.002378	0.7999	0.04882	0.1064	NA	NA	0.06039	NA	NA	0.007543	0.009384	NA	NA	NA	0.3661	NA	NA	cellular&nbsp;organisms>Bacteria>Terrabacteria&nbsp;group>Actinomycetota>Actinomycetes>Micrococcales
Auritidibacter><wbr>Auritidibacter ignavus	S	678932	0.1579	0.1243	NA	0.1183	0.02176	0.0806	0.06012	0.004938	NA	NA	NA	NA	NA	NA	0.1579	0.002325	0.02838	NA	NA	0.03019	NA	NA	NA	NA	NA	NA	NA	0.05633	NA	NA	cellular&nbsp;organisms>Bacteria>Terrabacteria&nbsp;group>Actinomycetota>Actinomycetes>Micrococcales>Micrococcaceae>Auritidibacter
Zhihengliuella	G	370735	0.1242	0.09232	NA	0.07582	0.01209	0.04753	0.1242	0.004938	NA	NA	0.00154	NA	NA	NA	0.08771	NA	0.01419	NA	NA	NA	NA	NA	NA	NA	NA	NA	NA	0.01878	NA	NA	cellular&nbsp;organisms>Bacteria>Terrabacteria&nbsp;group>Actinomycetota>Actinomycetes>Micrococcales>Micrococcaceae
Zhihengliuella somnathii	S	556291	0.1162	0.08877	NA	0.07397	0.00967	0.04753	0.1162	0.004938	NA	NA	0.00154	NA	NA	NA	0.08245	NA	0.01419	NA	NA	NA	NA	NA	NA	NA	NA	NA	NA	0.01878	NA	NA	cellular&nbsp;organisms>Bacteria>Terrabacteria&nbsp;group>Actinomycetota>Actinomycetes>Micrococcales>Micrococcaceae>Zhihengliuella
Arthrobacter	G	1663	0.3387	0.08877	0.004683	0.04068	0.02176	0.08679	0.3387	0.01728	NA	NA	0.003079	0.0003176	NA	0.0007927	0.07368	0.006974	0.009459	NA	NA	NA	NA	NA	NA	NA	NA	NA	NA	0.05633	NA	NA	cellular&nbsp;organisms>Bacteria>Terrabacteria&nbsp;group>Actinomycetota>Actinomycetes>Micrococcales>Micrococcaceae
Arthrobacter nitrophenolicus	S	683150	0.1363	0.02841	NA	0.005548	0.002417	0.031	0.1363	0.009877	NA	NA	NA	NA	NA	NA	0.02456	0.002325	0.00473	NA	NA	NA	NA	NA	NA	NA	NA	NA	NA	0.02816	NA	NA	cellular&nbsp;organisms>Bacteria>Terrabacteria&nbsp;group>Actinomycetota>Actinomycetes>Micrococcales>Micrococcaceae>Arthrobacter
Arthrobacter alkaliphilus	S	369936	0.0213	0.0213	NA	0.007397	0.002417	0.0124	0.02004	NA	NA	NA	NA	NA	NA	NA	0.007017	NA	0.002365	NA	NA	NA	NA	NA	NA	NA	NA	NA	NA	NA	NA	NA	cellular&nbsp;organisms>Bacteria>Terrabacteria&nbsp;group>Actinomycetota>Actinomycetes>Micrococcales>Micrococcaceae>Arthrobacter
Arthrobacter gyeryongensis	S	1650592	0.02631	0.0142	NA	0.009246	0.004835	0.0062	0.008016	0.002469	NA	NA	0.00154	NA	NA	NA	0.02631	NA	0.002365	NA	NA	NA	NA	NA	NA	NA	NA	NA	NA	NA	NA	NA	cellular&nbsp;organisms>Bacteria>Terrabacteria&nbsp;group>Actinomycetota>Actinomycetes>Micrococcales>Micrococcaceae>Arthrobacter
Arthrobacter crystallopoietes	S	37928	0.01065	0.01065	NA	NA	NA	NA	NA	NA	NA	NA	NA	NA	NA	NA	NA	NA	NA	NA	NA	NA	NA	NA	NA	NA	NA	NA	NA	NA	NA	NA	cellular&nbsp;organisms>Bacteria>Terrabacteria&nbsp;group>Actinomycetota>Actinomycetes>Micrococcales>Micrococcaceae>Arthrobacter
Arthrobacter paludis	S	1069475	0.03006	0.007101	NA	NA	NA	0.002067	0.03006	NA	NA	NA	NA	NA	NA	NA	NA	NA	NA	NA	NA	NA	NA	NA	NA	NA	NA	NA	NA	NA	NA	NA	cellular&nbsp;organisms>Bacteria>Terrabacteria&nbsp;group>Actinomycetota>Actinomycetes>Micrococcales>Micrococcaceae>Arthrobacter
Kocuria	G	57493	0.2172	0.07811	0.004683	0.04808	0.03868	0.07646	0.09619	0.01481	NA	NA	0.00154	0.002223	0.2172	0.001585	0.1895	0.00465	0.01655	NA	NA	NA	NA	NA	0.002514	NA	NA	NA	NA	0.06572	NA	NA	cellular&nbsp;organisms>Bacteria>Terrabacteria&nbsp;group>Actinomycetota>Actinomycetes>Micrococcales>Micrococcaceae
Kocuria polaris	S	136273	0.0228	0.0142	NA	0.01294	0.004835	0.008266	0.02204	0.002469	NA	NA	NA	NA	NA	NA	0.0228	NA	0.00473	NA	NA	NA	NA	NA	NA	NA	NA	NA	NA	NA	NA	NA	cellular&nbsp;organisms>Bacteria>Terrabacteria&nbsp;group>Actinomycetota>Actinomycetes>Micrococcales>Micrococcaceae>Kocuria
Kocuria rosea	S	1275	0.07241	0.007101	NA	NA	0.007252	0.02067	NA	NA	NA	NA	NA	NA	0.07241	0.0007927	0.0228	NA	0.002365	NA	NA	NA	NA	NA	NA	NA	NA	NA	NA	0.02816	NA	NA	cellular&nbsp;organisms>Bacteria>Terrabacteria&nbsp;group>Actinomycetota>Actinomycetes>Micrococcales>Micrococcaceae>Kocuria
Kocuria varians	S	1272	0.01002	0.003551	NA	0.001849	NA	0.004133	0.01002	NA	NA	NA	NA	NA	NA	NA	NA	NA	NA	NA	NA	NA	NA	NA	NA	NA	NA	NA	NA	NA	NA	NA	cellular&nbsp;organisms>Bacteria>Terrabacteria&nbsp;group>Actinomycetota>Actinomycetes>Micrococcales>Micrococcaceae>Kocuria
Kocuria arsenatis	S	1578757	0.003551	0.003551	NA	NA	NA	NA	NA	NA	NA	NA	NA	NA	NA	NA	NA	NA	NA	NA	NA	NA	NA	NA	NA	NA	NA	NA	NA	NA	NA	NA	cellular&nbsp;organisms>Bacteria>Terrabacteria&nbsp;group>Actinomycetota>Actinomycetes>Micrococcales>Micrococcaceae>Kocuria
Kocuria atrinae	S	592377	0.02631	0.003551	NA	0.001849	0.00967	0.004133	NA	NA	NA	NA	0.00154	0.0003176	NA	NA	0.02631	NA	NA	NA	NA	NA	NA	NA	NA	NA	NA	NA	NA	NA	NA	NA	cellular&nbsp;organisms>Bacteria>Terrabacteria&nbsp;group>Actinomycetota>Actinomycetes>Micrococcales>Micrococcaceae>Kocuria
Citricoccus	G	169133	0.05326	0.05326	NA	0.001849	NA	NA	0.01002	NA	NA	NA	NA	NA	NA	NA	NA	NA	NA	NA	NA	NA	NA	NA	NA	NA	NA	NA	NA	NA	NA	NA	cellular&nbsp;organisms>Bacteria>Terrabacteria&nbsp;group>Actinomycetota>Actinomycetes>Micrococcales>Micrococcaceae
Citricoccus massiliensis	S	2045010	0.02485	0.02485	NA	NA	NA	NA	NA	NA	NA	NA	NA	NA	NA	NA	NA	NA	NA	NA	NA	NA	NA	NA	NA	NA	NA	NA	NA	NA	NA	NA	cellular&nbsp;organisms>Bacteria>Terrabacteria&nbsp;group>Actinomycetota>Actinomycetes>Micrococcales>Micrococcaceae>Citricoccus
Citricoccus yambaruensis	S	582852	0.003551	0.003551	NA	NA	NA	NA	NA	NA	NA	NA	NA	NA	NA	NA	NA	NA	NA	NA	NA	NA	NA	NA	NA	NA	NA	NA	NA	NA	NA	NA	cellular&nbsp;organisms>Bacteria>Terrabacteria&nbsp;group>Actinomycetota>Actinomycetes>Micrococcales>Micrococcaceae>Citricoccus
Citricoccus lacusdiani	S	1688488	0.003551	0.003551	NA	NA	NA	NA	NA	NA	NA	NA	NA	NA	NA	NA	NA	NA	NA	NA	NA	NA	NA	NA	NA	NA	NA	NA	NA	NA	NA	NA	cellular&nbsp;organisms>Bacteria>Terrabacteria&nbsp;group>Actinomycetota>Actinomycetes>Micrococcales>Micrococcaceae>Citricoccus
Rothia	G	32207	0.2172	0.02841	NA	0.04808	0.004835	0.02687	0.07415	0.002469	NA	NA	0.003079	NA	0.2172	NA	0.01228	NA	0.007095	NA	NA	NA	NA	NA	0.005028	NA	NA	NA	NA	0.02816	NA	NA	cellular&nbsp;organisms>Bacteria>Terrabacteria&nbsp;group>Actinomycetota>Actinomycetes>Micrococcales>Micrococcaceae
Rothia dentocariosa><wbr>Rothia dentocariosa ATCC 17931	-	762948	0.2172	0.007101	NA	0.007397	NA	0.002067	NA	NA	NA	NA	NA	NA	0.2172	NA	NA	NA	NA	NA	NA	NA	NA	NA	NA	NA	NA	NA	NA	NA	NA	NA	cellular&nbsp;organisms>Bacteria>Terrabacteria&nbsp;group>Actinomycetota>Actinomycetes>Micrococcales>Micrococcaceae>Rothia>Rothia&nbsp;dentocariosa
Rothia kristinae	S	37923	0.007101	0.007101	NA	NA	NA	NA	NA	NA	NA	NA	NA	NA	NA	NA	NA	NA	NA	NA	NA	NA	NA	NA	NA	NA	NA	NA	NA	NA	NA	NA	cellular&nbsp;organisms>Bacteria>Terrabacteria&nbsp;group>Actinomycetota>Actinomycetes>Micrococcales>Micrococcaceae>Rothia
Rothia mucilaginosa	S	43675	0.03329	0.007101	NA	0.03329	NA	0.004133	0.01804	NA	NA	NA	NA	NA	NA	NA	0.003508	NA	0.00473	NA	NA	NA	NA	NA	0.005028	NA	NA	NA	NA	0.009388	NA	NA	cellular&nbsp;organisms>Bacteria>Terrabacteria&nbsp;group>Actinomycetota>Actinomycetes>Micrococcales>Micrococcaceae>Rothia
Rothia aerolata	S	1812262	0.003551	0.003551	NA	NA	NA	NA	NA	NA	NA	NA	NA	NA	NA	NA	NA	NA	NA	NA	NA	NA	NA	NA	NA	NA	NA	NA	NA	NA	NA	NA	cellular&nbsp;organisms>Bacteria>Terrabacteria&nbsp;group>Actinomycetota>Actinomycetes>Micrococcales>Micrococcaceae>Rothia
Micrococcus	G	1269	0.3246	0.02485	0.004683	0.03513	0.01934	0.08266	0.3246	0.004938	NA	NA	0.003079	0.0003176	0.07241	NA	0.1737	0.01395	0.002365	NA	NA	NA	NA	NA	NA	0.004692	NA	NA	NA	0.01878	NA	NA	cellular&nbsp;organisms>Bacteria>Terrabacteria&nbsp;group>Actinomycetota>Actinomycetes>Micrococcales>Micrococcaceae
Micrococcus terreus	S	574650	0.03508	0.01065	NA	0.01479	0.00967	0.01653	0.02605	0.002469	NA	NA	0.003079	NA	NA	NA	0.03508	NA	NA	NA	NA	NA	NA	NA	NA	0.004692	NA	NA	NA	0.009388	NA	NA	cellular&nbsp;organisms>Bacteria>Terrabacteria&nbsp;group>Actinomycetota>Actinomycetes>Micrococcales>Micrococcaceae>Micrococcus
Micrococcus flavus	S	384602	0.02273	0.003551	0.002342	0.001849	0.004835	0.02273	0.01403	NA	NA	NA	NA	NA	NA	NA	0.008771	NA	NA	NA	NA	NA	NA	NA	NA	NA	NA	NA	NA	0.009388	NA	NA	cellular&nbsp;organisms>Bacteria>Terrabacteria&nbsp;group>Actinomycetota>Actinomycetes>Micrococcales>Micrococcaceae>Micrococcus
Micrococcus aloeverae	S	1391911	0.003551	0.003551	NA	NA	NA	0.002067	NA	NA	NA	NA	NA	NA	NA	NA	NA	NA	NA	NA	NA	NA	NA	NA	NA	NA	NA	NA	NA	NA	NA	NA	cellular&nbsp;organisms>Bacteria>Terrabacteria&nbsp;group>Actinomycetota>Actinomycetes>Micrococcales>Micrococcaceae>Micrococcus
Sinomonas	G	596707	0.03607	0.003551	NA	0.009246	0.007252	0.002067	0.03607	NA	NA	NA	NA	NA	NA	NA	0.005263	NA	0.00473	NA	NA	NA	NA	NA	NA	NA	NA	NA	NA	NA	NA	NA	cellular&nbsp;organisms>Bacteria>Terrabacteria&nbsp;group>Actinomycetota>Actinomycetes>Micrococcales>Micrococcaceae
Pseudoglutamicibacter	G	1742991	0.5291	0.003551	NA	0.003698	0.002417	0.0496	0.5291	0.002469	NA	NA	NA	NA	NA	NA	NA	0.006974	0.002365	NA	NA	NA	NA	NA	NA	NA	NA	NA	NA	NA	NA	NA	cellular&nbsp;organisms>Bacteria>Terrabacteria&nbsp;group>Actinomycetota>Actinomycetes>Micrococcales>Micrococcaceae
Pseudoglutamicibacter cumminsii	S	156979	0.3307	0.003551	NA	NA	0.002417	0.031	0.3307	0.002469	NA	NA	NA	NA	NA	NA	NA	0.00465	NA	NA	NA	NA	NA	NA	NA	NA	NA	NA	NA	NA	NA	NA	cellular&nbsp;organisms>Bacteria>Terrabacteria&nbsp;group>Actinomycetota>Actinomycetes>Micrococcales>Micrococcaceae>Pseudoglutamicibacter
Glutamicibacter	G	1742989	0.02816	0.003551	NA	NA	NA	0.002067	0.002004	NA	NA	NA	NA	NA	NA	NA	0.003508	NA	NA	NA	NA	NA	NA	NA	NA	NA	NA	NA	NA	0.02816	NA	NA	cellular&nbsp;organisms>Bacteria>Terrabacteria&nbsp;group>Actinomycetota>Actinomycetes>Micrococcales>Micrococcaceae
Glutamicibacter ardleyensis	S	225894	0.003551	0.003551	NA	NA	NA	NA	NA	NA	NA	NA	NA	NA	NA	NA	NA	NA	NA	NA	NA	NA	NA	NA	NA	NA	NA	NA	NA	NA	NA	NA	cellular&nbsp;organisms>Bacteria>Terrabacteria&nbsp;group>Actinomycetota>Actinomycetes>Micrococcales>Micrococcaceae>Glutamicibacter
Tersicoccus><wbr>Tersicoccus solisilvae	S	1882339	0.003698	0.003551	NA	0.003698	0.002417	0.002067	NA	0.002469	NA	NA	NA	NA	NA	NA	0.003508	NA	NA	NA	NA	NA	NA	NA	NA	NA	NA	NA	NA	NA	NA	NA	cellular&nbsp;organisms>Bacteria>Terrabacteria&nbsp;group>Actinomycetota>Actinomycetes>Micrococcales>Micrococcaceae>Tersicoccus
Enteractinococcus	G	1164863	0.01878	0.003551	NA	NA	NA	0.002067	0.002004	NA	NA	NA	NA	NA	NA	NA	0.008771	NA	NA	NA	NA	NA	NA	NA	NA	NA	NA	NA	NA	0.01878	NA	NA	cellular&nbsp;organisms>Bacteria>Terrabacteria&nbsp;group>Actinomycetota>Actinomycetes>Micrococcales>Micrococcaceae
Enteractinococcus fodinae	S	684663	0.003551	0.003551	NA	NA	NA	0.002067	NA	NA	NA	NA	NA	NA	NA	NA	NA	NA	NA	NA	NA	NA	NA	NA	NA	NA	NA	NA	NA	NA	NA	NA	cellular&nbsp;organisms>Bacteria>Terrabacteria&nbsp;group>Actinomycetota>Actinomycetes>Micrococcales>Micrococcaceae>Enteractinococcus
Dermabacteraceae	F	85020	15.78	0.3764	0.007025	0.1572	0.07736	1.847	15.78	0.09383	NA	NA	0.004619	NA	0.07241	NA	0.4473	0.1139	0.07568	NA	NA	NA	NA	NA	NA	NA	NA	NA	NA	0.1314	NA	NA	cellular&nbsp;organisms>Bacteria>Terrabacteria&nbsp;group>Actinomycetota>Actinomycetes>Micrococcales
Dermabacter	G	36739	11.85	0.2237	0.007025	0.1183	0.02417	1.352	11.85	0.05679	NA	NA	0.004619	NA	NA	NA	0.3859	0.05812	0.05912	NA	NA	NA	NA	NA	NA	NA	NA	NA	NA	0.01878	NA	NA	cellular&nbsp;organisms>Bacteria>Terrabacteria&nbsp;group>Actinomycetota>Actinomycetes>Micrococcales>Dermabacteraceae
Dermabacter vaginalis	S	1630135	8.715	0.1456	0.004683	0.07767	0.01934	0.9733	8.715	0.03704	NA	NA	0.004619	NA	NA	NA	0.2614	0.03952	0.04257	NA	NA	NA	NA	NA	NA	NA	NA	NA	NA	0.009388	NA	NA	cellular&nbsp;organisms>Bacteria>Terrabacteria&nbsp;group>Actinomycetota>Actinomycetes>Micrococcales>Dermabacteraceae>Dermabacter
Dermabacter hominis	S	36740	0.2645	0.007101	NA	0.003698	NA	0.02067	0.2645	NA	NA	NA	NA	NA	NA	NA	0.0228	0.002325	NA	NA	NA	NA	NA	NA	NA	NA	NA	NA	NA	NA	NA	NA	cellular&nbsp;organisms>Bacteria>Terrabacteria&nbsp;group>Actinomycetota>Actinomycetes>Micrococcales>Dermabacteraceae>Dermabacter
Dermabacter jinjuensis	S	1667168	0.02605	0.003551	NA	NA	NA	NA	0.02605	NA	NA	NA	NA	NA	NA	NA	NA	NA	NA	NA	NA	NA	NA	NA	NA	NA	NA	NA	NA	NA	NA	NA	cellular&nbsp;organisms>Bacteria>Terrabacteria&nbsp;group>Actinomycetota>Actinomycetes>Micrococcales>Dermabacteraceae>Dermabacter
Brachybacterium	G	43668	2.281	0.1278	NA	0.02959	0.05077	0.3182	2.281	0.0321	NA	NA	NA	NA	0.07241	NA	0.04561	0.0279	0.00473	NA	NA	NA	NA	NA	NA	NA	NA	NA	NA	0.0751	NA	NA	cellular&nbsp;organisms>Bacteria>Terrabacteria&nbsp;group>Actinomycetota>Actinomycetes>Micrococcales>Dermabacteraceae
Brachybacterium timonense	S	2050896	1.441	0.03906	NA	0.003698	NA	0.1591	1.441	0.01975	NA	NA	NA	NA	NA	NA	0.003508	0.0186	0.002365	NA	NA	NA	NA	NA	NA	NA	NA	NA	NA	0.02816	NA	NA	cellular&nbsp;organisms>Bacteria>Terrabacteria&nbsp;group>Actinomycetota>Actinomycetes>Micrococcales>Dermabacteraceae>Brachybacterium
Brachybacterium muris	S	219301	0.07241	0.01775	NA	0.003698	0.00967	0.0124	0.04008	NA	NA	NA	NA	NA	0.07241	NA	0.02105	NA	NA	NA	NA	NA	NA	NA	NA	NA	NA	NA	NA	0.009388	NA	NA	cellular&nbsp;organisms>Bacteria>Terrabacteria&nbsp;group>Actinomycetota>Actinomycetes>Micrococcales>Dermabacteraceae>Brachybacterium
Brachybacterium massiliense	S	1755098	0.003551	0.003551	NA	NA	NA	NA	NA	NA	NA	NA	NA	NA	NA	NA	NA	NA	NA	NA	NA	NA	NA	NA	NA	NA	NA	NA	NA	NA	NA	NA	cellular&nbsp;organisms>Bacteria>Terrabacteria&nbsp;group>Actinomycetota>Actinomycetes>Micrococcales>Dermabacteraceae>Brachybacterium
Brachybacterium zhongshanense	S	416230	0.03206	0.003551	NA	NA	NA	0.008266	0.03206	NA	NA	NA	NA	NA	NA	NA	0.005263	NA	NA	NA	NA	NA	NA	NA	NA	NA	NA	NA	NA	NA	NA	NA	cellular&nbsp;organisms>Bacteria>Terrabacteria&nbsp;group>Actinomycetota>Actinomycetes>Micrococcales>Dermabacteraceae>Brachybacterium
Brachybacterium faecium><wbr>Brachybacterium faecium DSM 4810	-	446465	0.004133	0.003551	NA	NA	NA	0.004133	NA	NA	NA	NA	NA	NA	NA	NA	NA	NA	NA	NA	NA	NA	NA	NA	NA	NA	NA	NA	NA	NA	NA	NA	cellular&nbsp;organisms>Bacteria>Terrabacteria&nbsp;group>Actinomycetota>Actinomycetes>Micrococcales>Dermabacteraceae>Brachybacterium>Brachybacterium&nbsp;faecium
Helcobacillus><wbr>Helcobacillus massiliensis><wbr>Helcobacillus massiliensis 6401990	-	1204722	1.03	0.01775	NA	0.003698	0.002417	0.1199	1.03	0.002469	NA	NA	NA	NA	NA	NA	0.001754	0.01627	0.00473	NA	NA	NA	NA	NA	NA	NA	NA	NA	NA	0.02816	NA	NA	cellular&nbsp;organisms>Bacteria>Terrabacteria&nbsp;group>Actinomycetota>Actinomycetes>Micrococcales>Dermabacteraceae>Helcobacillus>Helcobacillus&nbsp;massiliensis
Intrasporangiaceae	F	85021	1.928	0.1846	0.004683	0.07951	0.08703	0.1137	0.1703	0.01235	NA	NA	0.006159	NA	NA	NA	0.1316	0.002325	0.06858	NA	NA	0.06039	NA	1.928	0.01509	0.01408	0.003127	NA	NA	0.02816	NA	1.493	cellular&nbsp;organisms>Bacteria>Terrabacteria&nbsp;group>Actinomycetota>Actinomycetes>Micrococcales
Janibacter><wbr>Janibacter hoylei><wbr>Janibacter hoylei PVAS-1	-	1210046	0.08522	0.08522	NA	0.04438	0.002417	0.04133	0.0521	0.002469	NA	NA	0.00154	NA	NA	NA	0.0649	NA	0.01892	NA	NA	NA	NA	NA	NA	NA	NA	NA	NA	0.009388	NA	NA	cellular&nbsp;organisms>Bacteria>Terrabacteria&nbsp;group>Actinomycetota>Actinomycetes>Micrococcales>Intrasporangiaceae>Janibacter>Janibacter&nbsp;hoylei
Janibacter><wbr>Janibacter indicus	S	857417	0.003551	0.003551	NA	NA	NA	NA	NA	NA	NA	NA	NA	NA	NA	NA	NA	NA	NA	NA	NA	NA	NA	NA	NA	NA	NA	NA	NA	NA	NA	NA	cellular&nbsp;organisms>Bacteria>Terrabacteria&nbsp;group>Actinomycetota>Actinomycetes>Micrococcales>Intrasporangiaceae>Janibacter
Intrasporangium><wbr>Intrasporangium oryzae><wbr>Intrasporangium oryzae NRRL B-24470	-	1386089	1.928	0.03906	0.002342	0.001849	0.04835	0.031	0.02204	0.009877	NA	NA	0.003079	NA	NA	NA	0.008771	NA	0.01655	NA	NA	0.06039	NA	1.928	0.01006	0.01408	0.003127	NA	NA	NA	NA	1.493	cellular&nbsp;organisms>Bacteria>Terrabacteria&nbsp;group>Actinomycetota>Actinomycetes>Micrococcales>Intrasporangiaceae>Intrasporangium>Intrasporangium&nbsp;oryzae
Pedococcus><wbr>Pedococcus bigeumensis	S	433644	0.01775	0.01775	NA	0.0111	0.004835	0.0124	0.006012	NA	NA	NA	NA	NA	NA	NA	0.01403	NA	0.007095	NA	NA	NA	NA	NA	NA	NA	NA	NA	NA	0.009388	NA	NA	cellular&nbsp;organisms>Bacteria>Terrabacteria&nbsp;group>Actinomycetota>Actinomycetes>Micrococcales>Intrasporangiaceae>Pedococcus
Terrabacter><wbr>Terrabacter aeriphilus	S	515662	0.0228	0.01065	NA	0.0111	0.007252	0.0124	0.006012	NA	NA	NA	0.00154	NA	NA	NA	0.0228	NA	0.00473	NA	NA	NA	NA	NA	NA	NA	NA	NA	NA	NA	NA	NA	cellular&nbsp;organisms>Bacteria>Terrabacteria&nbsp;group>Actinomycetota>Actinomycetes>Micrococcales>Intrasporangiaceae>Terrabacter
Oryzihumus	G	344063	0.01065	0.01065	NA	NA	0.002417	0.0062	0.01002	NA	NA	NA	NA	NA	NA	NA	0.005263	NA	NA	NA	NA	NA	NA	NA	NA	NA	NA	NA	NA	NA	NA	NA	cellular&nbsp;organisms>Bacteria>Terrabacteria&nbsp;group>Actinomycetota>Actinomycetes>Micrococcales>Intrasporangiaceae
Oryzihumus terrae	S	1443800	0.01065	0.01065	NA	NA	0.002417	0.004133	0.01002	NA	NA	NA	NA	NA	NA	NA	0.005263	NA	NA	NA	NA	NA	NA	NA	NA	NA	NA	NA	NA	NA	NA	NA	cellular&nbsp;organisms>Bacteria>Terrabacteria&nbsp;group>Actinomycetota>Actinomycetes>Micrococcales>Intrasporangiaceae>Oryzihumus
Tetrasphaera><wbr>Tetrasphaera japonica	S	99481	0.007252	0.007101	NA	NA	0.007252	0.002067	0.006012	NA	NA	NA	NA	NA	NA	NA	NA	NA	NA	NA	NA	NA	NA	NA	NA	NA	NA	NA	NA	NA	NA	NA	cellular&nbsp;organisms>Bacteria>Terrabacteria&nbsp;group>Actinomycetota>Actinomycetes>Micrococcales>Intrasporangiaceae>Tetrasphaera
Knoellia	G	136099	0.01209	0.007101	NA	NA	0.01209	NA	0.006012	NA	NA	NA	NA	NA	NA	NA	NA	NA	0.002365	NA	NA	NA	NA	NA	0.002514	NA	NA	NA	NA	NA	NA	NA	cellular&nbsp;organisms>Bacteria>Terrabacteria&nbsp;group>Actinomycetota>Actinomycetes>Micrococcales>Intrasporangiaceae
Knoellia locipacati	S	882824	0.003551	0.003551	NA	NA	NA	NA	NA	NA	NA	NA	NA	NA	NA	NA	NA	NA	NA	NA	NA	NA	NA	NA	NA	NA	NA	NA	NA	NA	NA	NA	cellular&nbsp;organisms>Bacteria>Terrabacteria&nbsp;group>Actinomycetota>Actinomycetes>Micrococcales>Intrasporangiaceae>Knoellia
Knoellia flava><wbr>Knoellia flava TL1	-	1385518	0.006012	0.003551	NA	NA	NA	NA	0.006012	NA	NA	NA	NA	NA	NA	NA	NA	NA	NA	NA	NA	NA	NA	NA	NA	NA	NA	NA	NA	NA	NA	NA	cellular&nbsp;organisms>Bacteria>Terrabacteria&nbsp;group>Actinomycetota>Actinomycetes>Micrococcales>Intrasporangiaceae>Knoellia>Knoellia&nbsp;flava
Phycicoccus><wbr>Phycicoccus jejuensis	S	367299	0.01002	0.003551	NA	0.005548	0.002417	0.004133	0.01002	NA	NA	NA	NA	NA	NA	NA	0.003508	NA	NA	NA	NA	NA	NA	NA	NA	NA	NA	NA	NA	NA	NA	NA	cellular&nbsp;organisms>Bacteria>Terrabacteria&nbsp;group>Actinomycetota>Actinomycetes>Micrococcales>Intrasporangiaceae>Phycicoccus
Ornithinimicrobiaceae	F	2805590	0.1633	0.1633	0.004683	0.1294	0.01934	0.1157	0.1303	0.002469	NA	NA	0.00154	0.0003176	NA	NA	0.1368	NA	0.01182	NA	NA	NA	NA	NA	NA	NA	NA	NA	NA	0.05633	NA	NA	cellular&nbsp;organisms>Bacteria>Terrabacteria&nbsp;group>Actinomycetota>Actinomycetes>Micrococcales
Ornithinimicrobium	G	125287	0.1633	0.1633	0.004683	0.1239	0.01934	0.1157	0.1303	0.002469	NA	NA	0.00154	NA	NA	NA	0.1351	NA	0.01182	NA	NA	NA	NA	NA	NA	NA	NA	NA	NA	0.04694	NA	NA	cellular&nbsp;organisms>Bacteria>Terrabacteria&nbsp;group>Actinomycetota>Actinomycetes>Micrococcales>Ornithinimicrobiaceae
Ornithinimicrobium algicola	S	1671577	0.08166	0.08166	NA	0.07767	0.007252	0.062	0.04409	NA	NA	NA	NA	NA	NA	NA	0.08069	NA	0.009459	NA	NA	NA	NA	NA	NA	NA	NA	NA	NA	0.009388	NA	NA	cellular&nbsp;organisms>Bacteria>Terrabacteria&nbsp;group>Actinomycetota>Actinomycetes>Micrococcales>Ornithinimicrobiaceae>Ornithinimicrobium
Ornithinimicrobium flavum	S	1288636	0.06746	0.06746	0.004683	0.03329	0.007252	0.05166	0.03407	0.002469	NA	NA	NA	NA	NA	NA	0.02982	NA	0.002365	NA	NA	NA	NA	NA	NA	NA	NA	NA	NA	0.01878	NA	NA	cellular&nbsp;organisms>Bacteria>Terrabacteria&nbsp;group>Actinomycetota>Actinomycetes>Micrococcales>Ornithinimicrobiaceae>Ornithinimicrobium
Ornithinimicrobium tianjinense	S	1195761	0.003551	0.003551	NA	0.001849	NA	NA	0.002004	NA	NA	NA	0.00154	NA	NA	NA	NA	NA	NA	NA	NA	NA	NA	NA	NA	NA	NA	NA	NA	NA	NA	NA	cellular&nbsp;organisms>Bacteria>Terrabacteria&nbsp;group>Actinomycetota>Actinomycetes>Micrococcales>Ornithinimicrobiaceae>Ornithinimicrobium
Ornithinimicrobium panacihumi	S	2008449	0.01002	0.003551	NA	0.003698	NA	NA	0.01002	NA	NA	NA	NA	NA	NA	NA	0.007017	NA	NA	NA	NA	NA	NA	NA	NA	NA	NA	NA	NA	NA	NA	NA	cellular&nbsp;organisms>Bacteria>Terrabacteria&nbsp;group>Actinomycetota>Actinomycetes>Micrococcales>Ornithinimicrobiaceae>Ornithinimicrobium
Tropherymataceae><wbr>Tropheryma><wbr>Tropheryma whipplei	S	2039	0.1438	0.142	0.002342	0.1146	0.04351	0.07853	0.08818	0.004938	NA	NA	0.003079	NA	0.07241	NA	0.1438	0.002325	0.03074	NA	NA	NA	NA	NA	0.002514	NA	NA	NA	NA	0.01878	NA	NA	cellular&nbsp;organisms>Bacteria>Terrabacteria&nbsp;group>Actinomycetota>Actinomycetes>Micrococcales>Tropherymataceae>Tropheryma
Brevibacteriaceae	F	85019	2.661	0.06746	NA	0.06287	0.03384	0.1984	2.661	0.01235	NA	NA	NA	0.001905	0.07241	NA	0.1649	0.03255	0.02365	NA	NA	0.03019	NA	NA	NA	NA	NA	NA	NA	0.08449	NA	NA	cellular&nbsp;organisms>Bacteria>Terrabacteria&nbsp;group>Actinomycetota>Actinomycetes>Micrococcales
Brevibacterium	G	1696	2.565	0.06391	NA	0.05917	0.02901	0.1881	2.565	0.01235	NA	NA	NA	0.001588	0.07241	NA	0.1491	0.0279	0.02365	NA	NA	0.03019	NA	NA	NA	NA	NA	NA	NA	0.05633	NA	NA	cellular&nbsp;organisms>Bacteria>Terrabacteria&nbsp;group>Actinomycetota>Actinomycetes>Micrococcales>Brevibacteriaceae
Brevibacterium ravenspurgense	S	479117	2.283	0.03551	NA	0.03329	0.00967	0.1653	2.283	0.004938	NA	NA	NA	NA	NA	NA	0.1228	0.02325	0.01419	NA	NA	NA	NA	NA	NA	NA	NA	NA	NA	0.01878	NA	NA	cellular&nbsp;organisms>Bacteria>Terrabacteria&nbsp;group>Actinomycetota>Actinomycetes>Micrococcales>Brevibacteriaceae>Brevibacterium
Brevibacterium ravenspurgense 5401308 = CCUG 53855	-	1176165	0.7355	0.007101	NA	0.01479	NA	0.04753	0.7355	NA	NA	NA	NA	NA	NA	NA	0.03859	0.01162	0.002365	NA	NA	NA	NA	NA	NA	NA	NA	NA	NA	NA	NA	NA	cellular&nbsp;organisms>Bacteria>Terrabacteria&nbsp;group>Actinomycetota>Actinomycetes>Micrococcales>Brevibacteriaceae>Brevibacterium>Brevibacterium&nbsp;ravenspurgense
Brevibacterium profundi	S	2761954	0.06212	0.01065	NA	0.009246	0.01209	0.002067	0.06212	0.002469	NA	NA	NA	NA	NA	NA	0.008771	0.002325	0.002365	NA	NA	0.03019	NA	NA	NA	NA	NA	NA	NA	0.009388	NA	NA	cellular&nbsp;organisms>Bacteria>Terrabacteria&nbsp;group>Actinomycetota>Actinomycetes>Micrococcales>Brevibacteriaceae>Brevibacterium
Brevibacterium daeguense	S	909936	0.007101	0.007101	NA	NA	NA	NA	NA	NA	NA	NA	NA	NA	NA	NA	NA	NA	0.00473	NA	NA	NA	NA	NA	NA	NA	NA	NA	NA	NA	NA	NA	cellular&nbsp;organisms>Bacteria>Terrabacteria&nbsp;group>Actinomycetota>Actinomycetes>Micrococcales>Brevibacteriaceae>Brevibacterium
Brevibacterium limosum	S	2697565	0.01202	0.003551	NA	0.003698	NA	0.002067	0.01202	NA	NA	NA	NA	NA	NA	NA	0.001754	NA	NA	NA	NA	NA	NA	NA	NA	NA	NA	NA	NA	NA	NA	NA	cellular&nbsp;organisms>Bacteria>Terrabacteria&nbsp;group>Actinomycetota>Actinomycetes>Micrococcales>Brevibacteriaceae>Brevibacterium
Cellulomonadaceae><wbr>Cellulomonas	G	1707	0.07415	0.02485	0.002342	0.02774	0.02901	0.0186	0.07415	0.009877	NA	NA	NA	NA	NA	NA	0.02456	0.002325	0.007095	NA	NA	NA	NA	NA	NA	NA	NA	NA	NA	NA	NA	NA	cellular&nbsp;organisms>Bacteria>Terrabacteria&nbsp;group>Actinomycetota>Actinomycetes>Micrococcales>Cellulomonadaceae
Cellulomonas endophytica	S	2494735	0.0142	0.0142	NA	0.009246	0.007252	0.0062	0.004008	NA	NA	NA	NA	NA	NA	NA	0.008771	NA	0.00473	NA	NA	NA	NA	NA	NA	NA	NA	NA	NA	NA	NA	NA	cellular&nbsp;organisms>Bacteria>Terrabacteria&nbsp;group>Actinomycetota>Actinomycetes>Micrococcales>Cellulomonadaceae>Cellulomonas
Cellulomonas hominis	S	156981	0.007101	0.007101	NA	0.003698	0.002417	NA	0.002004	NA	NA	NA	NA	NA	NA	NA	NA	NA	NA	NA	NA	NA	NA	NA	NA	NA	NA	NA	NA	NA	NA	NA	cellular&nbsp;organisms>Bacteria>Terrabacteria&nbsp;group>Actinomycetota>Actinomycetes>Micrococcales>Cellulomonadaceae>Cellulomonas
Cellulomonas macrotermitis	S	1960325	0.01209	0.003551	NA	NA	0.01209	0.0062	0.008016	NA	NA	NA	NA	NA	NA	NA	0.003508	NA	0.002365	NA	NA	NA	NA	NA	NA	NA	NA	NA	NA	NA	NA	NA	cellular&nbsp;organisms>Bacteria>Terrabacteria&nbsp;group>Actinomycetota>Actinomycetes>Micrococcales>Cellulomonadaceae>Cellulomonas
Cellulomonadaceae><wbr>...><wbr>Actinotalea ferrariae CF5-4	-	948458	0.003551	0.003551	NA	NA	NA	NA	NA	NA	NA	NA	NA	NA	NA	NA	NA	NA	NA	NA	NA	NA	NA	NA	NA	NA	NA	NA	NA	NA	NA	NA	cellular&nbsp;organisms>Bacteria>Terrabacteria&nbsp;group>Actinomycetota>Actinomycetes>Micrococcales>Cellulomonadaceae>Actinotalea>Actinotalea&nbsp;ferrariae
Cellulomonadaceae><wbr>Actinotalea><wbr>Actinotalea solisilvae	S	2072922	0.003551	0.003551	NA	NA	NA	NA	NA	NA	NA	NA	NA	NA	NA	NA	NA	NA	NA	NA	NA	NA	NA	NA	NA	NA	NA	NA	NA	NA	NA	NA	cellular&nbsp;organisms>Bacteria>Terrabacteria&nbsp;group>Actinomycetota>Actinomycetes>Micrococcales>Cellulomonadaceae>Actinotalea
Dermacoccaceae	F	145357	0.03019	0.0142	NA	NA	0.004835	0.01033	0.02405	NA	NA	NA	NA	NA	NA	NA	NA	NA	0.00473	NA	NA	0.03019	NA	NA	NA	NA	NA	NA	NA	NA	NA	NA	cellular&nbsp;organisms>Bacteria>Terrabacteria&nbsp;group>Actinomycetota>Actinomycetes>Micrococcales
Flexivirga><wbr>Flexivirga oryzae	S	1794944	0.007101	0.007101	NA	NA	NA	0.004133	0.004008	NA	NA	NA	NA	NA	NA	NA	NA	NA	0.002365	NA	NA	NA	NA	NA	NA	NA	NA	NA	NA	NA	NA	NA	cellular&nbsp;organisms>Bacteria>Terrabacteria&nbsp;group>Actinomycetota>Actinomycetes>Micrococcales>Dermacoccaceae>Flexivirga
Branchiibius><wbr>Branchiibius hedensis	S	672460	0.003551	0.003551	NA	NA	NA	NA	NA	NA	NA	NA	NA	NA	NA	NA	NA	NA	NA	NA	NA	NA	NA	NA	NA	NA	NA	NA	NA	NA	NA	NA	cellular&nbsp;organisms>Bacteria>Terrabacteria&nbsp;group>Actinomycetota>Actinomycetes>Micrococcales>Dermacoccaceae>Branchiibius
Metallococcus><wbr>Metallococcus carri	S	1656884	0.006012	0.003551	NA	NA	NA	0.002067	0.006012	NA	NA	NA	NA	NA	NA	NA	NA	NA	NA	NA	NA	NA	NA	NA	NA	NA	NA	NA	NA	NA	NA	NA	cellular&nbsp;organisms>Bacteria>Terrabacteria&nbsp;group>Actinomycetota>Actinomycetes>Micrococcales>Dermacoccaceae>Metallococcus
Kytococcaceae><wbr>Kytococcus	G	57499	0.0142	0.0142	NA	0.005548	NA	0.004133	0.006012	NA	NA	NA	NA	NA	NA	NA	0.001754	NA	0.007095	NA	NA	NA	NA	NA	NA	NA	NA	NA	NA	NA	NA	NA	cellular&nbsp;organisms>Bacteria>Terrabacteria&nbsp;group>Actinomycetota>Actinomycetes>Micrococcales>Kytococcaceae
Kytococcus sedentarius	S	1276	0.0142	0.0142	NA	NA	NA	NA	NA	NA	NA	NA	NA	NA	NA	NA	NA	NA	0.00473	NA	NA	NA	NA	NA	NA	NA	NA	NA	NA	NA	NA	NA	cellular&nbsp;organisms>Bacteria>Terrabacteria&nbsp;group>Actinomycetota>Actinomycetes>Micrococcales>Kytococcaceae>Kytococcus
Bogoriellaceae><wbr>Georgenia	G	154116	0.01653	0.007101	NA	NA	0.002417	0.01653	0.008016	NA	NA	NA	NA	NA	NA	NA	0.003508	NA	0.002365	NA	NA	NA	NA	NA	NA	NA	NA	NA	NA	NA	NA	NA	cellular&nbsp;organisms>Bacteria>Terrabacteria&nbsp;group>Actinomycetota>Actinomycetes>Micrococcales>Bogoriellaceae
Georgenia satyanarayanai	S	860221	0.0124	0.007101	NA	NA	NA	0.0124	NA	NA	NA	NA	NA	NA	NA	NA	NA	NA	NA	NA	NA	NA	NA	NA	NA	NA	NA	NA	NA	NA	NA	NA	cellular&nbsp;organisms>Bacteria>Terrabacteria&nbsp;group>Actinomycetota>Actinomycetes>Micrococcales>Bogoriellaceae>Georgenia
Jonesiaceae><wbr>Flavimobilis><wbr>Flavimobilis marinus	S	285351	0.02982	0.003551	NA	NA	NA	0.0124	0.004008	NA	NA	NA	NA	NA	NA	NA	0.02982	NA	NA	NA	NA	NA	NA	NA	NA	NA	NA	NA	NA	NA	NA	NA	cellular&nbsp;organisms>Bacteria>Terrabacteria&nbsp;group>Actinomycetota>Actinomycetes>Micrococcales>Jonesiaceae>Flavimobilis
Dermatophilaceae	F	85018	0.4975	0.003551	NA	NA	0.004835	0.008266	0.03206	NA	NA	NA	NA	NA	NA	NA	0.005263	NA	0.002365	NA	NA	NA	NA	NA	NA	NA	NA	NA	NA	0.009388	NA	0.4975	cellular&nbsp;organisms>Bacteria>Terrabacteria&nbsp;group>Actinomycetota>Actinomycetes>Micrococcales
Kineosphaera><wbr>Kineosphaera limosa><wbr>Kineosphaera limosa NBRC 100340	-	1184609	0.009388	0.003551	NA	NA	NA	0.002067	0.002004	NA	NA	NA	NA	NA	NA	NA	0.001754	NA	NA	NA	NA	NA	NA	NA	NA	NA	NA	NA	NA	0.009388	NA	NA	cellular&nbsp;organisms>Bacteria>Terrabacteria&nbsp;group>Actinomycetota>Actinomycetes>Micrococcales>Dermatophilaceae>Kineosphaera>Kineosphaera&nbsp;limosa
Promicromonosporaceae	F	85017	0.1127	0.003551	NA	0.007397	0.00967	0.0124	0.02806	0.002469	NA	NA	NA	0.0009527	NA	NA	0.0228	NA	0.002365	NA	NA	NA	NA	NA	NA	NA	0.003127	NA	NA	0.1127	NA	NA	cellular&nbsp;organisms>Bacteria>Terrabacteria&nbsp;group>Actinomycetota>Actinomycetes>Micrococcales
Promicromonospora	G	43676	0.06572	0.003551	NA	0.001849	NA	0.004133	0.01403	NA	NA	NA	NA	NA	NA	NA	NA	NA	NA	NA	NA	NA	NA	NA	NA	NA	0.003127	NA	NA	0.06572	NA	NA	cellular&nbsp;organisms>Bacteria>Terrabacteria&nbsp;group>Actinomycetota>Actinomycetes>Micrococcales>Promicromonosporaceae
Promicromonospora citrea	S	43677	0.003551	0.003551	NA	NA	NA	NA	NA	NA	NA	NA	NA	NA	NA	NA	NA	NA	NA	NA	NA	NA	NA	NA	NA	NA	NA	NA	NA	NA	NA	NA	cellular&nbsp;organisms>Bacteria>Terrabacteria&nbsp;group>Actinomycetota>Actinomycetes>Micrococcales>Promicromonosporaceae>Promicromonospora
Mycobacteriales	O	85007	30.12	2.081	0.04449	1.289	0.5149	7.177	30.12	0.2346	NA	0.008482	0.0231	0.005399	0.5793	0.001585	1.554	0.1488	0.5013	4.545	NA	0.151	NA	1.928	0.03017	0.01877	0.02189	5	NA	0.3004	0.5391	1.99	cellular&nbsp;organisms>Bacteria>Terrabacteria&nbsp;group>Actinomycetota>Actinomycetes
Corynebacteriaceae><wbr>Corynebacterium	G	1716	29.15	1.559	0.03278	0.8636	0.3457	6.572	29.15	0.1926	NA	0.004241	0.01386	0.001905	0.07241	0.0007927	1.053	0.1348	0.35	4.545	NA	0.09058	NA	1.157	0.02514	0.01877	0.01564	NA	NA	0.1502	0.5391	0.995	cellular&nbsp;organisms>Bacteria>Terrabacteria&nbsp;group>Actinomycetota>Actinomycetes>Mycobacteriales>Corynebacteriaceae
Corynebacterium jeikeium	S	38289	8.373	0.2201	0.009367	0.1128	0.0145	1.015	8.373	0.03951	NA	NA	0.003079	0.001905	NA	NA	0.1561	0.03487	0.08277	NA	NA	NA	NA	NA	0.005028	0.004692	0.009381	NA	NA	0.009388	NA	NA	cellular&nbsp;organisms>Bacteria>Terrabacteria&nbsp;group>Actinomycetota>Actinomycetes>Mycobacteriales>Corynebacteriaceae>Corynebacterium
Corynebacterium tuberculostearicum	S	38304	0.2906	0.1669	0.002342	0.1239	0.01692	0.1777	0.2906	0.004938	NA	NA	NA	NA	NA	NA	0.07543	NA	0.01182	NA	NA	NA	NA	NA	NA	NA	NA	NA	NA	0.03755	NA	NA	cellular&nbsp;organisms>Bacteria>Terrabacteria&nbsp;group>Actinomycetota>Actinomycetes>Mycobacteriales>Corynebacteriaceae>Corynebacterium
Corynebacterium singulare	S	161899	5.325	0.1456	NA	0.07212	0.01692	1.449	5.325	0.03457	NA	NA	0.00154	NA	NA	0.0007927	0.1263	0.02325	0.02365	NA	NA	0.03019	NA	NA	0.007543	0.004692	0.006254	NA	NA	NA	NA	NA	cellular&nbsp;organisms>Bacteria>Terrabacteria&nbsp;group>Actinomycetota>Actinomycetes>Mycobacteriales>Corynebacteriaceae>Corynebacterium
Corynebacterium minutissimum	S	38301	3.273	0.09587	NA	0.05548	0.00967	0.9113	3.273	0.007407	NA	NA	NA	NA	NA	NA	0.06315	0.009299	0.009459	NA	NA	NA	NA	0.1285	NA	NA	NA	NA	NA	NA	NA	NA	cellular&nbsp;organisms>Bacteria>Terrabacteria&nbsp;group>Actinomycetota>Actinomycetes>Mycobacteriales>Corynebacteriaceae>Corynebacterium
Corynebacterium otitidis	S	29321	0.08166	0.08166	0.004683	0.02034	0.007252	0.06613	0.03206	0.002469	NA	NA	NA	NA	NA	NA	0.07894	NA	0.03547	NA	NA	NA	NA	NA	NA	NA	NA	NA	NA	NA	NA	NA	cellular&nbsp;organisms>Bacteria>Terrabacteria&nbsp;group>Actinomycetota>Actinomycetes>Mycobacteriales>Corynebacteriaceae>Corynebacterium
Corynebacterium nuruki><wbr>Corynebacterium nuruki S6-4	-	863239	0.2144	0.02485	NA	0.0111	0.004835	0.0682	0.2144	NA	NA	NA	NA	NA	NA	NA	0.01403	NA	0.007095	NA	NA	NA	NA	NA	NA	NA	NA	NA	NA	0.009388	NA	NA	cellular&nbsp;organisms>Bacteria>Terrabacteria&nbsp;group>Actinomycetota>Actinomycetes>Mycobacteriales>Corynebacteriaceae>Corynebacterium>Corynebacterium&nbsp;nuruki
Corynebacterium ureicelerivorans	S	401472	0.05411	0.0213	NA	0.02034	0.00967	0.0248	0.05411	NA	NA	NA	NA	NA	NA	NA	0.0228	NA	0.009459	NA	NA	NA	NA	NA	NA	NA	NA	NA	NA	NA	NA	NA	cellular&nbsp;organisms>Bacteria>Terrabacteria&nbsp;group>Actinomycetota>Actinomycetes>Mycobacteriales>Corynebacteriaceae>Corynebacterium
Corynebacterium hadale	S	2026255	0.02605	0.01775	NA	0.003698	NA	0.008266	0.02605	NA	NA	NA	NA	NA	NA	NA	0.001754	0.002325	NA	NA	NA	NA	NA	NA	NA	NA	NA	NA	NA	NA	NA	NA	cellular&nbsp;organisms>Bacteria>Terrabacteria&nbsp;group>Actinomycetota>Actinomycetes>Mycobacteriales>Corynebacteriaceae>Corynebacterium
Corynebacterium resistens	S	258224	0.4228	0.01775	NA	0.003698	0.002417	0.0806	0.4228	0.002469	NA	NA	0.00154	NA	NA	NA	0.005263	NA	NA	NA	NA	NA	NA	NA	NA	NA	NA	NA	NA	NA	NA	NA	cellular&nbsp;organisms>Bacteria>Terrabacteria&nbsp;group>Actinomycetota>Actinomycetes>Mycobacteriales>Corynebacteriaceae>Corynebacterium
Corynebacterium ammoniagenes	S	1697	0.523	0.0142	NA	0.005548	NA	0.1323	0.523	0.004938	NA	NA	NA	NA	NA	NA	0.008771	0.002325	NA	NA	NA	NA	NA	NA	0.002514	NA	NA	NA	NA	NA	NA	NA	cellular&nbsp;organisms>Bacteria>Terrabacteria&nbsp;group>Actinomycetota>Actinomycetes>Mycobacteriales>Corynebacteriaceae>Corynebacterium
Corynebacterium mycetoides	S	38302	0.1142	0.0142	0.002342	0.009246	0.002417	0.0248	0.1142	0.004938	NA	NA	0.00154	NA	NA	NA	0.003508	0.002325	0.00473	NA	NA	NA	NA	NA	0.002514	NA	NA	NA	NA	NA	NA	NA	cellular&nbsp;organisms>Bacteria>Terrabacteria&nbsp;group>Actinomycetota>Actinomycetes>Mycobacteriales>Corynebacteriaceae>Corynebacterium
Corynebacterium kutscheri	S	35755	0.04008	0.01065	NA	0.003698	0.002417	0.008266	0.04008	NA	NA	NA	NA	NA	NA	NA	0.001754	NA	NA	NA	NA	NA	NA	NA	NA	NA	NA	NA	NA	NA	NA	NA	cellular&nbsp;organisms>Bacteria>Terrabacteria&nbsp;group>Actinomycetota>Actinomycetes>Mycobacteriales>Corynebacteriaceae>Corynebacterium
Corynebacterium pilosum	S	35756	0.04208	0.01065	NA	0.005548	0.007252	0.01653	0.04208	NA	NA	NA	NA	NA	NA	NA	0.005263	NA	0.002365	NA	NA	NA	NA	NA	NA	NA	NA	NA	NA	NA	NA	NA	cellular&nbsp;organisms>Bacteria>Terrabacteria&nbsp;group>Actinomycetota>Actinomycetes>Mycobacteriales>Corynebacteriaceae>Corynebacterium
Corynebacterium godavarianum	S	2054421	0.1263	0.01065	NA	0.007397	NA	0.05166	0.1263	NA	NA	NA	NA	NA	NA	NA	NA	0.002325	NA	NA	NA	NA	NA	NA	NA	NA	NA	NA	NA	NA	NA	NA	cellular&nbsp;organisms>Bacteria>Terrabacteria&nbsp;group>Actinomycetota>Actinomycetes>Mycobacteriales>Corynebacteriaceae>Corynebacterium
Corynebacterium terpenotabidum	S	89154	0.1463	0.01065	0.002342	0.005548	0.002417	0.03306	0.1463	NA	NA	NA	NA	NA	NA	NA	NA	NA	NA	NA	NA	NA	NA	NA	NA	NA	NA	NA	NA	NA	NA	NA	cellular&nbsp;organisms>Bacteria>Terrabacteria&nbsp;group>Actinomycetota>Actinomycetes>Mycobacteriales>Corynebacteriaceae>Corynebacterium
Corynebacterium lubricantis	S	541095	0.0982	0.01065	NA	NA	NA	0.02273	0.0982	0.004938	NA	NA	NA	NA	NA	NA	0.007017	NA	0.00473	NA	NA	NA	NA	NA	NA	0.004692	NA	NA	NA	NA	NA	NA	cellular&nbsp;organisms>Bacteria>Terrabacteria&nbsp;group>Actinomycetota>Actinomycetes>Mycobacteriales>Corynebacteriaceae>Corynebacterium
Corynebacterium xerosis	S	1725	0.01804	0.01065	NA	0.005548	0.002417	0.004133	0.01804	NA	NA	NA	NA	NA	NA	NA	0.003508	NA	NA	NA	NA	NA	NA	NA	NA	NA	NA	NA	NA	NA	NA	NA	cellular&nbsp;organisms>Bacteria>Terrabacteria&nbsp;group>Actinomycetota>Actinomycetes>Mycobacteriales>Corynebacteriaceae>Corynebacterium
Corynebacterium falsenii	S	108486	0.3687	0.01065	NA	0.003698	0.002417	0.0558	0.3687	0.002469	NA	NA	NA	NA	NA	NA	0.01228	0.002325	0.007095	NA	NA	NA	NA	NA	NA	NA	NA	NA	NA	NA	NA	NA	cellular&nbsp;organisms>Bacteria>Terrabacteria&nbsp;group>Actinomycetota>Actinomycetes>Mycobacteriales>Corynebacteriaceae>Corynebacterium
Corynebacterium pseudotuberculosis	S	1719	0.0501	0.01065	NA	NA	NA	0.01653	0.0501	NA	NA	NA	NA	NA	NA	NA	0.001754	NA	0.002365	NA	NA	NA	NA	NA	NA	NA	NA	NA	NA	NA	NA	NA	cellular&nbsp;organisms>Bacteria>Terrabacteria&nbsp;group>Actinomycetota>Actinomycetes>Mycobacteriales>Corynebacteriaceae>Corynebacterium
Corynebacterium caspium	S	234828	0.04208	0.01065	NA	NA	NA	0.02067	0.04208	NA	NA	NA	NA	NA	NA	NA	0.003508	NA	NA	NA	NA	NA	NA	NA	NA	NA	NA	NA	NA	NA	NA	NA	cellular&nbsp;organisms>Bacteria>Terrabacteria&nbsp;group>Actinomycetota>Actinomycetes>Mycobacteriales>Corynebacteriaceae>Corynebacterium
Corynebacterium aurimucosum	S	169292	0.1042	0.007101	NA	0.003698	NA	0.02067	0.1042	NA	NA	NA	NA	NA	NA	NA	0.003508	NA	NA	NA	NA	NA	NA	NA	NA	NA	NA	NA	NA	NA	NA	NA	cellular&nbsp;organisms>Bacteria>Terrabacteria&nbsp;group>Actinomycetota>Actinomycetes>Mycobacteriales>Corynebacteriaceae>Corynebacterium
Corynebacterium frankenforstense><wbr>Corynebacterium frankenforstense DSM 45800	-	1437875	0.03808	0.007101	NA	NA	NA	0.01033	0.03808	NA	NA	NA	NA	NA	NA	NA	NA	NA	NA	NA	NA	NA	NA	NA	NA	NA	NA	NA	NA	NA	NA	NA	cellular&nbsp;organisms>Bacteria>Terrabacteria&nbsp;group>Actinomycetota>Actinomycetes>Mycobacteriales>Corynebacteriaceae>Corynebacterium>Corynebacterium&nbsp;frankenforstense
Corynebacterium diphtheriae	S	1717	0.495	0.007101	NA	0.003698	0.002417	0.09299	0.495	NA	NA	NA	NA	NA	NA	NA	0.01053	0.00465	0.00473	NA	NA	NA	NA	NA	NA	NA	NA	NA	NA	NA	NA	NA	cellular&nbsp;organisms>Bacteria>Terrabacteria&nbsp;group>Actinomycetota>Actinomycetes>Mycobacteriales>Corynebacteriaceae>Corynebacterium
Corynebacterium incognita	S	2754725	0.04208	0.007101	NA	0.001849	NA	0.02687	0.04208	NA	NA	NA	NA	NA	NA	NA	0.001754	0.002325	NA	NA	NA	NA	NA	NA	NA	NA	NA	NA	NA	NA	NA	NA	cellular&nbsp;organisms>Bacteria>Terrabacteria&nbsp;group>Actinomycetota>Actinomycetes>Mycobacteriales>Corynebacteriaceae>Corynebacterium
Corynebacterium glucuronolyticum	S	39791	0.04008	0.007101	NA	0.005548	0.004835	0.031	0.04008	NA	NA	NA	NA	NA	NA	NA	0.01754	NA	0.002365	NA	NA	NA	NA	NA	NA	NA	NA	NA	NA	NA	NA	NA	cellular&nbsp;organisms>Bacteria>Terrabacteria&nbsp;group>Actinomycetota>Actinomycetes>Mycobacteriales>Corynebacteriaceae>Corynebacterium
Corynebacterium flavescens	S	28028	4.545	0.007101	NA	NA	NA	0.0124	0.01603	NA	NA	NA	NA	NA	NA	NA	0.003508	NA	NA	4.545	NA	NA	NA	0.3856	NA	0.004692	NA	NA	NA	NA	NA	0.995	cellular&nbsp;organisms>Bacteria>Terrabacteria&nbsp;group>Actinomycetota>Actinomycetes>Mycobacteriales>Corynebacteriaceae>Corynebacterium
Corynebacterium freneyi	S	134034	0.06814	0.007101	NA	0.009246	NA	0.02273	0.06814	NA	NA	NA	NA	NA	NA	NA	0.003508	0.002325	0.002365	NA	NA	NA	NA	NA	NA	NA	NA	NA	NA	NA	NA	NA	cellular&nbsp;organisms>Bacteria>Terrabacteria&nbsp;group>Actinomycetota>Actinomycetes>Mycobacteriales>Corynebacteriaceae>Corynebacterium
Corynebacterium belfantii	S	2014537	0.2585	0.007101	NA	0.007397	NA	0.05786	0.2585	0.007407	NA	NA	NA	NA	NA	NA	0.001754	NA	0.002365	NA	NA	NA	NA	NA	NA	NA	NA	NA	NA	NA	NA	NA	cellular&nbsp;organisms>Bacteria>Terrabacteria&nbsp;group>Actinomycetota>Actinomycetes>Mycobacteriales>Corynebacteriaceae>Corynebacterium
Corynebacterium gottingense	S	2041036	0.0982	0.007101	NA	0.001849	NA	0.02893	0.0982	NA	NA	NA	NA	NA	NA	NA	0.001754	0.002325	NA	NA	NA	NA	NA	NA	NA	NA	NA	NA	NA	NA	NA	NA	cellular&nbsp;organisms>Bacteria>Terrabacteria&nbsp;group>Actinomycetota>Actinomycetes>Mycobacteriales>Corynebacteriaceae>Corynebacterium
Corynebacterium halotolerans	S	225326	0.02273	0.003551	NA	0.003698	0.00967	0.02273	0.01603	NA	NA	NA	NA	NA	NA	NA	0.001754	NA	NA	NA	NA	NA	NA	NA	NA	NA	NA	NA	NA	NA	NA	NA	cellular&nbsp;organisms>Bacteria>Terrabacteria&nbsp;group>Actinomycetota>Actinomycetes>Mycobacteriales>Corynebacteriaceae>Corynebacterium
Corynebacterium pyruviciproducens><wbr>Corynebacterium pyruviciproducens ATCC BAA-1742	-	1125779	0.01202	0.003551	NA	NA	0.004835	0.0062	0.01202	NA	NA	NA	NA	NA	NA	NA	0.003508	NA	NA	NA	NA	NA	NA	NA	NA	NA	NA	NA	NA	NA	NA	NA	cellular&nbsp;organisms>Bacteria>Terrabacteria&nbsp;group>Actinomycetota>Actinomycetes>Mycobacteriales>Corynebacteriaceae>Corynebacterium>Corynebacterium&nbsp;pyruviciproducens
Corynebacterium casei><wbr>Corynebacterium casei LMG S-19264	-	1285583	0.01002	0.003551	NA	0.003698	NA	0.004133	0.01002	NA	NA	NA	NA	NA	NA	NA	NA	NA	NA	NA	NA	NA	NA	NA	NA	NA	NA	NA	NA	NA	NA	NA	cellular&nbsp;organisms>Bacteria>Terrabacteria&nbsp;group>Actinomycetota>Actinomycetes>Mycobacteriales>Corynebacteriaceae>Corynebacterium>Corynebacterium&nbsp;casei
Corynebacterium glaucum	S	187491	0.1285	0.003551	NA	0.0111	0.002417	0.01653	0.05411	0.002469	NA	NA	NA	NA	NA	NA	0.003508	NA	0.002365	NA	NA	NA	NA	0.1285	NA	NA	NA	NA	NA	NA	NA	NA	cellular&nbsp;organisms>Bacteria>Terrabacteria&nbsp;group>Actinomycetota>Actinomycetes>Mycobacteriales>Corynebacteriaceae>Corynebacterium
Corynebacterium timonense	S	441500	0.02204	0.003551	NA	0.001849	NA	0.004133	0.02204	NA	NA	NA	NA	NA	NA	NA	0.001754	NA	NA	NA	NA	NA	NA	NA	NA	NA	NA	NA	NA	NA	NA	NA	cellular&nbsp;organisms>Bacteria>Terrabacteria&nbsp;group>Actinomycetota>Actinomycetes>Mycobacteriales>Corynebacteriaceae>Corynebacterium
Corynebacterium doosanense	S	1121358	0.003551	0.003551	NA	NA	NA	0.002067	NA	NA	NA	NA	NA	NA	NA	NA	NA	NA	0.002365	NA	NA	NA	NA	NA	NA	NA	NA	NA	NA	NA	NA	NA	cellular&nbsp;organisms>Bacteria>Terrabacteria&nbsp;group>Actinomycetota>Actinomycetes>Mycobacteriales>Corynebacteriaceae>Corynebacterium
Corynebacterium aquatimens	S	1190508	0.004133	0.003551	NA	0.001849	NA	0.004133	0.002004	NA	NA	NA	NA	NA	NA	NA	NA	NA	NA	NA	NA	NA	NA	NA	NA	NA	NA	NA	NA	NA	NA	NA	cellular&nbsp;organisms>Bacteria>Terrabacteria&nbsp;group>Actinomycetota>Actinomycetes>Mycobacteriales>Corynebacteriaceae>Corynebacterium
Corynebacterium humireducens><wbr>Corynebacterium humireducens NBRC 106098 = DSM 45392	-	1223515	0.05611	0.003551	NA	NA	NA	0.01033	0.05611	NA	NA	NA	NA	NA	NA	NA	NA	NA	NA	NA	NA	NA	NA	NA	NA	NA	NA	NA	NA	NA	NA	NA	cellular&nbsp;organisms>Bacteria>Terrabacteria&nbsp;group>Actinomycetota>Actinomycetes>Mycobacteriales>Corynebacteriaceae>Corynebacterium>Corynebacterium&nbsp;humireducens
Corynebacterium lactis><wbr>Corynebacterium lactis RW2-5	-	1408189	0.02405	0.003551	NA	NA	NA	0.004133	0.02405	NA	NA	NA	NA	NA	NA	NA	NA	0.002325	NA	NA	NA	NA	NA	NA	NA	NA	NA	NA	NA	NA	NA	NA	cellular&nbsp;organisms>Bacteria>Terrabacteria&nbsp;group>Actinomycetota>Actinomycetes>Mycobacteriales>Corynebacteriaceae>Corynebacterium>Corynebacterium&nbsp;lactis
Corynebacterium deserti><wbr>Corynebacterium deserti GIMN1.010	-	931089	0.004008	0.003551	NA	NA	NA	NA	0.004008	NA	NA	NA	NA	NA	NA	NA	0.001754	NA	NA	NA	NA	NA	NA	NA	NA	NA	NA	NA	NA	NA	NA	NA	cellular&nbsp;organisms>Bacteria>Terrabacteria&nbsp;group>Actinomycetota>Actinomycetes>Mycobacteriales>Corynebacteriaceae>Corynebacterium>Corynebacterium&nbsp;deserti
Corynebacterium jeddahense	S	1414719	0.004133	0.003551	NA	NA	NA	0.004133	0.004008	NA	NA	NA	NA	NA	NA	NA	NA	NA	NA	NA	NA	NA	NA	NA	NA	NA	NA	NA	NA	NA	NA	NA	cellular&nbsp;organisms>Bacteria>Terrabacteria&nbsp;group>Actinomycetota>Actinomycetes>Mycobacteriales>Corynebacteriaceae>Corynebacterium
Corynebacterium trachiae	S	1471401	0.09419	0.003551	NA	0.005548	0.002417	0.02067	0.09419	NA	NA	NA	NA	NA	NA	NA	NA	NA	0.002365	NA	NA	NA	NA	NA	NA	NA	NA	NA	NA	NA	NA	NA	cellular&nbsp;organisms>Bacteria>Terrabacteria&nbsp;group>Actinomycetota>Actinomycetes>Mycobacteriales>Corynebacteriaceae>Corynebacterium
Corynebacterium oculi	S	1544416	0.006012	0.003551	NA	NA	NA	0.004133	0.006012	NA	NA	NA	NA	NA	NA	NA	0.003508	NA	0.00473	NA	NA	NA	NA	NA	NA	NA	NA	NA	NA	NA	NA	NA	cellular&nbsp;organisms>Bacteria>Terrabacteria&nbsp;group>Actinomycetota>Actinomycetes>Mycobacteriales>Corynebacteriaceae>Corynebacterium
Corynebacterium alimapuense	S	1576874	0.008016	0.003551	NA	NA	NA	NA	0.008016	NA	NA	NA	NA	NA	NA	NA	NA	NA	NA	NA	NA	NA	NA	NA	NA	NA	NA	NA	NA	NA	NA	NA	cellular&nbsp;organisms>Bacteria>Terrabacteria&nbsp;group>Actinomycetota>Actinomycetes>Mycobacteriales>Corynebacteriaceae>Corynebacterium
Corynebacterium bouchesdurhonense	S	1720192	0.004008	0.003551	NA	NA	NA	NA	0.004008	NA	NA	NA	NA	NA	NA	NA	NA	NA	NA	NA	NA	NA	NA	NA	NA	NA	NA	NA	NA	NA	NA	NA	cellular&nbsp;organisms>Bacteria>Terrabacteria&nbsp;group>Actinomycetota>Actinomycetes>Mycobacteriales>Corynebacteriaceae>Corynebacterium
Corynebacterium faecale	S	1758466	0.06413	0.003551	NA	NA	0.002417	0.0186	0.06413	0.002469	NA	NA	NA	NA	NA	NA	NA	NA	NA	NA	NA	NA	NA	NA	NA	NA	NA	NA	NA	NA	NA	NA	cellular&nbsp;organisms>Bacteria>Terrabacteria&nbsp;group>Actinomycetota>Actinomycetes>Mycobacteriales>Corynebacteriaceae>Corynebacterium
Corynebacterium qintianiae	S	2709392	0.06413	0.003551	NA	NA	NA	0.02067	0.06413	NA	NA	NA	NA	NA	NA	NA	0.001754	NA	NA	NA	NA	NA	NA	NA	NA	NA	NA	NA	NA	NA	NA	NA	cellular&nbsp;organisms>Bacteria>Terrabacteria&nbsp;group>Actinomycetota>Actinomycetes>Mycobacteriales>Corynebacteriaceae>Corynebacterium
Corynebacterium lizhenjunii	S	2709394	0.0062	0.003551	NA	NA	NA	0.0062	0.006012	NA	NA	NA	NA	NA	NA	NA	NA	NA	NA	NA	NA	NA	NA	NA	NA	NA	NA	NA	NA	NA	NA	NA	cellular&nbsp;organisms>Bacteria>Terrabacteria&nbsp;group>Actinomycetota>Actinomycetes>Mycobacteriales>Corynebacteriaceae>Corynebacterium
Corynebacterium wankanglinii	S	2735136	0.01603	0.003551	NA	0.001849	NA	0.0124	0.01603	NA	NA	NA	NA	NA	NA	NA	NA	NA	NA	NA	NA	NA	NA	NA	NA	NA	NA	NA	NA	NA	NA	NA	cellular&nbsp;organisms>Bacteria>Terrabacteria&nbsp;group>Actinomycetota>Actinomycetes>Mycobacteriales>Corynebacteriaceae>Corynebacterium
Corynebacterium parakroppenstedtii	S	2828363	0.003551	0.003551	NA	NA	NA	NA	NA	NA	NA	NA	NA	NA	NA	NA	NA	NA	NA	NA	NA	NA	NA	NA	NA	NA	NA	NA	NA	NA	NA	NA	cellular&nbsp;organisms>Bacteria>Terrabacteria&nbsp;group>Actinomycetota>Actinomycetes>Mycobacteriales>Corynebacteriaceae>Corynebacterium
Corynebacterium propinquum	S	43769	0.1142	0.003551	NA	0.003698	NA	0.0124	0.1142	0.002469	NA	NA	NA	NA	NA	NA	0.001754	NA	NA	NA	NA	NA	NA	NA	NA	NA	NA	NA	NA	NA	NA	NA	cellular&nbsp;organisms>Bacteria>Terrabacteria&nbsp;group>Actinomycetota>Actinomycetes>Mycobacteriales>Corynebacteriaceae>Corynebacterium
Corynebacterium urealyticum	S	43771	0.08617	0.003551	NA	NA	NA	0.0124	0.08617	NA	NA	NA	NA	NA	NA	NA	0.001754	NA	0.002365	NA	NA	NA	NA	NA	NA	NA	NA	NA	NA	NA	NA	NA	cellular&nbsp;organisms>Bacteria>Terrabacteria&nbsp;group>Actinomycetota>Actinomycetes>Mycobacteriales>Corynebacteriaceae>Corynebacterium
Corynebacterium afermentans	S	38286	0.0124	0.003551	NA	0.003698	NA	0.0124	0.01002	0.002469	NA	NA	NA	NA	NA	NA	NA	NA	0.002365	NA	NA	NA	NA	NA	NA	NA	NA	NA	NA	0.009388	NA	NA	cellular&nbsp;organisms>Bacteria>Terrabacteria&nbsp;group>Actinomycetota>Actinomycetes>Mycobacteriales>Corynebacteriaceae>Corynebacterium
Corynebacterium durum	S	61592	0.01447	0.003551	NA	0.005548	NA	0.01447	0.01002	NA	NA	NA	NA	NA	NA	NA	NA	NA	NA	NA	NA	NA	NA	NA	NA	NA	NA	NA	NA	NA	NA	NA	cellular&nbsp;organisms>Bacteria>Terrabacteria&nbsp;group>Actinomycetota>Actinomycetes>Mycobacteriales>Corynebacteriaceae>Corynebacterium
Corynebacterium auris	S	44750	0.03407	0.003551	NA	NA	NA	0.0062	0.03407	NA	NA	NA	NA	NA	NA	NA	0.003508	NA	0.002365	NA	NA	NA	NA	NA	NA	NA	NA	NA	NA	NA	NA	NA	cellular&nbsp;organisms>Bacteria>Terrabacteria&nbsp;group>Actinomycetota>Actinomycetes>Mycobacteriales>Corynebacteriaceae>Corynebacterium
Corynebacterium variabile	S	1727	0.003551	0.003551	NA	NA	NA	0.002067	0.002004	NA	NA	NA	NA	NA	NA	NA	NA	NA	NA	NA	NA	NA	NA	NA	NA	NA	NA	NA	NA	NA	NA	NA	cellular&nbsp;organisms>Bacteria>Terrabacteria&nbsp;group>Actinomycetota>Actinomycetes>Mycobacteriales>Corynebacteriaceae>Corynebacterium
Corynebacterium efficiens><wbr>Corynebacterium efficiens YS-314	-	196164	0.0501	0.003551	NA	0.009246	0.004835	0.008266	0.0501	NA	NA	0.004241	NA	NA	NA	NA	NA	NA	NA	NA	NA	NA	NA	NA	NA	NA	NA	NA	NA	NA	NA	NA	cellular&nbsp;organisms>Bacteria>Terrabacteria&nbsp;group>Actinomycetota>Actinomycetes>Mycobacteriales>Corynebacteriaceae>Corynebacterium>Corynebacterium&nbsp;efficiens
Corynebacterium matruchotii	S	43768	0.07615	0.003551	NA	0.009246	NA	0.01653	0.07615	0.002469	NA	NA	NA	NA	NA	NA	0.001754	NA	NA	NA	NA	NA	NA	NA	NA	NA	NA	NA	NA	0.01878	NA	NA	cellular&nbsp;organisms>Bacteria>Terrabacteria&nbsp;group>Actinomycetota>Actinomycetes>Mycobacteriales>Corynebacteriaceae>Corynebacterium
Corynebacterium riegelii	S	156976	0.006012	0.003551	NA	NA	NA	0.004133	0.006012	NA	NA	NA	NA	NA	NA	NA	NA	NA	NA	NA	NA	NA	NA	NA	NA	NA	NA	NA	NA	NA	NA	NA	cellular&nbsp;organisms>Bacteria>Terrabacteria&nbsp;group>Actinomycetota>Actinomycetes>Mycobacteriales>Corynebacteriaceae>Corynebacterium
Corynebacterium imitans	S	156978	0.008016	0.003551	NA	NA	NA	NA	0.008016	NA	NA	NA	NA	NA	NA	NA	NA	NA	NA	NA	NA	NA	NA	NA	NA	NA	NA	NA	NA	NA	NA	NA	cellular&nbsp;organisms>Bacteria>Terrabacteria&nbsp;group>Actinomycetota>Actinomycetes>Mycobacteriales>Corynebacteriaceae>Corynebacterium
Corynebacterium accolens	S	38284	0.05812	0.003551	NA	NA	NA	0.01447	0.05812	0.002469	NA	NA	NA	NA	NA	NA	0.008771	NA	NA	NA	NA	NA	NA	NA	NA	NA	NA	NA	NA	NA	NA	NA	cellular&nbsp;organisms>Bacteria>Terrabacteria&nbsp;group>Actinomycetota>Actinomycetes>Mycobacteriales>Corynebacteriaceae>Corynebacterium
Corynebacterium pseudodiphtheriticum	S	37637	0.1082	0.003551	NA	0.003698	NA	0.01653	0.1082	NA	NA	NA	NA	NA	NA	NA	0.001754	NA	0.002365	NA	NA	NA	NA	NA	NA	NA	NA	NA	NA	NA	NA	NA	cellular&nbsp;organisms>Bacteria>Terrabacteria&nbsp;group>Actinomycetota>Actinomycetes>Mycobacteriales>Corynebacteriaceae>Corynebacterium
Corynebacterium amycolatum	S	43765	0.03407	0.003551	0.002342	NA	0.004835	0.01447	0.03407	NA	NA	NA	NA	NA	NA	NA	0.01228	NA	0.002365	NA	NA	NA	NA	NA	NA	NA	NA	NA	NA	NA	NA	NA	cellular&nbsp;organisms>Bacteria>Terrabacteria&nbsp;group>Actinomycetota>Actinomycetes>Mycobacteriales>Corynebacteriaceae>Corynebacterium
Corynebacterium cystitidis	S	35757	0.3856	0.003551	NA	NA	0.002417	0.01033	0.02004	0.002469	NA	NA	NA	NA	NA	NA	0.003508	NA	0.00473	NA	NA	0.03019	NA	0.3856	0.002514	NA	NA	NA	NA	NA	NA	NA	cellular&nbsp;organisms>Bacteria>Terrabacteria&nbsp;group>Actinomycetota>Actinomycetes>Mycobacteriales>Corynebacteriaceae>Corynebacterium
Mycobacteriaceae	F	1762	5	0.1562	0.002342	0.1165	0.02659	0.1302	0.2285	0.01481	NA	0.004241	0.004619	NA	NA	NA	0.1035	0.002325	0.02601	NA	NA	0.06039	NA	0.7712	NA	NA	NA	5	NA	0.04694	NA	0.995	cellular&nbsp;organisms>Bacteria>Terrabacteria&nbsp;group>Actinomycetota>Actinomycetes>Mycobacteriales
Mycolicibacterium	G	1866885	0.1383	0.1278	0.002342	0.09061	0.02176	0.07853	0.1383	0.01235	NA	0.004241	0.003079	NA	NA	NA	0.08946	NA	0.02128	NA	NA	NA	NA	NA	NA	NA	NA	NA	NA	0.03755	NA	NA	cellular&nbsp;organisms>Bacteria>Terrabacteria&nbsp;group>Actinomycetota>Actinomycetes>Mycobacteriales>Mycobacteriaceae
Mycolicibacterium vinylchloridicum	S	2736928	0.04971	0.04971	NA	0.03329	0.00967	0.031	0.0481	0.007407	NA	NA	NA	NA	NA	NA	0.04035	NA	0.01182	NA	NA	NA	NA	NA	NA	NA	NA	NA	NA	NA	NA	NA	cellular&nbsp;organisms>Bacteria>Terrabacteria&nbsp;group>Actinomycetota>Actinomycetes>Mycobacteriales>Mycobacteriaceae>Mycolicibacterium
Mycolicibacterium psychrotolerans	S	216929	0.0213	0.0213	0.002342	0.0111	0.007252	0.0062	0.008016	NA	NA	NA	0.00154	NA	NA	NA	0.01053	NA	0.007095	NA	NA	NA	NA	NA	NA	NA	NA	NA	NA	0.009388	NA	NA	cellular&nbsp;organisms>Bacteria>Terrabacteria&nbsp;group>Actinomycetota>Actinomycetes>Mycobacteriales>Mycobacteriaceae>Mycolicibacterium
Mycolicibacterium agri	S	36811	0.01775	0.01775	NA	0.003698	NA	0.002067	0.006012	NA	NA	NA	NA	NA	NA	NA	0.003508	NA	NA	NA	NA	NA	NA	NA	NA	NA	NA	NA	NA	0.009388	NA	NA	cellular&nbsp;organisms>Bacteria>Terrabacteria&nbsp;group>Actinomycetota>Actinomycetes>Mycobacteriales>Mycobacteriaceae>Mycolicibacterium
Mycolicibacterium lacusdiani	S	2895283	0.01579	0.0142	NA	0.0111	NA	0.01033	0.008016	NA	NA	NA	0.00154	NA	NA	NA	0.01579	NA	0.002365	NA	NA	NA	NA	NA	NA	NA	NA	NA	NA	NA	NA	NA	cellular&nbsp;organisms>Bacteria>Terrabacteria&nbsp;group>Actinomycetota>Actinomycetes>Mycobacteriales>Mycobacteriaceae>Mycolicibacterium
Mycolicibacterium rufum	S	318424	0.01202	0.007101	NA	0.007397	NA	0.0062	0.01202	NA	NA	NA	NA	NA	NA	NA	0.007017	NA	NA	NA	NA	NA	NA	NA	NA	NA	NA	NA	NA	NA	NA	NA	cellular&nbsp;organisms>Bacteria>Terrabacteria&nbsp;group>Actinomycetota>Actinomycetes>Mycobacteriales>Mycobacteriaceae>Mycolicibacterium
Mycolicibacterium vaccae	S	1810	0.007101	0.007101	NA	0.003698	NA	0.002067	0.006012	NA	NA	NA	NA	NA	NA	NA	NA	NA	NA	NA	NA	NA	NA	NA	NA	NA	NA	NA	NA	NA	NA	NA	cellular&nbsp;organisms>Bacteria>Terrabacteria&nbsp;group>Actinomycetota>Actinomycetes>Mycobacteriales>Mycobacteriaceae>Mycolicibacterium
Mycolicibacterium chlorophenolicum	S	37916	0.01202	0.003551	NA	0.001849	NA	NA	0.01202	NA	NA	NA	NA	NA	NA	NA	0.001754	NA	NA	NA	NA	NA	NA	NA	NA	NA	NA	NA	NA	NA	NA	NA	cellular&nbsp;organisms>Bacteria>Terrabacteria&nbsp;group>Actinomycetota>Actinomycetes>Mycobacteriales>Mycobacteriaceae>Mycolicibacterium
Mycolicibacterium hassiacum	S	46351	0.003551	0.003551	NA	0.001849	NA	NA	NA	NA	NA	NA	NA	NA	NA	NA	0.001754	NA	NA	NA	NA	NA	NA	NA	NA	NA	NA	NA	NA	NA	NA	NA	cellular&nbsp;organisms>Bacteria>Terrabacteria&nbsp;group>Actinomycetota>Actinomycetes>Mycobacteriales>Mycobacteriaceae>Mycolicibacterium
Mycolicibacterium diernhoferi	S	1801	0.003551	0.003551	NA	NA	NA	NA	0.002004	0.002469	NA	NA	NA	NA	NA	NA	NA	NA	NA	NA	NA	NA	NA	NA	NA	NA	NA	NA	NA	NA	NA	NA	cellular&nbsp;organisms>Bacteria>Terrabacteria&nbsp;group>Actinomycetota>Actinomycetes>Mycobacteriales>Mycobacteriaceae>Mycolicibacterium
Mycobacterium	G	1763	0.06212	0.0213	NA	0.02404	0.002417	0.02893	0.06212	NA	NA	NA	NA	NA	NA	NA	0.008771	0.002325	0.00473	NA	NA	NA	NA	NA	NA	NA	NA	NA	NA	NA	NA	NA	cellular&nbsp;organisms>Bacteria>Terrabacteria&nbsp;group>Actinomycetota>Actinomycetes>Mycobacteriales>Mycobacteriaceae
Mycobacterium celatum	S	28045	0.007101	0.007101	NA	0.003698	NA	0.0062	0.006012	NA	NA	NA	NA	NA	NA	NA	NA	NA	NA	NA	NA	NA	NA	NA	NA	NA	NA	NA	NA	NA	NA	NA	cellular&nbsp;organisms>Bacteria>Terrabacteria&nbsp;group>Actinomycetota>Actinomycetes>Mycobacteriales>Mycobacteriaceae>Mycobacterium
Mycobacterium terramassiliense	S	1841859	0.02405	0.003551	NA	0.007397	NA	0.004133	0.02405	NA	NA	NA	NA	NA	NA	NA	0.001754	NA	NA	NA	NA	NA	NA	NA	NA	NA	NA	NA	NA	NA	NA	NA	cellular&nbsp;organisms>Bacteria>Terrabacteria&nbsp;group>Actinomycetota>Actinomycetes>Mycobacteriales>Mycobacteriaceae>Mycobacterium
Mycobacterium fragae	S	1260918	0.003551	0.003551	NA	0.001849	NA	0.002067	0.002004	NA	NA	NA	NA	NA	NA	NA	0.001754	NA	NA	NA	NA	NA	NA	NA	NA	NA	NA	NA	NA	NA	NA	NA	cellular&nbsp;organisms>Bacteria>Terrabacteria&nbsp;group>Actinomycetota>Actinomycetes>Mycobacteriales>Mycobacteriaceae>Mycobacterium
Mycobacterium asiaticum	S	1790	0.01603	0.003551	NA	0.007397	NA	0.0062	0.01603	NA	NA	NA	NA	NA	NA	NA	0.005263	NA	0.00473	NA	NA	NA	NA	NA	NA	NA	NA	NA	NA	NA	NA	NA	cellular&nbsp;organisms>Bacteria>Terrabacteria&nbsp;group>Actinomycetota>Actinomycetes>Mycobacteriales>Mycobacteriaceae>Mycobacterium
Hoyosella	G	697025	0.03019	0.003551	NA	0.001849	NA	0.004133	0.01002	0.002469	NA	NA	NA	NA	NA	NA	NA	NA	NA	NA	NA	0.03019	NA	NA	NA	NA	NA	NA	NA	NA	NA	NA	cellular&nbsp;organisms>Bacteria>Terrabacteria&nbsp;group>Actinomycetota>Actinomycetes>Mycobacteriales>Mycobacteriaceae
Hoyosella lacisalsi	S	2742202	0.01002	0.003551	NA	NA	NA	0.004133	0.01002	0.002469	NA	NA	NA	NA	NA	NA	NA	NA	NA	NA	NA	NA	NA	NA	NA	NA	NA	NA	NA	NA	NA	NA	cellular&nbsp;organisms>Bacteria>Terrabacteria&nbsp;group>Actinomycetota>Actinomycetes>Mycobacteriales>Mycobacteriaceae>Hoyosella
Mycolicibacter	G	1073531	5	0.003551	NA	NA	0.002417	0.01033	0.01002	NA	NA	NA	0.00154	NA	NA	NA	0.005263	NA	NA	NA	NA	0.03019	NA	0.7712	NA	NA	NA	5	NA	0.009388	NA	0.995	cellular&nbsp;organisms>Bacteria>Terrabacteria&nbsp;group>Actinomycetota>Actinomycetes>Mycobacteriales>Mycobacteriaceae
Mycolicibacter terrae	S	1788	0.003551	0.003551	NA	NA	NA	NA	0.002004	NA	NA	NA	NA	NA	NA	NA	NA	NA	NA	NA	NA	NA	NA	NA	NA	NA	NA	NA	NA	NA	NA	NA	cellular&nbsp;organisms>Bacteria>Terrabacteria&nbsp;group>Actinomycetota>Actinomycetes>Mycobacteriales>Mycobacteriaceae>Mycolicibacter
Gordoniaceae	F	85026	0.2172	0.1207	0.004683	0.06842	0.04593	0.1033	0.1182	NA	NA	NA	0.00154	0.0009527	0.2172	0.0007927	0.1228	NA	0.0402	NA	NA	NA	NA	NA	NA	NA	NA	NA	NA	0.03755	NA	NA	cellular&nbsp;organisms>Bacteria>Terrabacteria&nbsp;group>Actinomycetota>Actinomycetes>Mycobacteriales
Gordonia><wbr>Gordonia lacunae	S	417102	0.1448	0.103	NA	0.03883	0.02901	0.08679	0.08016	NA	NA	NA	0.00154	0.0006351	0.1448	0.0007927	0.07368	NA	0.02601	NA	NA	NA	NA	NA	NA	NA	NA	NA	NA	0.02816	NA	NA	cellular&nbsp;organisms>Bacteria>Terrabacteria&nbsp;group>Actinomycetota>Actinomycetes>Mycobacteriales>Gordoniaceae>Gordonia
Gordonia><wbr>Gordonia amarae	S	36821	0.007101	0.007101	NA	NA	NA	NA	NA	NA	NA	NA	NA	NA	NA	NA	NA	NA	NA	NA	NA	NA	NA	NA	NA	NA	NA	NA	NA	NA	NA	NA	cellular&nbsp;organisms>Bacteria>Terrabacteria&nbsp;group>Actinomycetota>Actinomycetes>Mycobacteriales>Gordoniaceae>Gordonia
Gordonia><wbr>Gordonia jacobaea	S	122202	0.006012	0.003551	NA	NA	NA	0.002067	0.006012	NA	NA	NA	NA	NA	NA	NA	NA	NA	NA	NA	NA	NA	NA	NA	NA	NA	NA	NA	NA	NA	NA	NA	cellular&nbsp;organisms>Bacteria>Terrabacteria&nbsp;group>Actinomycetota>Actinomycetes>Mycobacteriales>Gordoniaceae>Gordonia
Gordonia><wbr>Gordonia shandongensis	S	376351	0.004133	0.003551	NA	0.001849	0.002417	0.004133	0.002004	NA	NA	NA	NA	NA	NA	NA	0.003508	NA	NA	NA	NA	NA	NA	NA	NA	NA	NA	NA	NA	NA	NA	NA	cellular&nbsp;organisms>Bacteria>Terrabacteria&nbsp;group>Actinomycetota>Actinomycetes>Mycobacteriales>Gordoniaceae>Gordonia
Gordonia><wbr>Gordonia rubripertincta	S	36822	0.07241	0.003551	NA	0.005548	0.00967	NA	0.008016	NA	NA	NA	NA	NA	0.07241	NA	0.01403	NA	0.002365	NA	NA	NA	NA	NA	NA	NA	NA	NA	NA	0.009388	NA	NA	cellular&nbsp;organisms>Bacteria>Terrabacteria&nbsp;group>Actinomycetota>Actinomycetes>Mycobacteriales>Gordoniaceae>Gordonia
Nocardiaceae	F	85025	0.1523	0.06746	0.002342	0.05363	0.03143	0.09506	0.1523	0.002469	NA	NA	NA	0.001905	0.1448	NA	0.07017	0.006974	0.02838	NA	NA	NA	NA	NA	0.002514	NA	0.006254	NA	NA	0.02816	NA	NA	cellular&nbsp;organisms>Bacteria>Terrabacteria&nbsp;group>Actinomycetota>Actinomycetes>Mycobacteriales
Rhodococcus><wbr>Rhodococcus coprophilus	S	38310	0.1448	0.04261	NA	0.02404	0.02659	0.05166	0.0521	0.002469	NA	NA	NA	NA	0.1448	NA	0.02631	0.002325	0.01655	NA	NA	NA	NA	NA	NA	NA	NA	NA	NA	0.01878	NA	NA	cellular&nbsp;organisms>Bacteria>Terrabacteria&nbsp;group>Actinomycetota>Actinomycetes>Mycobacteriales>Nocardiaceae>Rhodococcus
Nocardia	G	1817	0.08216	0.01065	0.002342	0.02034	0.002417	0.02687	0.08216	NA	NA	NA	NA	0.001905	NA	NA	0.0228	0.00465	0.009459	NA	NA	NA	NA	NA	0.002514	NA	0.006254	NA	NA	0.009388	NA	NA	cellular&nbsp;organisms>Bacteria>Terrabacteria&nbsp;group>Actinomycetota>Actinomycetes>Mycobacteriales>Nocardiaceae
Nocardia casuarinae	S	1463564	0.003698	0.003551	NA	0.003698	NA	0.002067	NA	NA	NA	NA	NA	NA	NA	NA	NA	NA	NA	NA	NA	NA	NA	NA	NA	NA	NA	NA	NA	NA	NA	NA	cellular&nbsp;organisms>Bacteria>Terrabacteria&nbsp;group>Actinomycetota>Actinomycetes>Mycobacteriales>Nocardiaceae>Nocardia
Nocardia jinanensis	S	382504	0.01053	0.003551	NA	0.009246	NA	NA	0.004008	NA	NA	NA	NA	NA	NA	NA	0.01053	NA	NA	NA	NA	NA	NA	NA	NA	NA	NA	NA	NA	NA	NA	NA	cellular&nbsp;organisms>Bacteria>Terrabacteria&nbsp;group>Actinomycetota>Actinomycetes>Mycobacteriales>Nocardiaceae>Nocardia
Nocardia concava	S	257281	0.003551	0.003551	NA	NA	NA	NA	NA	NA	NA	NA	NA	NA	NA	NA	NA	NA	NA	NA	NA	NA	NA	NA	NA	NA	NA	NA	NA	NA	NA	NA	cellular&nbsp;organisms>Bacteria>Terrabacteria&nbsp;group>Actinomycetota>Actinomycetes>Mycobacteriales>Nocardiaceae>Nocardia
Tsukamurellaceae><wbr>Tsukamurella><wbr>Tsukamurella pulmonis	S	47312	0.04438	0.03906	NA	0.04438	0.02176	0.02687	0.03407	0.002469	NA	NA	0.00154	NA	NA	NA	0.04035	NA	0.009459	NA	NA	NA	NA	NA	NA	NA	NA	NA	NA	0.009388	NA	NA	cellular&nbsp;organisms>Bacteria>Terrabacteria&nbsp;group>Actinomycetota>Actinomycetes>Mycobacteriales>Tsukamurellaceae>Tsukamurella
Lawsonellaceae><wbr>Lawsonella><wbr>Lawsonella clevelandensis	S	1528099	0.07718	0.02841	NA	0.06472	0.01692	0.02893	0.006012	0.004938	NA	NA	NA	NA	NA	NA	0.07718	0.002325	0.009459	NA	NA	NA	NA	NA	NA	NA	NA	NA	NA	NA	NA	NA	cellular&nbsp;organisms>Bacteria>Terrabacteria&nbsp;group>Actinomycetota>Actinomycetes>Mycobacteriales>Lawsonellaceae>Lawsonella
Dietziaceae><wbr>Dietzia	G	37914	0.03206	0.0142	0.002342	0.003698	0.004835	0.031	0.03206	0.004938	NA	NA	NA	0.0006351	NA	NA	0.01228	0.002325	0.009459	NA	NA	NA	NA	NA	0.002514	NA	NA	NA	NA	NA	NA	NA	cellular&nbsp;organisms>Bacteria>Terrabacteria&nbsp;group>Actinomycetota>Actinomycetes>Mycobacteriales>Dietziaceae
Dietzia massiliensis	S	2697499	0.01033	0.007101	NA	NA	NA	0.01033	0.004008	NA	NA	NA	NA	NA	NA	NA	NA	NA	NA	NA	NA	NA	NA	NA	NA	NA	NA	NA	NA	NA	NA	NA	cellular&nbsp;organisms>Bacteria>Terrabacteria&nbsp;group>Actinomycetota>Actinomycetes>Mycobacteriales>Dietziaceae>Dietzia
Dietzia papillomatosis	S	282305	0.01202	0.003551	0.002342	0.001849	NA	0.004133	0.01202	0.002469	NA	NA	NA	NA	NA	NA	0.003508	NA	0.00473	NA	NA	NA	NA	NA	NA	NA	NA	NA	NA	NA	NA	NA	cellular&nbsp;organisms>Bacteria>Terrabacteria&nbsp;group>Actinomycetota>Actinomycetes>Mycobacteriales>Dietziaceae>Dietzia
Streptosporangiales	O	85012	0.2725	0.2308	0.002342	0.1849	0.0967	0.1633	0.2725	0.01481	NA	NA	0.003079	NA	0.07241	NA	0.2421	0.00465	0.05203	NA	NA	NA	NA	0.2571	NA	0.009384	NA	NA	NA	0.08449	NA	NA	cellular&nbsp;organisms>Bacteria>Terrabacteria&nbsp;group>Actinomycetota>Actinomycetes
Thermomonosporaceae	F	2012	0.1443	0.1385	NA	0.1128	0.03868	0.09506	0.1443	0.009877	NA	NA	NA	NA	0.07241	NA	0.1386	0.002325	0.03547	NA	NA	NA	NA	0.1285	NA	0.004692	NA	NA	NA	0.05633	NA	NA	cellular&nbsp;organisms>Bacteria>Terrabacteria&nbsp;group>Actinomycetota>Actinomycetes>Streptosporangiales
Actinomadura	G	1988	0.1386	0.1385	NA	0.1073	0.03626	0.09506	0.1363	0.009877	NA	NA	NA	NA	0.07241	NA	0.1386	0.002325	0.03547	NA	NA	NA	NA	0.1285	NA	0.004692	NA	NA	NA	0.05633	NA	NA	cellular&nbsp;organisms>Bacteria>Terrabacteria&nbsp;group>Actinomycetota>Actinomycetes>Streptosporangiales>Thermomonosporaceae
Actinomadura bangladeshensis	S	453573	0.1285	0.08166	NA	0.05548	0.02176	0.04753	0.03607	0.007407	NA	NA	NA	NA	0.07241	NA	0.08771	NA	0.02128	NA	NA	NA	NA	0.1285	NA	0.004692	NA	NA	NA	0.03755	NA	NA	cellular&nbsp;organisms>Bacteria>Terrabacteria&nbsp;group>Actinomycetota>Actinomycetes>Streptosporangiales>Thermomonosporaceae>Actinomadura
Actinomadura fibrosa	S	111802	0.0142	0.0142	NA	0.009246	NA	0.0062	0.01002	NA	NA	NA	NA	NA	NA	NA	0.007017	NA	NA	NA	NA	NA	NA	NA	NA	NA	NA	NA	NA	NA	NA	NA	cellular&nbsp;organisms>Bacteria>Terrabacteria&nbsp;group>Actinomycetota>Actinomycetes>Streptosporangiales>Thermomonosporaceae>Actinomadura
Actinomadura rubrisoli	S	2530368	0.0142	0.0142	NA	0.005548	NA	NA	0.002004	NA	NA	NA	NA	NA	NA	NA	0.001754	NA	NA	NA	NA	NA	NA	NA	NA	NA	NA	NA	NA	NA	NA	NA	cellular&nbsp;organisms>Bacteria>Terrabacteria&nbsp;group>Actinomycetota>Actinomycetes>Streptosporangiales>Thermomonosporaceae>Actinomadura
Actinomadura logoneensis	S	2293572	0.02034	0.007101	NA	0.02034	0.002417	0.01447	0.01804	NA	NA	NA	NA	NA	NA	NA	0.01579	NA	0.007095	NA	NA	NA	NA	NA	NA	NA	NA	NA	NA	0.009388	NA	NA	cellular&nbsp;organisms>Bacteria>Terrabacteria&nbsp;group>Actinomycetota>Actinomycetes>Streptosporangiales>Thermomonosporaceae>Actinomadura
Actinomadura jiaoheensis	S	1544727	0.003551	0.003551	NA	0.001849	NA	0.002067	0.002004	NA	NA	NA	NA	NA	NA	NA	NA	NA	NA	NA	NA	NA	NA	NA	NA	NA	NA	NA	NA	NA	NA	NA	cellular&nbsp;organisms>Bacteria>Terrabacteria&nbsp;group>Actinomycetota>Actinomycetes>Streptosporangiales>Thermomonosporaceae>Actinomadura
Actinomadura rayongensis	S	1429076	0.004008	0.003551	NA	NA	NA	0.002067	0.004008	NA	NA	NA	NA	NA	NA	NA	0.001754	NA	NA	NA	NA	NA	NA	NA	NA	NA	NA	NA	NA	NA	NA	NA	cellular&nbsp;organisms>Bacteria>Terrabacteria&nbsp;group>Actinomycetota>Actinomycetes>Streptosporangiales>Thermomonosporaceae>Actinomadura
Actinomadura macra	S	46164	0.003551	0.003551	NA	NA	NA	0.002067	NA	0.002469	NA	NA	NA	NA	NA	NA	0.003508	0.002325	0.002365	NA	NA	NA	NA	NA	NA	NA	NA	NA	NA	NA	NA	NA	cellular&nbsp;organisms>Bacteria>Terrabacteria&nbsp;group>Actinomycetota>Actinomycetes>Streptosporangiales>Thermomonosporaceae>Actinomadura
Actinomadura hallensis	S	337895	0.008016	0.003551	NA	0.001849	0.002417	NA	0.008016	NA	NA	NA	NA	NA	NA	NA	0.005263	NA	NA	NA	NA	NA	NA	NA	NA	NA	NA	NA	NA	NA	NA	NA	cellular&nbsp;organisms>Bacteria>Terrabacteria&nbsp;group>Actinomycetota>Actinomycetes>Streptosporangiales>Thermomonosporaceae>Actinomadura
Streptosporangiaceae	F	2004	0.1142	0.08166	NA	0.06657	0.03384	0.05786	0.1142	0.004938	NA	NA	0.003079	NA	NA	NA	0.08245	0.002325	0.01182	NA	NA	NA	NA	NA	NA	0.004692	NA	NA	NA	0.009388	NA	NA	cellular&nbsp;organisms>Bacteria>Terrabacteria&nbsp;group>Actinomycetota>Actinomycetes>Streptosporangiales
Streptosporangium	G	2000	0.06666	0.05681	NA	0.05178	0.02176	0.0434	0.06613	0.004938	NA	NA	NA	NA	NA	NA	0.06666	0.002325	0.00473	NA	NA	NA	NA	NA	NA	NA	NA	NA	NA	0.009388	NA	NA	cellular&nbsp;organisms>Bacteria>Terrabacteria&nbsp;group>Actinomycetota>Actinomycetes>Streptosporangiales>Streptosporangiaceae
Streptosporangium nanhuense	S	1337876	0.01403	0.01065	NA	0.001849	0.004835	0.002067	0.01403	0.002469	NA	NA	NA	NA	NA	NA	0.003508	NA	NA	NA	NA	NA	NA	NA	NA	NA	NA	NA	NA	NA	NA	NA	cellular&nbsp;organisms>Bacteria>Terrabacteria&nbsp;group>Actinomycetota>Actinomycetes>Streptosporangiales>Streptosporangiaceae>Streptosporangium
Nonomuraea	G	83681	0.03006	0.0142	NA	0.009246	0.007252	0.008266	0.03006	NA	NA	NA	0.00154	NA	NA	NA	0.007017	NA	0.00473	NA	NA	NA	NA	NA	NA	NA	NA	NA	NA	NA	NA	NA	cellular&nbsp;organisms>Bacteria>Terrabacteria&nbsp;group>Actinomycetota>Actinomycetes>Streptosporangiales>Streptosporangiaceae
Nonomuraea coxensis	S	404386	0.003698	0.003551	NA	0.003698	NA	0.002067	0.002004	NA	NA	NA	NA	NA	NA	NA	0.001754	NA	0.002365	NA	NA	NA	NA	NA	NA	NA	NA	NA	NA	NA	NA	NA	cellular&nbsp;organisms>Bacteria>Terrabacteria&nbsp;group>Actinomycetota>Actinomycetes>Streptosporangiales>Streptosporangiaceae>Nonomuraea
Thermopolyspora><wbr>Thermopolyspora flexuosa	S	103836	0.006012	0.003551	NA	NA	NA	NA	0.006012	NA	NA	NA	NA	NA	NA	NA	NA	NA	NA	NA	NA	NA	NA	NA	NA	NA	NA	NA	NA	NA	NA	NA	cellular&nbsp;organisms>Bacteria>Terrabacteria&nbsp;group>Actinomycetota>Actinomycetes>Streptosporangiales>Streptosporangiaceae>Thermopolyspora
Sphaerisporangium><wbr>Sphaerisporangium album	S	509200	0.003551	0.003551	NA	NA	NA	NA	NA	NA	NA	NA	NA	NA	NA	NA	NA	NA	NA	NA	NA	NA	NA	NA	NA	NA	NA	NA	NA	NA	NA	NA	cellular&nbsp;organisms>Bacteria>Terrabacteria&nbsp;group>Actinomycetota>Actinomycetes>Streptosporangiales>Streptosporangiaceae>Sphaerisporangium
Kitasatosporales><wbr>Streptomycetaceae	F	2062	4.545	0.1917	0.01639	0.1294	0.09911	0.2356	0.6453	0.03704	NA	NA	0.004619	0.005716	0.07241	0.001585	0.2456	0.01395	0.05912	4.545	NA	NA	NA	0.6427	0.01257	0.02815	0.01251	NA	NA	0.03755	NA	1.99	cellular&nbsp;organisms>Bacteria>Terrabacteria&nbsp;group>Actinomycetota>Actinomycetes>Kitasatosporales
Streptomyces	G	1883	1.99	0.1669	0.01639	0.1165	0.08703	0.2232	0.6072	0.0321	NA	NA	0.004619	0.004764	0.07241	0.001585	0.2316	0.01395	0.05676	NA	NA	NA	NA	0.3856	0.01257	0.01408	0.006254	NA	NA	0.03755	NA	1.99	cellular&nbsp;organisms>Bacteria>Terrabacteria&nbsp;group>Actinomycetota>Actinomycetes>Kitasatosporales>Streptomycetaceae
Streptomyces scopiformis	S	104206	0.1142	0.03196	NA	0.02589	0.002417	0.03306	0.1142	0.004938	NA	NA	NA	NA	NA	NA	0.04385	0.002325	0.009459	NA	NA	NA	NA	NA	NA	NA	NA	NA	NA	NA	NA	NA	cellular&nbsp;organisms>Bacteria>Terrabacteria&nbsp;group>Actinomycetota>Actinomycetes>Kitasatosporales>Streptomycetaceae>Streptomyces
Streptomyces rochei group><wbr>Streptomyces plicatus	S	1922	0.1283	0.0213	NA	0.01849	0.004835	0.04546	0.1283	0.002469	NA	NA	NA	0.0003176	NA	NA	0.04912	NA	0.009459	NA	NA	NA	NA	NA	NA	NA	NA	NA	NA	0.009388	NA	NA	cellular&nbsp;organisms>Bacteria>Terrabacteria&nbsp;group>Actinomycetota>Actinomycetes>Kitasatosporales>Streptomycetaceae>Streptomyces>Streptomyces&nbsp;rochei&nbsp;group
Streptomyces rochei group><wbr>Streptomyces vinaceusdrappus	S	67376	0.003551	0.003551	NA	NA	NA	NA	NA	NA	NA	NA	NA	NA	NA	NA	0.001754	0.002325	NA	NA	NA	NA	NA	NA	NA	NA	NA	NA	NA	NA	NA	NA	cellular&nbsp;organisms>Bacteria>Terrabacteria&nbsp;group>Actinomycetota>Actinomycetes>Kitasatosporales>Streptomycetaceae>Streptomyces>Streptomyces&nbsp;rochei&nbsp;group
Streptomyces actinomycinicus	S	1695166	0.0142	0.0142	NA	NA	0.007252	0.002067	0.004008	0.002469	NA	NA	NA	NA	NA	NA	0.001754	NA	0.002365	NA	NA	NA	NA	NA	NA	NA	NA	NA	NA	NA	NA	NA	cellular&nbsp;organisms>Bacteria>Terrabacteria&nbsp;group>Actinomycetota>Actinomycetes>Kitasatosporales>Streptomycetaceae>Streptomyces
Streptomyces carminius	S	2665496	0.995	0.01065	NA	0.009246	0.01934	0.0124	0.03006	NA	NA	NA	NA	NA	NA	NA	0.008771	NA	0.00473	NA	NA	NA	NA	NA	NA	0.004692	NA	NA	NA	NA	NA	0.995	cellular&nbsp;organisms>Bacteria>Terrabacteria&nbsp;group>Actinomycetota>Actinomycetes>Kitasatosporales>Streptomycetaceae>Streptomyces
Streptomyces filamentosus	S	67294	0.01754	0.01065	0.002342	0.01294	0.007252	0.0062	0.006012	0.002469	NA	NA	0.00154	NA	NA	NA	0.01754	NA	0.002365	NA	NA	NA	NA	NA	NA	NA	NA	NA	NA	NA	NA	NA	cellular&nbsp;organisms>Bacteria>Terrabacteria&nbsp;group>Actinomycetota>Actinomycetes>Kitasatosporales>Streptomycetaceae>Streptomyces
Streptomyces murinus	S	33900	0.007101	0.007101	NA	0.005548	NA	0.004133	0.006012	NA	NA	NA	NA	NA	NA	NA	0.005263	NA	0.002365	NA	NA	NA	NA	NA	NA	NA	NA	NA	NA	NA	NA	NA	cellular&nbsp;organisms>Bacteria>Terrabacteria&nbsp;group>Actinomycetota>Actinomycetes>Kitasatosporales>Streptomycetaceae>Streptomyces
Streptomyces prasinopilosus	S	67344	0.02806	0.007101	0.002342	0.001849	NA	0.0062	0.02806	NA	NA	NA	NA	NA	NA	NA	0.001754	NA	NA	NA	NA	NA	NA	NA	NA	NA	NA	NA	NA	NA	NA	NA	cellular&nbsp;organisms>Bacteria>Terrabacteria&nbsp;group>Actinomycetota>Actinomycetes>Kitasatosporales>Streptomycetaceae>Streptomyces
Streptomyces albicerus	S	2569859	0.4975	0.007101	NA	0.003698	0.0145	0.0124	0.01002	NA	NA	NA	NA	NA	NA	NA	0.007017	NA	0.007095	NA	NA	NA	NA	0.1285	NA	NA	NA	NA	NA	0.009388	NA	0.4975	cellular&nbsp;organisms>Bacteria>Terrabacteria&nbsp;group>Actinomycetota>Actinomycetes>Kitasatosporales>Streptomycetaceae>Streptomyces
Streptomyces luteosporeus	S	173856	0.003551	0.003551	NA	NA	0.002417	0.002067	NA	NA	NA	NA	NA	NA	NA	NA	NA	NA	NA	NA	NA	NA	NA	NA	NA	NA	NA	NA	NA	NA	NA	NA	cellular&nbsp;organisms>Bacteria>Terrabacteria&nbsp;group>Actinomycetota>Actinomycetes>Kitasatosporales>Streptomycetaceae>Streptomyces
Streptomyces capparidis	S	1840415	0.4975	0.003551	NA	NA	0.004835	NA	0.004008	NA	NA	NA	NA	NA	NA	NA	0.005263	NA	0.002365	NA	NA	NA	NA	0.1285	NA	NA	NA	NA	NA	NA	NA	0.4975	cellular&nbsp;organisms>Bacteria>Terrabacteria&nbsp;group>Actinomycetota>Actinomycetes>Kitasatosporales>Streptomycetaceae>Streptomyces
Streptomyces muensis	S	1077944	0.004008	0.003551	NA	NA	NA	NA	0.004008	NA	NA	NA	NA	NA	NA	NA	NA	NA	NA	NA	NA	NA	NA	NA	NA	NA	NA	NA	NA	NA	NA	NA	cellular&nbsp;organisms>Bacteria>Terrabacteria&nbsp;group>Actinomycetota>Actinomycetes>Kitasatosporales>Streptomycetaceae>Streptomyces
Streptomyces fildesensis	S	375757	0.003551	0.003551	NA	NA	NA	0.002067	NA	NA	NA	NA	NA	NA	NA	NA	NA	NA	0.002365	NA	NA	NA	NA	NA	NA	NA	NA	NA	NA	NA	NA	NA	cellular&nbsp;organisms>Bacteria>Terrabacteria&nbsp;group>Actinomycetota>Actinomycetes>Kitasatosporales>Streptomycetaceae>Streptomyces
Streptomyces violaceus	S	1936	0.003551	0.003551	0.002342	NA	NA	NA	NA	0.002469	NA	NA	NA	NA	NA	NA	NA	NA	NA	NA	NA	NA	NA	NA	NA	NA	NA	NA	NA	NA	NA	NA	cellular&nbsp;organisms>Bacteria>Terrabacteria&nbsp;group>Actinomycetota>Actinomycetes>Kitasatosporales>Streptomycetaceae>Streptomyces
Streptomyces gardneri	S	66892	0.01002	0.003551	NA	NA	NA	0.002067	0.01002	NA	NA	NA	NA	NA	NA	NA	NA	NA	NA	NA	NA	NA	NA	NA	NA	NA	NA	NA	NA	NA	NA	NA	cellular&nbsp;organisms>Bacteria>Terrabacteria&nbsp;group>Actinomycetota>Actinomycetes>Kitasatosporales>Streptomycetaceae>Streptomyces
Streptomyces burgazadensis	S	1452742	0.0145	0.003551	NA	0.007397	0.0145	NA	0.006012	0.004938	NA	NA	NA	NA	NA	NA	0.01228	NA	NA	NA	NA	NA	NA	NA	0.002514	NA	NA	NA	NA	NA	NA	NA	cellular&nbsp;organisms>Bacteria>Terrabacteria&nbsp;group>Actinomycetota>Actinomycetes>Kitasatosporales>Streptomycetaceae>Streptomyces
Streptomyces hiroshimensis	S	66424	0.0521	0.003551	NA	0.005548	NA	0.01447	0.0521	NA	NA	NA	NA	NA	NA	NA	0.003508	NA	NA	NA	NA	NA	NA	NA	NA	NA	NA	NA	NA	NA	NA	NA	cellular&nbsp;organisms>Bacteria>Terrabacteria&nbsp;group>Actinomycetota>Actinomycetes>Kitasatosporales>Streptomycetaceae>Streptomyces
Streptomyces nigrescens	S	1920	0.003551	0.003551	NA	NA	NA	NA	NA	NA	NA	NA	NA	NA	NA	NA	NA	NA	NA	NA	NA	NA	NA	NA	NA	NA	NA	NA	NA	NA	NA	NA	cellular&nbsp;organisms>Bacteria>Terrabacteria&nbsp;group>Actinomycetota>Actinomycetes>Kitasatosporales>Streptomycetaceae>Streptomyces
Streptomyces auratus	S	114687	0.009388	0.003551	NA	NA	NA	NA	NA	NA	NA	NA	NA	NA	NA	NA	NA	NA	NA	NA	NA	NA	NA	NA	NA	NA	NA	NA	NA	0.009388	NA	NA	cellular&nbsp;organisms>Bacteria>Terrabacteria&nbsp;group>Actinomycetota>Actinomycetes>Kitasatosporales>Streptomycetaceae>Streptomyces
Streptomyces griseiniger	S	114688	0.03808	0.003551	NA	0.001849	NA	0.0062	0.03808	NA	NA	NA	NA	NA	NA	NA	0.005263	NA	NA	NA	NA	NA	NA	NA	NA	NA	NA	NA	NA	NA	NA	NA	cellular&nbsp;organisms>Bacteria>Terrabacteria&nbsp;group>Actinomycetota>Actinomycetes>Kitasatosporales>Streptomycetaceae>Streptomyces
Streptomyces roseoviridis	S	67361	0.006012	0.003551	NA	NA	NA	NA	0.006012	NA	NA	NA	NA	NA	NA	NA	0.001754	NA	NA	NA	NA	NA	NA	NA	NA	NA	NA	NA	NA	NA	NA	NA	cellular&nbsp;organisms>Bacteria>Terrabacteria&nbsp;group>Actinomycetota>Actinomycetes>Kitasatosporales>Streptomycetaceae>Streptomyces
Streptomyces alkaliphilus	S	1472722	0.003551	0.003551	NA	0.001849	NA	NA	NA	NA	NA	NA	NA	NA	NA	NA	0.003508	NA	NA	NA	NA	NA	NA	NA	NA	NA	NA	NA	NA	NA	NA	NA	cellular&nbsp;organisms>Bacteria>Terrabacteria&nbsp;group>Actinomycetota>Actinomycetes>Kitasatosporales>Streptomycetaceae>Streptomyces
Actinacidiphila><wbr>Actinacidiphila glaucinigra	S	235986	0.1285	0.0142	NA	NA	NA	NA	NA	NA	NA	NA	NA	NA	NA	NA	NA	NA	NA	NA	NA	NA	NA	0.1285	NA	NA	0.003127	NA	NA	NA	NA	NA	cellular&nbsp;organisms>Bacteria>Terrabacteria&nbsp;group>Actinomycetota>Actinomycetes>Kitasatosporales>Streptomycetaceae>Actinacidiphila
Kitasatospora	G	2063	0.01403	0.003551	NA	0.003698	0.007252	0.0062	0.01403	NA	NA	NA	NA	0.0006351	NA	NA	0.01053	NA	NA	NA	NA	NA	NA	NA	NA	NA	0.003127	NA	NA	NA	NA	NA	cellular&nbsp;organisms>Bacteria>Terrabacteria&nbsp;group>Actinomycetota>Actinomycetes>Kitasatosporales>Streptomycetaceae
Kitasatospora azatica	S	58347	0.008016	0.003551	NA	NA	0.002417	0.002067	0.008016	NA	NA	NA	NA	0.0003176	NA	NA	0.001754	NA	NA	NA	NA	NA	NA	NA	NA	NA	0.003127	NA	NA	NA	NA	NA	cellular&nbsp;organisms>Bacteria>Terrabacteria&nbsp;group>Actinomycetota>Actinomycetes>Kitasatosporales>Streptomycetaceae>Kitasatospora
Streptacidiphilus><wbr>Streptacidiphilus pinicola	S	2219663	0.003551	0.003551	NA	0.001849	NA	NA	NA	NA	NA	NA	NA	NA	NA	NA	NA	NA	NA	NA	NA	NA	NA	NA	NA	NA	NA	NA	NA	NA	NA	NA	cellular&nbsp;organisms>Bacteria>Terrabacteria&nbsp;group>Actinomycetota>Actinomycetes>Kitasatosporales>Streptomycetaceae>Streptacidiphilus
Embleya><wbr>Embleya scabrispora	S	159449	0.003551	0.003551	NA	NA	NA	NA	0.002004	NA	NA	NA	NA	NA	NA	NA	NA	NA	NA	NA	NA	NA	NA	NA	NA	NA	NA	NA	NA	NA	NA	NA	cellular&nbsp;organisms>Bacteria>Terrabacteria&nbsp;group>Actinomycetota>Actinomycetes>Kitasatosporales>Streptomycetaceae>Embleya
Bifidobacteriales><wbr>Bifidobacteriaceae	F	31953	0.1314	0.1314	0.002342	0.06102	0.04351	0.08886	0.07014	0.01975	NA	NA	0.007698	0.0003176	NA	NA	0.1105	NA	0.02601	NA	NA	NA	NA	NA	NA	NA	0.003127	NA	NA	0.01878	NA	NA	cellular&nbsp;organisms>Bacteria>Terrabacteria&nbsp;group>Actinomycetota>Actinomycetes>Bifidobacteriales
Bifidobacterium	G	1678	0.05411	0.03196	NA	0.01479	0.0145	0.031	0.05411	0.007407	NA	NA	0.003079	0.0003176	NA	NA	0.02105	NA	0.01182	NA	NA	NA	NA	NA	NA	NA	NA	NA	NA	0.009388	NA	NA	cellular&nbsp;organisms>Bacteria>Terrabacteria&nbsp;group>Actinomycetota>Actinomycetes>Bifidobacteriales>Bifidobacteriaceae
Bifidobacterium scardovii	S	158787	0.007101	0.007101	NA	0.001849	NA	0.002067	0.004008	NA	NA	NA	NA	NA	NA	NA	0.005263	NA	0.002365	NA	NA	NA	NA	NA	NA	NA	NA	NA	NA	NA	NA	NA	cellular&nbsp;organisms>Bacteria>Terrabacteria&nbsp;group>Actinomycetota>Actinomycetes>Bifidobacteriales>Bifidobacteriaceae>Bifidobacterium
Bifidobacterium longum	S	216816	0.01804	0.007101	NA	0.001849	0.002417	0.0062	0.01804	0.002469	NA	NA	0.00154	NA	NA	NA	0.005263	NA	NA	NA	NA	NA	NA	NA	NA	NA	NA	NA	NA	NA	NA	NA	cellular&nbsp;organisms>Bacteria>Terrabacteria&nbsp;group>Actinomycetota>Actinomycetes>Bifidobacteriales>Bifidobacteriaceae>Bifidobacterium
Bifidobacterium saguini><wbr>Bifidobacterium saguini DSM 23967	-	1437607	0.008016	0.007101	NA	0.003698	0.002417	0.004133	0.008016	0.002469	NA	NA	NA	NA	NA	NA	0.003508	NA	0.002365	NA	NA	NA	NA	NA	NA	NA	NA	NA	NA	NA	NA	NA	cellular&nbsp;organisms>Bacteria>Terrabacteria&nbsp;group>Actinomycetota>Actinomycetes>Bifidobacteriales>Bifidobacteriaceae>Bifidobacterium>Bifidobacterium&nbsp;saguini
Bifidobacterium hapali	S	1630172	0.009388	0.003551	NA	0.003698	0.002417	0.004133	0.002004	NA	NA	NA	NA	NA	NA	NA	0.003508	NA	0.002365	NA	NA	NA	NA	NA	NA	NA	NA	NA	NA	0.009388	NA	NA	cellular&nbsp;organisms>Bacteria>Terrabacteria&nbsp;group>Actinomycetota>Actinomycetes>Bifidobacteriales>Bifidobacteriaceae>Bifidobacterium
Bifidobacterium aesculapii	S	1329411	0.003551	0.003551	NA	NA	NA	NA	NA	NA	NA	NA	NA	NA	NA	NA	NA	NA	NA	NA	NA	NA	NA	NA	NA	NA	NA	NA	NA	NA	NA	NA	cellular&nbsp;organisms>Bacteria>Terrabacteria&nbsp;group>Actinomycetota>Actinomycetes>Bifidobacteriales>Bifidobacteriaceae>Bifidobacterium
Bifidobacterium adolescentis><wbr>Bifidobacterium adolescentis JCM 15918	-	1437612	0.004835	0.003551	NA	NA	0.004835	0.002067	0.004008	NA	NA	NA	NA	NA	NA	NA	NA	NA	NA	NA	NA	NA	NA	NA	NA	NA	NA	NA	NA	NA	NA	NA	cellular&nbsp;organisms>Bacteria>Terrabacteria&nbsp;group>Actinomycetota>Actinomycetes>Bifidobacteriales>Bifidobacteriaceae>Bifidobacterium>Bifidobacterium&nbsp;adolescentis
Scardovia><wbr>Scardovia inopinata><wbr>Scardovia inopinata JCM 12537	-	1150468	0.0142	0.0142	NA	0.007397	0.01209	0.01033	NA	NA	NA	NA	0.00154	NA	NA	NA	0.007017	NA	NA	NA	NA	NA	NA	NA	NA	NA	NA	NA	NA	0.009388	NA	NA	cellular&nbsp;organisms>Bacteria>Terrabacteria&nbsp;group>Actinomycetota>Actinomycetes>Bifidobacteriales>Bifidobacteriaceae>Scardovia>Scardovia&nbsp;inopinata
Alloscardovia><wbr>Alloscardovia criceti><wbr>Alloscardovia criceti DSM 17774	-	1122228	0.007101	0.007101	NA	0.001849	NA	NA	NA	NA	NA	NA	NA	NA	NA	NA	NA	NA	NA	NA	NA	NA	NA	NA	NA	NA	NA	NA	NA	NA	NA	NA	cellular&nbsp;organisms>Bacteria>Terrabacteria&nbsp;group>Actinomycetota>Actinomycetes>Bifidobacteriales>Bifidobacteriaceae>Alloscardovia>Alloscardovia&nbsp;criceti
Pseudonocardiales><wbr>Pseudonocardiaceae	F	2070	5	0.1207	NA	0.06842	0.02176	0.062	0.1703	0.009877	0.004282	0.004241	NA	0.003811	NA	NA	0.09999	NA	0.04493	NA	NA	0.03019	NA	NA	0.01006	NA	0.006254	5	NA	0.009388	NA	0.995	cellular&nbsp;organisms>Bacteria>Terrabacteria&nbsp;group>Actinomycetota>Actinomycetes>Pseudonocardiales
Goodfellowiella><wbr>Goodfellowiella coeruleoviolacea	S	334858	0.03196	0.03196	NA	0.02034	NA	0.008266	0.006012	NA	NA	NA	NA	NA	NA	NA	0.01754	NA	0.00473	NA	NA	NA	NA	NA	NA	NA	NA	NA	NA	0.009388	NA	NA	cellular&nbsp;organisms>Bacteria>Terrabacteria&nbsp;group>Actinomycetota>Actinomycetes>Pseudonocardiales>Pseudonocardiaceae>Goodfellowiella
Pseudonocardia	G	1847	0.4975	0.02485	NA	0.01664	0.002417	0.0248	0.06814	0.004938	NA	NA	NA	0.0003176	NA	NA	0.03684	NA	0.01182	NA	NA	NA	NA	NA	NA	NA	NA	NA	NA	NA	NA	0.4975	cellular&nbsp;organisms>Bacteria>Terrabacteria&nbsp;group>Actinomycetota>Actinomycetes>Pseudonocardiales>Pseudonocardiaceae
Pseudonocardia tetrahydrofuranoxydans	S	102884	0.007101	0.007101	NA	0.003698	NA	0.002067	0.006012	NA	NA	NA	NA	NA	NA	NA	0.005263	NA	0.00473	NA	NA	NA	NA	NA	NA	NA	NA	NA	NA	NA	NA	NA	cellular&nbsp;organisms>Bacteria>Terrabacteria&nbsp;group>Actinomycetota>Actinomycetes>Pseudonocardiales>Pseudonocardiaceae>Pseudonocardia
Pseudonocardia petroleophila	S	37331	0.007101	0.007101	NA	0.005548	NA	NA	0.002004	0.002469	NA	NA	NA	NA	NA	NA	0.001754	NA	0.002365	NA	NA	NA	NA	NA	NA	NA	NA	NA	NA	NA	NA	NA	cellular&nbsp;organisms>Bacteria>Terrabacteria&nbsp;group>Actinomycetota>Actinomycetes>Pseudonocardiales>Pseudonocardiaceae>Pseudonocardia
Pseudonocardia thermophila	S	1848	0.003551	0.003551	NA	NA	0.002417	NA	0.002004	NA	NA	NA	NA	NA	NA	NA	0.003508	NA	NA	NA	NA	NA	NA	NA	NA	NA	NA	NA	NA	NA	NA	NA	cellular&nbsp;organisms>Bacteria>Terrabacteria&nbsp;group>Actinomycetota>Actinomycetes>Pseudonocardiales>Pseudonocardiaceae>Pseudonocardia
Pseudonocardia alni	S	33907	0.4975	0.003551	NA	NA	NA	NA	0.004008	NA	NA	NA	NA	NA	NA	NA	NA	NA	NA	NA	NA	NA	NA	NA	NA	NA	NA	NA	NA	NA	NA	0.4975	cellular&nbsp;organisms>Bacteria>Terrabacteria&nbsp;group>Actinomycetota>Actinomycetes>Pseudonocardiales>Pseudonocardiaceae>Pseudonocardia
Saccharomonospora><wbr>Saccharomonospora xiaoerkulensis	S	1778871	0.007101	0.007101	NA	NA	NA	NA	0.004008	NA	NA	NA	NA	NA	NA	NA	NA	NA	0.002365	NA	NA	NA	NA	NA	NA	NA	NA	NA	NA	NA	NA	NA	cellular&nbsp;organisms>Bacteria>Terrabacteria&nbsp;group>Actinomycetota>Actinomycetes>Pseudonocardiales>Pseudonocardiaceae>Saccharomonospora
Saccharomonospora><wbr>Saccharomonospora glauca	S	40990	0.003551	0.003551	NA	NA	NA	NA	NA	NA	NA	NA	NA	NA	NA	NA	NA	NA	NA	NA	NA	NA	NA	NA	NA	NA	NA	NA	NA	NA	NA	NA	cellular&nbsp;organisms>Bacteria>Terrabacteria&nbsp;group>Actinomycetota>Actinomycetes>Pseudonocardiales>Pseudonocardiaceae>Saccharomonospora
Amycolatopsis><wbr>Amycolatopsis granulosa	S	185684	0.007397	0.007101	NA	0.007397	NA	NA	0.006012	NA	NA	NA	NA	NA	NA	NA	0.003508	NA	NA	NA	NA	NA	NA	NA	NA	NA	NA	NA	NA	NA	NA	NA	cellular&nbsp;organisms>Bacteria>Terrabacteria&nbsp;group>Actinomycetota>Actinomycetes>Pseudonocardiales>Pseudonocardiaceae>Amycolatopsis
Amycolatopsis><wbr>Amycolatopsis pithecellobii	S	664692	0.003551	0.003551	NA	NA	NA	NA	NA	NA	NA	NA	NA	NA	NA	NA	NA	NA	NA	NA	NA	NA	NA	NA	NA	NA	NA	NA	NA	NA	NA	NA	cellular&nbsp;organisms>Bacteria>Terrabacteria&nbsp;group>Actinomycetota>Actinomycetes>Pseudonocardiales>Pseudonocardiaceae>Amycolatopsis
Saccharothrix	G	2071	0.007101	0.007101	NA	NA	NA	NA	0.002004	NA	NA	NA	NA	NA	NA	NA	NA	NA	NA	NA	NA	NA	NA	NA	0.002514	NA	NA	NA	NA	NA	NA	NA	cellular&nbsp;organisms>Bacteria>Terrabacteria&nbsp;group>Actinomycetota>Actinomycetes>Pseudonocardiales>Pseudonocardiaceae
Saccharothrix tamanrassetensis	S	1051531	0.003551	0.003551	NA	NA	NA	NA	NA	NA	NA	NA	NA	NA	NA	NA	NA	NA	NA	NA	NA	NA	NA	NA	NA	NA	NA	NA	NA	NA	NA	NA	cellular&nbsp;organisms>Bacteria>Terrabacteria&nbsp;group>Actinomycetota>Actinomycetes>Pseudonocardiales>Pseudonocardiaceae>Saccharothrix
Thermocrispum><wbr>Thermocrispum municipale><wbr>Thermocrispum municipale DSM 44069	-	1111737	0.007101	0.007101	NA	NA	NA	NA	NA	NA	NA	NA	NA	NA	NA	NA	0.003508	NA	NA	NA	NA	NA	NA	NA	NA	NA	NA	NA	NA	NA	NA	NA	cellular&nbsp;organisms>Bacteria>Terrabacteria&nbsp;group>Actinomycetota>Actinomycetes>Pseudonocardiales>Pseudonocardiaceae>Thermocrispum>Thermocrispum&nbsp;municipale
Actinosynnema><wbr>Actinosynnema mirum	S	40567	0.01579	0.007101	NA	0.0111	0.002417	0.004133	0.004008	NA	0.004282	NA	NA	NA	NA	NA	0.01579	NA	0.00473	NA	NA	NA	NA	NA	NA	NA	NA	NA	NA	NA	NA	NA	cellular&nbsp;organisms>Bacteria>Terrabacteria&nbsp;group>Actinomycetota>Actinomycetes>Pseudonocardiales>Pseudonocardiaceae>Actinosynnema
Saccharopolyspora	G	1835	0.02605	0.003551	NA	0.003698	NA	0.0124	0.02605	0.002469	NA	NA	NA	0.0009527	NA	NA	0.007017	NA	NA	NA	NA	NA	NA	NA	NA	NA	NA	NA	NA	NA	NA	NA	cellular&nbsp;organisms>Bacteria>Terrabacteria&nbsp;group>Actinomycetota>Actinomycetes>Pseudonocardiales>Pseudonocardiaceae
Saccharopolyspora gloriosae	S	455344	0.01202	0.003551	NA	NA	NA	0.002067	0.01202	NA	NA	NA	NA	NA	NA	NA	NA	NA	NA	NA	NA	NA	NA	NA	NA	NA	NA	NA	NA	NA	NA	NA	cellular&nbsp;organisms>Bacteria>Terrabacteria&nbsp;group>Actinomycetota>Actinomycetes>Pseudonocardiales>Pseudonocardiaceae>Saccharopolyspora
Lentzea><wbr>Lentzea albidocapillata><wbr>Lentzea albidocapillata subsp. violacea	-	128104	0.003551	0.003551	NA	NA	NA	NA	NA	NA	NA	NA	NA	NA	NA	NA	NA	NA	NA	NA	NA	NA	NA	NA	NA	NA	NA	NA	NA	NA	NA	NA	cellular&nbsp;organisms>Bacteria>Terrabacteria&nbsp;group>Actinomycetota>Actinomycetes>Pseudonocardiales>Pseudonocardiaceae>Lentzea>Lentzea&nbsp;albidocapillata
Prauserella	G	142577	0.003551	0.003551	NA	NA	NA	NA	NA	NA	NA	NA	NA	NA	NA	NA	NA	NA	0.002365	NA	NA	NA	NA	NA	NA	NA	NA	NA	NA	NA	NA	NA	cellular&nbsp;organisms>Bacteria>Terrabacteria&nbsp;group>Actinomycetota>Actinomycetes>Pseudonocardiales>Pseudonocardiaceae
Actinorectispora><wbr>Actinorectispora indica	S	1034798	0.01403	0.003551	NA	NA	NA	0.002067	0.01403	NA	NA	NA	NA	NA	NA	NA	NA	NA	0.002365	NA	NA	NA	NA	NA	NA	NA	NA	NA	NA	NA	NA	NA	cellular&nbsp;organisms>Bacteria>Terrabacteria&nbsp;group>Actinomycetota>Actinomycetes>Pseudonocardiales>Pseudonocardiaceae>Actinorectispora
Actinokineospora><wbr>Actinokineospora globicatena	S	103729	0.003551	0.003551	NA	0.001849	0.002417	0.002067	0.002004	NA	NA	NA	NA	NA	NA	NA	0.003508	NA	0.002365	NA	NA	NA	NA	NA	NA	NA	NA	NA	NA	NA	NA	NA	cellular&nbsp;organisms>Bacteria>Terrabacteria&nbsp;group>Actinomycetota>Actinomycetes>Pseudonocardiales>Pseudonocardiaceae>Actinokineospora
Micromonosporales><wbr>Micromonosporaceae	F	28056	0.1285	0.1172	0.007025	0.09431	0.04593	0.07853	0.1022	0.007407	NA	NA	NA	NA	0.07241	0.0007927	0.1263	0.009299	0.03311	NA	NA	0.03019	NA	0.1285	0.002514	0.004692	0.003127	NA	NA	0.05633	NA	NA	cellular&nbsp;organisms>Bacteria>Terrabacteria&nbsp;group>Actinomycetota>Actinomycetes>Micromonosporales
Actinoplanes><wbr>Actinoplanes subtropicus	S	543632	0.03551	0.03551	NA	0.02034	0.00967	0.0186	0.01603	NA	NA	NA	NA	NA	NA	NA	0.0228	NA	0.007095	NA	NA	NA	NA	NA	NA	NA	NA	NA	NA	0.02816	NA	NA	cellular&nbsp;organisms>Bacteria>Terrabacteria&nbsp;group>Actinomycetota>Actinomycetes>Micromonosporales>Micromonosporaceae>Actinoplanes
Actinoplanes><wbr>Actinoplanes philippinensis	S	35752	0.01065	0.01065	NA	0.005548	0.002417	0.002067	NA	NA	NA	NA	NA	NA	NA	NA	0.003508	NA	NA	NA	NA	NA	NA	NA	NA	NA	NA	NA	NA	NA	NA	NA	cellular&nbsp;organisms>Bacteria>Terrabacteria&nbsp;group>Actinomycetota>Actinomycetes>Micromonosporales>Micromonosporaceae>Actinoplanes
Actinoplanes><wbr>Actinoplanes flavus	S	2820290	0.007101	0.007101	NA	0.001849	0.002417	0.002067	0.004008	NA	NA	NA	NA	NA	NA	NA	0.001754	NA	NA	NA	NA	NA	NA	NA	NA	NA	NA	NA	NA	NA	NA	NA	cellular&nbsp;organisms>Bacteria>Terrabacteria&nbsp;group>Actinomycetota>Actinomycetes>Micromonosporales>Micromonosporaceae>Actinoplanes
Actinoplanes><wbr>Actinoplanes digitatis	S	1868	0.007101	0.007101	NA	0.003698	0.004835	0.0062	0.006012	NA	NA	NA	NA	NA	NA	NA	0.005263	NA	NA	NA	NA	NA	NA	NA	NA	NA	NA	NA	NA	NA	NA	NA	cellular&nbsp;organisms>Bacteria>Terrabacteria&nbsp;group>Actinomycetota>Actinomycetes>Micromonosporales>Micromonosporaceae>Actinoplanes
Micromonospora	G	1873	0.1285	0.0213	0.002342	0.02219	0.004835	0.0124	0.0481	0.002469	NA	NA	NA	NA	0.07241	NA	0.04035	0.00465	0.01182	NA	NA	NA	NA	0.1285	0.002514	NA	0.003127	NA	NA	NA	NA	NA	cellular&nbsp;organisms>Bacteria>Terrabacteria&nbsp;group>Actinomycetota>Actinomycetes>Micromonosporales>Micromonosporaceae
Micromonospora tarapacensis	S	2835305	0.01202	0.007101	NA	0.001849	NA	0.002067	0.01202	NA	NA	NA	NA	NA	NA	NA	0.005263	NA	0.007095	NA	NA	NA	NA	NA	NA	NA	NA	NA	NA	NA	NA	NA	cellular&nbsp;organisms>Bacteria>Terrabacteria&nbsp;group>Actinomycetota>Actinomycetes>Micromonosporales>Micromonosporaceae>Micromonospora
Micromonospora rubida	S	2697657	0.0228	0.007101	NA	0.01849	0.002417	0.0062	0.01403	0.002469	NA	NA	NA	NA	NA	NA	0.0228	NA	NA	NA	NA	NA	NA	NA	NA	NA	NA	NA	NA	NA	NA	NA	cellular&nbsp;organisms>Bacteria>Terrabacteria&nbsp;group>Actinomycetota>Actinomycetes>Micromonosporales>Micromonosporaceae>Micromonospora
Micromonospora nigra	S	145857	0.007101	0.007101	NA	NA	NA	NA	NA	NA	NA	NA	NA	NA	NA	NA	NA	NA	NA	NA	NA	NA	NA	NA	NA	NA	NA	NA	NA	NA	NA	NA	cellular&nbsp;organisms>Bacteria>Terrabacteria&nbsp;group>Actinomycetota>Actinomycetes>Micromonosporales>Micromonosporaceae>Micromonospora
Pseudosporangium><wbr>Pseudosporangium ferrugineum	S	439699	0.01579	0.01065	0.002342	0.0111	0.007252	0.002067	0.004008	NA	NA	NA	NA	NA	NA	NA	0.01579	0.002325	0.002365	NA	NA	NA	NA	NA	NA	NA	NA	NA	NA	NA	NA	NA	cellular&nbsp;organisms>Bacteria>Terrabacteria&nbsp;group>Actinomycetota>Actinomycetes>Micromonosporales>Micromonosporaceae>Pseudosporangium
Natronosporangium><wbr>Natronosporangium hydrolyticum	S	2811111	0.009388	0.003551	NA	0.001849	0.002417	0.004133	NA	NA	NA	NA	NA	NA	NA	NA	0.001754	NA	NA	NA	NA	NA	NA	NA	NA	NA	NA	NA	NA	0.009388	NA	NA	cellular&nbsp;organisms>Bacteria>Terrabacteria&nbsp;group>Actinomycetota>Actinomycetes>Micromonosporales>Micromonosporaceae>Natronosporangium
Virgisporangium><wbr>Virgisporangium myanmarense	S	1938555	0.003551	0.003551	NA	NA	NA	NA	NA	NA	NA	NA	NA	NA	NA	NA	NA	NA	NA	NA	NA	NA	NA	NA	NA	NA	NA	NA	NA	NA	NA	NA	cellular&nbsp;organisms>Bacteria>Terrabacteria&nbsp;group>Actinomycetota>Actinomycetes>Micromonosporales>Micromonosporaceae>Virgisporangium
Catenuloplanes><wbr>Catenuloplanes nepalensis><wbr>Catenuloplanes nepalensis JCM 9536	-	1307452	0.003551	0.003551	NA	NA	NA	0.002067	0.002004	NA	NA	NA	NA	NA	NA	NA	NA	NA	0.002365	NA	NA	NA	NA	NA	NA	NA	NA	NA	NA	NA	NA	NA	cellular&nbsp;organisms>Bacteria>Terrabacteria&nbsp;group>Actinomycetota>Actinomycetes>Micromonosporales>Micromonosporaceae>Catenuloplanes>Catenuloplanes&nbsp;nepalensis
Catellatospora><wbr>Catellatospora tritici	S	2851566	0.008771	0.003551	NA	0.007397	NA	0.004133	0.006012	NA	NA	NA	NA	NA	NA	NA	0.008771	NA	NA	NA	NA	NA	NA	NA	NA	NA	NA	NA	NA	NA	NA	NA	cellular&nbsp;organisms>Bacteria>Terrabacteria&nbsp;group>Actinomycetota>Actinomycetes>Micromonosporales>Micromonosporaceae>Catellatospora
Kineosporiales><wbr>Kineosporiaceae	F	83778	0.1285	0.04616	NA	0.01664	0.004835	0.02687	0.03006	0.002469	NA	NA	NA	NA	0.07241	NA	0.02982	NA	0.01419	NA	NA	NA	NA	0.1285	NA	NA	0.003127	NA	NA	NA	NA	NA	cellular&nbsp;organisms>Bacteria>Terrabacteria&nbsp;group>Actinomycetota>Actinomycetes>Kineosporiales
Quadrisphaera><wbr>Quadrisphaera granulorum	S	317664	0.02485	0.02485	NA	0.01294	NA	0.02067	0.01002	0.002469	NA	NA	NA	NA	NA	NA	0.0228	NA	0.009459	NA	NA	NA	NA	NA	NA	NA	NA	NA	NA	NA	NA	NA	cellular&nbsp;organisms>Bacteria>Terrabacteria&nbsp;group>Actinomycetota>Actinomycetes>Kineosporiales>Kineosporiaceae>Quadrisphaera
Kineosporia><wbr>Kineosporia rhizophila	S	84633	0.1285	0.0142	NA	NA	0.002417	0.004133	0.006012	NA	NA	NA	NA	NA	0.07241	NA	0.001754	NA	0.002365	NA	NA	NA	NA	0.1285	NA	NA	NA	NA	NA	NA	NA	NA	cellular&nbsp;organisms>Bacteria>Terrabacteria&nbsp;group>Actinomycetota>Actinomycetes>Kineosporiales>Kineosporiaceae>Kineosporia
Angustibacter><wbr>Angustibacter speluncae	S	1940617	0.003551	0.003551	NA	NA	NA	NA	NA	NA	NA	NA	NA	NA	NA	NA	NA	NA	NA	NA	NA	NA	NA	NA	NA	NA	NA	NA	NA	NA	NA	NA	cellular&nbsp;organisms>Bacteria>Terrabacteria&nbsp;group>Actinomycetota>Actinomycetes>Kineosporiales>Kineosporiaceae>Angustibacter
Actinomycetales><wbr>Actinomycetaceae	F	2049	0.2441	0.03906	0.002342	0.2441	0.02176	0.05373	0.06413	0.007407	0.004282	NA	0.006159	0.008574	NA	NA	0.06666	0.006974	0.01419	NA	NA	0.03019	NA	NA	0.007543	NA	0.003127	NA	NA	0.02816	NA	NA	cellular&nbsp;organisms>Bacteria>Terrabacteria&nbsp;group>Actinomycetota>Actinomycetes>Actinomycetales
Actinomyces	G	1654	0.1257	0.0213	NA	0.1257	0.004835	0.01653	0.02605	0.002469	NA	NA	0.00154	NA	NA	NA	0.02982	NA	0.00473	NA	NA	0.03019	NA	NA	NA	NA	0.003127	NA	NA	0.009388	NA	NA	cellular&nbsp;organisms>Bacteria>Terrabacteria&nbsp;group>Actinomycetota>Actinomycetes>Actinomycetales>Actinomycetaceae
Actinomyces israelii	S	1659	0.007101	0.007101	NA	NA	NA	NA	0.002004	NA	NA	NA	NA	NA	NA	NA	NA	NA	NA	NA	NA	NA	NA	NA	NA	NA	NA	NA	NA	NA	NA	NA	cellular&nbsp;organisms>Bacteria>Terrabacteria&nbsp;group>Actinomycetota>Actinomycetes>Actinomycetales>Actinomycetaceae>Actinomyces
Actinomyces naeslundii	S	1655	0.003551	0.003551	NA	NA	NA	NA	NA	0.002469	NA	NA	NA	NA	NA	NA	0.001754	NA	NA	NA	NA	NA	NA	NA	NA	NA	NA	NA	NA	NA	NA	NA	cellular&nbsp;organisms>Bacteria>Terrabacteria&nbsp;group>Actinomycetota>Actinomycetes>Actinomycetales>Actinomycetaceae>Actinomyces
Arcanobacterium><wbr>Arcanobacterium haemolyticum><wbr>Arcanobacterium haemolyticum DSM 20595	-	644284	0.004133	0.003551	NA	NA	NA	0.004133	NA	NA	NA	NA	NA	NA	NA	NA	NA	NA	NA	NA	NA	NA	NA	NA	NA	NA	NA	NA	NA	NA	NA	NA	cellular&nbsp;organisms>Bacteria>Terrabacteria&nbsp;group>Actinomycetota>Actinomycetes>Actinomycetales>Actinomycetaceae>Arcanobacterium>Arcanobacterium&nbsp;haemolyticum
Actinobaculum><wbr>Actinobaculum suis	S	1657	0.003551	0.003551	NA	0.001849	NA	0.002067	NA	NA	NA	NA	0.00154	NA	NA	NA	0.001754	NA	NA	NA	NA	NA	NA	NA	NA	NA	NA	NA	NA	NA	NA	NA	cellular&nbsp;organisms>Bacteria>Terrabacteria&nbsp;group>Actinomycetota>Actinomycetes>Actinomycetales>Actinomycetaceae>Actinobaculum
Schaalia	G	2529408	0.02034	0.003551	0.002342	0.02034	0.007252	0.0124	0.006012	NA	0.004282	NA	0.00154	0.008257	NA	NA	0.01754	NA	0.00473	NA	NA	NA	NA	NA	0.002514	NA	NA	NA	NA	0.01878	NA	NA	cellular&nbsp;organisms>Bacteria>Terrabacteria&nbsp;group>Actinomycetota>Actinomycetes>Actinomycetales>Actinomycetaceae
Schaalia naturae	S	635203	0.004133	0.003551	0.002342	0.001849	NA	0.004133	0.002004	NA	NA	NA	NA	NA	NA	NA	0.003508	NA	0.002365	NA	NA	NA	NA	NA	NA	NA	NA	NA	NA	NA	NA	NA	cellular&nbsp;organisms>Bacteria>Terrabacteria&nbsp;group>Actinomycetota>Actinomycetes>Actinomycetales>Actinomycetaceae>Schaalia
Neoactinobaculum><wbr>Neoactinobaculum massilliense	S	2364794	0.003551	0.003551	NA	0.001849	NA	0.002067	0.002004	NA	NA	NA	NA	NA	NA	NA	NA	NA	NA	NA	NA	NA	NA	NA	NA	NA	NA	NA	NA	NA	NA	NA	cellular&nbsp;organisms>Bacteria>Terrabacteria&nbsp;group>Actinomycetota>Actinomycetes>Actinomycetales>Actinomycetaceae>Neoactinobaculum
Glycomycetales><wbr>Glycomycetaceae	F	85034	0.02204	0.01775	0.002342	0.01479	NA	0.01033	0.02204	NA	NA	NA	NA	NA	NA	NA	0.0193	NA	NA	NA	NA	NA	NA	NA	NA	NA	NA	NA	NA	NA	NA	NA	cellular&nbsp;organisms>Bacteria>Terrabacteria&nbsp;group>Actinomycetota>Actinomycetes>Glycomycetales
Glycomyces	G	58113	0.01775	0.01775	0.002342	0.01479	NA	0.008266	0.01403	NA	NA	NA	NA	NA	NA	NA	0.01579	NA	NA	NA	NA	NA	NA	NA	NA	NA	NA	NA	NA	NA	NA	NA	cellular&nbsp;organisms>Bacteria>Terrabacteria&nbsp;group>Actinomycetota>Actinomycetes>Glycomycetales>Glycomycetaceae
Glycomyces tritici	S	2665176	0.01228	0.01065	0.002342	0.007397	NA	0.008266	0.01002	NA	NA	NA	NA	NA	NA	NA	0.01228	NA	NA	NA	NA	NA	NA	NA	NA	NA	NA	NA	NA	NA	NA	NA	cellular&nbsp;organisms>Bacteria>Terrabacteria&nbsp;group>Actinomycetota>Actinomycetes>Glycomycetales>Glycomycetaceae>Glycomyces
Glycomyces xiaoerkulensis	S	2038139	0.003551	0.003551	NA	NA	NA	NA	NA	NA	NA	NA	NA	NA	NA	NA	NA	NA	NA	NA	NA	NA	NA	NA	NA	NA	NA	NA	NA	NA	NA	NA	cellular&nbsp;organisms>Bacteria>Terrabacteria&nbsp;group>Actinomycetota>Actinomycetes>Glycomycetales>Glycomycetaceae>Glycomyces
Glycomyces artemisiae	S	1076443	0.003551	0.003551	NA	NA	NA	NA	0.002004	NA	NA	NA	NA	NA	NA	NA	NA	NA	NA	NA	NA	NA	NA	NA	NA	NA	NA	NA	NA	NA	NA	NA	cellular&nbsp;organisms>Bacteria>Terrabacteria&nbsp;group>Actinomycetota>Actinomycetes>Glycomycetales>Glycomycetaceae>Glycomyces
Geodermatophilales><wbr>Geodermatophilaceae	F	85030	0.2571	0.0142	NA	0.01849	0.06769	0.004133	0.02004	NA	NA	NA	NA	NA	NA	NA	0.008771	NA	NA	NA	NA	NA	NA	0.2571	NA	NA	0.003127	NA	NA	NA	NA	NA	cellular&nbsp;organisms>Bacteria>Terrabacteria&nbsp;group>Actinomycetota>Actinomycetes>Geodermatophilales
Blastococcus	G	38501	0.06527	0.007101	NA	0.0111	0.06527	0.004133	0.01603	NA	NA	NA	NA	NA	NA	NA	0.003508	NA	NA	NA	NA	NA	NA	NA	NA	NA	NA	NA	NA	NA	NA	NA	cellular&nbsp;organisms>Bacteria>Terrabacteria&nbsp;group>Actinomycetota>Actinomycetes>Geodermatophilales>Geodermatophilaceae
Blastococcus atacamensis	S	2070508	0.003551	0.003551	NA	NA	NA	NA	NA	NA	NA	NA	NA	NA	NA	NA	NA	NA	NA	NA	NA	NA	NA	NA	NA	NA	NA	NA	NA	NA	NA	NA	cellular&nbsp;organisms>Bacteria>Terrabacteria&nbsp;group>Actinomycetota>Actinomycetes>Geodermatophilales>Geodermatophilaceae>Blastococcus
Actinomycetes incertae sedis><wbr>Bounagaea><wbr>Bounagaea algeriensis	S	1476748	0.07615	0.01065	NA	0.02034	0.007252	0.02273	0.07615	NA	NA	NA	NA	NA	NA	NA	0.02456	0.002325	0.00473	NA	NA	NA	NA	NA	NA	NA	NA	NA	NA	0.009388	NA	NA	cellular&nbsp;organisms>Bacteria>Terrabacteria&nbsp;group>Actinomycetota>Actinomycetes>Actinomycetes&nbsp;incertae&nbsp;sedis>Bounagaea
Actinopolysporales><wbr>Actinopolysporaceae><wbr>Actinopolyspora	G	1849	0.01053	0.007101	NA	0.003698	NA	0.008266	0.006012	NA	NA	NA	NA	NA	NA	NA	0.01053	0.002325	NA	NA	NA	NA	NA	NA	NA	NA	NA	NA	NA	NA	NA	NA	cellular&nbsp;organisms>Bacteria>Terrabacteria&nbsp;group>Actinomycetota>Actinomycetes>Actinopolysporales>Actinopolysporaceae
Actinopolyspora halophila	S	1850	0.01053	0.003551	NA	0.003698	NA	0.002067	NA	NA	NA	NA	NA	NA	NA	NA	0.01053	0.002325	NA	NA	NA	NA	NA	NA	NA	NA	NA	NA	NA	NA	NA	NA	cellular&nbsp;organisms>Bacteria>Terrabacteria&nbsp;group>Actinomycetota>Actinomycetes>Actinopolysporales>Actinopolysporaceae>Actinopolyspora
Nakamurellales><wbr>Nakamurellaceae><wbr>Nakamurella	G	53460	0.01033	0.007101	NA	0.001849	NA	0.01033	0.01002	NA	NA	NA	NA	NA	NA	NA	0.001754	NA	0.002365	NA	NA	NA	NA	NA	NA	NA	NA	NA	NA	NA	NA	NA	cellular&nbsp;organisms>Bacteria>Terrabacteria&nbsp;group>Actinomycetota>Actinomycetes>Nakamurellales>Nakamurellaceae
Nakamurella intestinalis	S	2027859	0.007101	0.007101	NA	0.001849	NA	0.0062	NA	NA	NA	NA	NA	NA	NA	NA	NA	NA	0.002365	NA	NA	NA	NA	NA	NA	NA	NA	NA	NA	NA	NA	NA	cellular&nbsp;organisms>Bacteria>Terrabacteria&nbsp;group>Actinomycetota>Actinomycetes>Nakamurellales>Nakamurellaceae>Nakamurella
Acidimicrobiia><wbr>...><wbr>Aquihabitans daechungensis	S	1052257	0.0142	0.0142	NA	NA	NA	NA	NA	NA	NA	NA	NA	NA	NA	NA	NA	NA	NA	NA	NA	NA	NA	NA	NA	NA	NA	NA	NA	NA	NA	NA	cellular&nbsp;organisms>Bacteria>Terrabacteria&nbsp;group>Actinomycetota>Acidimicrobiia>Acidimicrobiales>Iamiaceae>Aquihabitans
Acidimicrobiia><wbr>...><wbr>Rhabdothermincola salaria	S	2903142	0.003551	0.003551	NA	NA	0.002417	NA	NA	NA	NA	NA	NA	NA	NA	NA	NA	NA	NA	NA	NA	NA	NA	NA	NA	NA	NA	NA	NA	NA	NA	NA	cellular&nbsp;organisms>Bacteria>Terrabacteria&nbsp;group>Actinomycetota>Acidimicrobiia>Acidimicrobiales>Iamiaceae>Rhabdothermincola
Coriobacteriia	C	84998	5	0.01775	0.01405	0.01294	0.3384	0.6014	NA	0.1086	NA	0.008482	0.02617	0.0009527	NA	NA	NA	0.002325	0.1395	NA	NA	2.536	0.3175	0.1285	0.002514	0.004692	NA	NA	5	0.009388	NA	NA	cellular&nbsp;organisms>Bacteria>Terrabacteria&nbsp;group>Actinomycetota
Coriobacteriales	O	84999	5	0.0142	NA	0.009246	0.2949	0.3906	NA	0.0642	NA	NA	0.02156	0.0009527	NA	NA	NA	NA	0.1253	NA	NA	2.536	0.3175	0.1285	NA	0.004692	NA	NA	5	0.009388	NA	NA	cellular&nbsp;organisms>Bacteria>Terrabacteria&nbsp;group>Actinomycetota>Coriobacteriia
Coriobacteriaceae	F	84107	2.536	0.0142	NA	NA	0.2853	0.2831	NA	0.06173	NA	NA	0.02156	0.0006351	NA	NA	NA	NA	0.1159	NA	NA	2.536	0.3175	NA	NA	0.004692	NA	NA	NA	0.009388	NA	NA	cellular&nbsp;organisms>Bacteria>Terrabacteria&nbsp;group>Actinomycetota>Coriobacteriia>Coriobacteriales
Collinsella	G	102106	2.264	0.0142	NA	NA	0.2393	0.1984	NA	0.05185	NA	NA	0.02156	NA	NA	NA	NA	NA	0.1111	NA	NA	2.264	0.3175	NA	NA	NA	NA	NA	NA	0.009388	NA	NA	cellular&nbsp;organisms>Bacteria>Terrabacteria&nbsp;group>Actinomycetota>Coriobacteriia>Coriobacteriales>Coriobacteriaceae
Collinsella aerofaciens	S	74426	1.842	0.0142	NA	NA	0.1861	0.1447	NA	0.04691	NA	NA	0.01386	NA	NA	NA	NA	NA	0.08986	NA	NA	1.842	0.3175	NA	NA	NA	NA	NA	NA	0.009388	NA	NA	cellular&nbsp;organisms>Bacteria>Terrabacteria&nbsp;group>Actinomycetota>Coriobacteriia>Coriobacteriales>Coriobacteriaceae>Collinsella
Eggerthellales><wbr>Eggerthellaceae	F	1643826	0.2005	0.003551	0.01405	0.003698	0.04351	0.2005	NA	0.04198	NA	0.008482	0.004619	NA	NA	NA	NA	0.002325	0.009459	NA	NA	NA	NA	NA	0.002514	NA	NA	NA	NA	NA	NA	NA	cellular&nbsp;organisms>Bacteria>Terrabacteria&nbsp;group>Actinomycetota>Coriobacteriia>Eggerthellales
Eggerthella	G	84111	0.00473	0.003551	NA	0.001849	NA	0.004133	NA	0.002469	NA	NA	0.00154	NA	NA	NA	NA	NA	0.00473	NA	NA	NA	NA	NA	0.002514	NA	NA	NA	NA	NA	NA	NA	cellular&nbsp;organisms>Bacteria>Terrabacteria&nbsp;group>Actinomycetota>Coriobacteriia>Eggerthellales>Eggerthellaceae
Eggerthella lenta	S	84112	0.00473	0.003551	NA	0.001849	NA	0.004133	NA	NA	NA	NA	0.00154	NA	NA	NA	NA	NA	0.00473	NA	NA	NA	NA	NA	0.002514	NA	NA	NA	NA	NA	NA	NA	cellular&nbsp;organisms>Bacteria>Terrabacteria&nbsp;group>Actinomycetota>Coriobacteriia>Eggerthellales>Eggerthellaceae>Eggerthella
Thermoleophilia><wbr>Solirubrobacterales	O	588673	0.00967	0.003551	0.002342	NA	0.00967	0.002067	0.006012	NA	NA	NA	NA	NA	NA	NA	0.003508	0.002325	NA	NA	NA	NA	NA	NA	NA	NA	NA	NA	NA	0.009388	NA	NA	cellular&nbsp;organisms>Bacteria>Terrabacteria&nbsp;group>Actinomycetota>Thermoleophilia
Conexibacteraceae><wbr>Conexibacter	G	191494	0.004835	0.003551	NA	NA	0.004835	NA	0.004008	NA	NA	NA	NA	NA	NA	NA	NA	0.002325	NA	NA	NA	NA	NA	NA	NA	NA	NA	NA	NA	NA	NA	NA	cellular&nbsp;organisms>Bacteria>Terrabacteria&nbsp;group>Actinomycetota>Thermoleophilia>Solirubrobacterales>Conexibacteraceae
Bacillota	P	1239	99.69	35.06	2	22.51	54.25	35.25	14.73	29.22	99.58	98.24	95.58	1.587	71.9	99.69	30.52	1.297	8.549	13.64	7.547	33.21	34.29	17.74	2.429	2.454	1.263	20	NA	63.86	83.38	20.9	cellular&nbsp;organisms>Bacteria>Terrabacteria&nbsp;group
Bacilli	C	91061	99.6	33.94	0.7938	17.5	4.221	18.21	14.39	7.857	99.23	96.75	95.29	0.7438	68.72	99.6	29.52	0.7834	6.345	13.64	2.516	0.8454	2.54	10.8	1.131	1.994	0.7536	10	NA	55.93	10.51	11.44	cellular&nbsp;organisms>Bacteria>Terrabacteria&nbsp;group>Bacillota
Bacillales	O	1385	58.58	21.25	0.6393	15.17	3.425	15.74	12.52	3.849	4.474	2.596	5.591	0.3846	58.58	3.343	27.81	0.3906	2.88	9.091	1.258	0.3925	0.3175	3.985	0.2766	1.806	0.2158	10	NA	27.31	2.785	6.468	cellular&nbsp;organisms>Bacteria>Terrabacteria&nbsp;group>Bacillota>Bacilli
Staphylococcaceae	F	90964	48.66	17.76	0.1873	12.82	2.84	9.562	11.34	3.104	0.1199	0.08058	0.3387	0.08162	48.66	0.1863	26.44	0.1674	2.185	4.545	NA	0.1208	0.3175	1.028	0.005028	1.567	0.01251	NA	NA	22.3	1.887	0.995	cellular&nbsp;organisms>Bacteria>Terrabacteria&nbsp;group>Bacillota>Bacilli>Bacillales
Staphylococcus	G	1279	47.28	17.3	0.1873	12.58	2.763	9.103	10.26	2.872	0.02141	0.01272	0.2371	0.07939	47.28	0.1276	26.04	0.1558	2.098	NA	NA	0.1208	0.3175	1.028	0.005028	1.52	0.006254	NA	NA	21.54	1.887	0.995	cellular&nbsp;organisms>Bacteria>Terrabacteria&nbsp;group>Bacillota>Bacilli>Bacillales>Staphylococcaceae
Staphylococcus epidermidis	S	1282	1.686	0.7776	0.01639	1.034	0.1644	0.6034	0.5932	0.02963	NA	NA	0.01386	0.01016	1.521	0.007927	1.686	0.002325	0.1372	NA	NA	0.03019	NA	NA	NA	0.004692	NA	NA	NA	1.22	0.08985	NA	cellular&nbsp;organisms>Bacteria>Terrabacteria&nbsp;group>Bacillota>Bacilli>Bacillales>Staphylococcaceae>Staphylococcus
Staphylococcus massiliensis><wbr>Staphylococcus massiliensis CCUG 55927	-	1189613	3.114	0.6711	NA	0.4549	0.1015	0.3265	0.3527	0.05926	NA	NA	0.006159	0.004764	3.114	0.01031	1.17	0.002325	0.06858	NA	NA	NA	NA	NA	NA	0.004692	NA	NA	NA	0.9857	0.08985	NA	cellular&nbsp;organisms>Bacteria>Terrabacteria&nbsp;group>Bacillota>Bacilli>Bacillales>Staphylococcaceae>Staphylococcus>Staphylococcus&nbsp;massiliensis
Staphylococcus hominis	S	1290	2.317	0.6249	0.01639	0.3883	0.1281	0.312	0.4008	0.04444	NA	NA	0.004619	0.002223	2.317	0.001585	1.363	0.00465	0.05912	NA	NA	NA	NA	0.1285	NA	0.9243	NA	NA	NA	0.8731	0.08985	NA	cellular&nbsp;organisms>Bacteria>Terrabacteria&nbsp;group>Bacillota>Bacilli>Bacillales>Staphylococcaceae>Staphylococcus
Staphylococcus hominis subsp. novobiosepticus	-	145393	0.4842	0.1562	0.01171	0.1479	0.05318	0.09093	0.1263	0.009877	NA	NA	0.00154	0.00127	0.4345	0.0007927	0.4842	NA	0.02128	NA	NA	NA	NA	0.1285	NA	0.4082	NA	NA	NA	0.2816	NA	NA	cellular&nbsp;organisms>Bacteria>Terrabacteria&nbsp;group>Bacillota>Bacilli>Bacillales>Staphylococcaceae>Staphylococcus>Staphylococcus&nbsp;hominis
Staphylococcus auricularis	S	29379	1.086	0.5468	NA	0.3846	0.06769	0.2542	0.2786	0.09136	0.008563	0.008482	0.02156	0.003176	1.086	0.01982	0.9209	0.00465	0.07331	NA	NA	NA	0.3175	0.1285	NA	0.009384	NA	NA	NA	0.3755	NA	NA	cellular&nbsp;organisms>Bacteria>Terrabacteria&nbsp;group>Bacillota>Bacilli>Bacillales>Staphylococcaceae>Staphylococcus
Staphylococcus saccharolyticus	S	33028	0.9413	0.4935	0.002342	0.27	0.05318	0.1757	0.2385	0.07654	NA	NA	0.006159	0.003176	0.9413	0.0007927	0.6105	NA	0.04966	NA	NA	NA	NA	0.1285	NA	0.061	NA	NA	NA	0.5914	0.08985	NA	cellular&nbsp;organisms>Bacteria>Terrabacteria&nbsp;group>Bacillota>Bacilli>Bacillales>Staphylococcaceae>Staphylococcus
Staphylococcus warneri	S	1292	1.086	0.4367	0.002342	0.3107	0.05077	0.2129	0.2445	0.05432	NA	NA	0.00154	0.002223	1.086	0.003964	0.6561	0.006974	0.07331	NA	NA	NA	NA	NA	NA	0.01877	NA	NA	NA	0.4225	NA	NA	cellular&nbsp;organisms>Bacteria>Terrabacteria&nbsp;group>Bacillota>Bacilli>Bacillales>Staphylococcaceae>Staphylococcus
Staphylococcus capitis	S	29388	0.6517	0.2805	0.002342	0.3162	0.05077	0.2005	0.2184	0.01235	NA	NA	0.004619	0.003176	0.6517	0.006342	0.5736	0.009299	0.03784	NA	NA	NA	NA	NA	NA	NA	NA	NA	NA	0.4976	NA	NA	cellular&nbsp;organisms>Bacteria>Terrabacteria&nbsp;group>Bacillota>Bacilli>Bacillales>Staphylococcaceae>Staphylococcus
Staphylococcus nepalensis	S	214473	0.5257	0.1953	NA	0.1479	0.0411	0.1839	0.1503	0.04444	NA	NA	0.006159	0.0009527	0.2896	0.002378	0.2701	0.002325	0.02128	NA	NA	NA	NA	NA	0.002514	0.01408	NA	NA	NA	0.5257	NA	NA	cellular&nbsp;organisms>Bacteria>Terrabacteria&nbsp;group>Bacillota>Bacilli>Bacillales>Staphylococcaceae>Staphylococcus
Staphylococcus devriesei	S	586733	0.2172	0.142	0.007025	0.08136	0.0145	0.05373	0.09018	0.007407	NA	NA	0.00154	0.0009527	0.2172	NA	0.1877	NA	0.02365	NA	NA	NA	NA	NA	NA	NA	NA	NA	NA	0.1033	0.08985	NA	cellular&nbsp;organisms>Bacteria>Terrabacteria&nbsp;group>Bacillota>Bacilli>Bacillales>Staphylococcaceae>Staphylococcus
Staphylococcus piscifermentans	S	70258	0.2333	0.1385	NA	0.1276	0.03384	0.0744	0.1182	0.02222	NA	NA	0.003079	0.00127	0.07241	0.0007927	0.2333	0.006974	0.02128	NA	NA	NA	NA	NA	NA	0.004692	NA	NA	NA	0.1314	NA	NA	cellular&nbsp;organisms>Bacteria>Terrabacteria&nbsp;group>Bacillota>Bacilli>Bacillales>Staphylococcaceae>Staphylococcus
Staphylococcus simiae><wbr>Staphylococcus simiae CCM 7213 = CCUG 51256	-	911238	0.1596	0.1349	NA	0.09061	0.01934	0.09093	0.08216	0.007407	NA	NA	0.00154	0.0003176	0.07241	NA	0.1596	NA	0.01419	NA	NA	NA	NA	NA	NA	NA	NA	NA	NA	0.0751	NA	NA	cellular&nbsp;organisms>Bacteria>Terrabacteria&nbsp;group>Bacillota>Bacilli>Bacillales>Staphylococcaceae>Staphylococcus>Staphylococcus&nbsp;simiae
Staphylococcus felis	S	46127	0.2172	0.1172	0.002342	0.09431	0.01209	0.05373	0.03808	0.01235	NA	NA	0.004619	0.0006351	0.2172	0.001585	0.1614	0.002325	0.00473	NA	NA	NA	NA	NA	NA	NA	NA	NA	NA	0.1314	NA	NA	cellular&nbsp;organisms>Bacteria>Terrabacteria&nbsp;group>Bacillota>Bacilli>Bacillales>Staphylococcaceae>Staphylococcus
Staphylococcus lugdunensis	S	28035	0.08946	0.08522	NA	0.05178	0.002417	0.03306	0.03607	0.009877	NA	NA	NA	NA	0.07241	NA	0.08946	0.002325	0.01182	NA	NA	NA	NA	NA	NA	NA	NA	NA	NA	0.0751	NA	NA	cellular&nbsp;organisms>Bacteria>Terrabacteria&nbsp;group>Bacillota>Bacilli>Bacillales>Staphylococcaceae>Staphylococcus
Staphylococcus condimenti	S	70255	0.09388	0.07811	NA	0.04808	0.01692	0.04133	0.03407	0.007407	NA	NA	0.00154	NA	0.07241	NA	0.08946	NA	0.00473	NA	NA	NA	NA	NA	NA	NA	NA	NA	NA	0.09388	NA	NA	cellular&nbsp;organisms>Bacteria>Terrabacteria&nbsp;group>Bacillota>Bacilli>Bacillales>Staphylococcaceae>Staphylococcus
Staphylococcus aureus	S	1280	0.4345	0.07811	NA	0.06472	0.004835	0.03306	0.0501	0.01975	NA	NA	0.003079	0.0003176	0.4345	0.0007927	0.1263	NA	0.007095	NA	NA	NA	NA	NA	NA	NA	NA	NA	NA	0.04694	NA	NA	cellular&nbsp;organisms>Bacteria>Terrabacteria&nbsp;group>Bacillota>Bacilli>Bacillales>Staphylococcaceae>Staphylococcus
Staphylococcus haemolyticus	S	1283	0.1122	0.07456	NA	0.01294	0.002417	0.03306	0.1122	0.02716	0.004282	NA	NA	0.0009527	NA	0.002378	0.04912	NA	NA	NA	NA	NA	NA	NA	NA	NA	NA	NA	NA	0.01878	NA	NA	cellular&nbsp;organisms>Bacteria>Terrabacteria&nbsp;group>Bacillota>Bacilli>Bacillales>Staphylococcaceae>Staphylococcus
Staphylococcus schleiferi	S	1295	0.1448	0.06746	NA	0.03883	0.01209	0.03306	0.03407	0.009877	NA	NA	0.004619	0.0006351	0.1448	0.0007927	0.08595	NA	0.002365	NA	NA	NA	NA	NA	NA	NA	NA	NA	NA	0.09388	NA	NA	cellular&nbsp;organisms>Bacteria>Terrabacteria&nbsp;group>Bacillota>Bacilli>Bacillales>Staphylococcaceae>Staphylococcus
Staphylococcus muscae	S	1294	0.1579	0.06391	NA	0.08136	0.0145	0.0558	0.08818	0.03704	NA	NA	NA	0.0006351	0.1448	0.002378	0.1579	NA	0.002365	NA	NA	NA	NA	NA	NA	NA	NA	NA	NA	0.06572	NA	NA	cellular&nbsp;organisms>Bacteria>Terrabacteria&nbsp;group>Bacillota>Bacilli>Bacillales>Staphylococcaceae>Staphylococcus
Staphylococcus intermedius group	-	2815305	0.1448	0.04971	NA	0.04253	0.01692	0.0372	0.05411	0.01975	NA	NA	0.003079	0.0003176	0.1448	0.0007927	0.1351	NA	0.007095	NA	NA	NA	NA	0.1285	NA	NA	NA	NA	NA	0.122	NA	NA	cellular&nbsp;organisms>Bacteria>Terrabacteria&nbsp;group>Bacillota>Bacilli>Bacillales>Staphylococcaceae>Staphylococcus
Staphylococcus pseudintermedius	S	283734	0.1448	0.04616	NA	0.04068	0.01692	0.0372	0.04609	0.01481	NA	NA	0.003079	0.0003176	0.1448	0.0007927	0.121	NA	0.007095	NA	NA	NA	NA	NA	NA	NA	NA	NA	NA	0.1127	NA	NA	cellular&nbsp;organisms>Bacteria>Terrabacteria&nbsp;group>Bacillota>Bacilli>Bacillales>Staphylococcaceae>Staphylococcus>Staphylococcus&nbsp;intermedius&nbsp;group
Staphylococcus delphini	S	53344	0.1285	0.003551	NA	0.001849	NA	NA	0.008016	0.004938	NA	NA	NA	NA	NA	NA	0.007017	NA	NA	NA	NA	NA	NA	0.1285	NA	NA	NA	NA	NA	0.009388	NA	NA	cellular&nbsp;organisms>Bacteria>Terrabacteria&nbsp;group>Bacillota>Bacilli>Bacillales>Staphylococcaceae>Staphylococcus>Staphylococcus&nbsp;intermedius&nbsp;group
Staphylococcus coagulans	S	74706	0.1448	0.04261	NA	0.05178	0.00967	0.0186	0.03407	0.009877	NA	NA	0.003079	NA	0.1448	0.0007927	0.09999	NA	NA	NA	NA	NA	NA	NA	NA	0.004692	NA	NA	NA	0.03755	NA	NA	cellular&nbsp;organisms>Bacteria>Terrabacteria&nbsp;group>Bacillota>Bacilli>Bacillales>Staphylococcaceae>Staphylococcus
Staphylococcus simulans	S	1286	0.05633	0.03551	NA	0.03144	0.002417	0.01447	0.02004	0.02222	NA	NA	NA	0.0003176	NA	0.003171	0.04912	NA	0.00473	NA	NA	NA	NA	NA	NA	NA	NA	NA	NA	0.05633	NA	NA	cellular&nbsp;organisms>Bacteria>Terrabacteria&nbsp;group>Bacillota>Bacilli>Bacillales>Staphylococcaceae>Staphylococcus
Staphylococcus caprae	S	29380	0.2172	0.03196	NA	0.03329	0.004835	0.0186	0.03006	0.004938	NA	NA	NA	0.0006351	0.2172	0.001585	0.09823	NA	0.007095	NA	NA	NA	NA	NA	0.002514	0.061	NA	NA	NA	0.0751	NA	NA	cellular&nbsp;organisms>Bacteria>Terrabacteria&nbsp;group>Bacillota>Bacilli>Bacillales>Staphylococcaceae>Staphylococcus
Staphylococcus pasteuri	S	45972	0.1502	0.03196	NA	0.05548	0.007252	0.0248	0.01804	0.002469	NA	NA	NA	NA	0.07241	NA	0.03859	NA	0.002365	NA	NA	NA	NA	NA	NA	0.004692	NA	NA	NA	0.1502	NA	NA	cellular&nbsp;organisms>Bacteria>Terrabacteria&nbsp;group>Bacillota>Bacilli>Bacillales>Staphylococcaceae>Staphylococcus
Staphylococcus argensis	S	1607738	0.1448	0.02485	0.004683	0.02219	NA	0.008266	0.01202	0.009877	NA	NA	NA	0.0003176	0.1448	NA	0.04912	0.002325	NA	NA	NA	NA	NA	NA	NA	0.009384	NA	NA	NA	0.1033	NA	NA	cellular&nbsp;organisms>Bacteria>Terrabacteria&nbsp;group>Bacillota>Bacilli>Bacillales>Staphylococcaceae>Staphylococcus
Staphylococcus saprophyticus	S	29385	0.08985	0.0213	NA	0.02219	0.004835	0.01653	0.02004	0.009877	NA	0.004241	0.00154	0.0003176	0.07241	NA	0.06666	NA	0.007095	NA	NA	NA	NA	NA	NA	NA	NA	NA	NA	0.02816	0.08985	NA	cellular&nbsp;organisms>Bacteria>Terrabacteria&nbsp;group>Bacillota>Bacilli>Bacillales>Staphylococcaceae>Staphylococcus
Staphylococcus lutrae	S	155085	0.04694	0.0213	NA	0.0111	NA	0.002067	0.01403	0.002469	NA	NA	NA	NA	NA	NA	0.04385	NA	NA	NA	NA	NA	NA	NA	NA	NA	NA	NA	NA	0.04694	NA	NA	cellular&nbsp;organisms>Bacteria>Terrabacteria&nbsp;group>Bacillota>Bacilli>Bacillales>Staphylococcaceae>Staphylococcus
Staphylococcus rostri	S	522262	0.03508	0.0142	NA	0.01849	0.007252	0.004133	0.01603	0.004938	NA	NA	NA	NA	NA	NA	0.03508	NA	NA	NA	NA	NA	NA	NA	NA	NA	NA	NA	NA	0.02816	NA	NA	cellular&nbsp;organisms>Bacteria>Terrabacteria&nbsp;group>Bacillota>Bacilli>Bacillales>Staphylococcaceae>Staphylococcus
Staphylococcus casei	S	201828	0.0142	0.0142	NA	0.001849	NA	0.004133	0.006012	NA	NA	NA	NA	0.0006351	NA	NA	0.003508	NA	NA	NA	NA	NA	NA	NA	NA	NA	NA	NA	NA	NA	NA	NA	cellular&nbsp;organisms>Bacteria>Terrabacteria&nbsp;group>Bacillota>Bacilli>Bacillales>Staphylococcaceae>Staphylococcus
Staphylococcus equorum	S	246432	0.02816	0.007101	NA	0.009246	NA	NA	0.004008	NA	NA	NA	NA	NA	NA	NA	NA	NA	NA	NA	NA	NA	NA	NA	NA	NA	NA	NA	NA	0.02816	NA	NA	cellular&nbsp;organisms>Bacteria>Terrabacteria&nbsp;group>Bacillota>Bacilli>Bacillales>Staphylococcaceae>Staphylococcus
Staphylococcus croceilyticus	S	319942	0.01878	0.007101	NA	0.007397	0.002417	0.004133	0.01603	0.002469	NA	NA	NA	NA	NA	NA	0.01579	NA	NA	NA	NA	NA	NA	NA	NA	0.004692	NA	NA	NA	0.01878	NA	NA	cellular&nbsp;organisms>Bacteria>Terrabacteria&nbsp;group>Bacillota>Bacilli>Bacillales>Staphylococcaceae>Staphylococcus
Staphylococcus carnosus	S	1281	0.007101	0.007101	NA	NA	NA	NA	NA	NA	NA	NA	NA	NA	NA	NA	NA	NA	NA	NA	NA	NA	NA	NA	NA	NA	NA	NA	NA	NA	NA	NA	cellular&nbsp;organisms>Bacteria>Terrabacteria&nbsp;group>Bacillota>Bacilli>Bacillales>Staphylococcaceae>Staphylococcus
Salinicoccus	G	45669	0.5069	0.09942	NA	0.07212	0.01934	0.1054	0.01603	0.02716	0.02569	0.01696	0.01848	0.0006351	0.5069	0.01903	0.05438	0.002325	0.01655	NA	NA	NA	NA	NA	NA	0.004692	0.003127	NA	NA	0.1408	NA	NA	cellular&nbsp;organisms>Bacteria>Terrabacteria&nbsp;group>Bacillota>Bacilli>Bacillales>Staphylococcaceae
Salinicoccus amylolyticus	S	1671557	0.07241	0.01775	NA	0.01849	0.002417	0.002067	0.004008	0.004938	NA	0.004241	NA	NA	0.07241	0.001585	0.005263	NA	NA	NA	NA	NA	NA	NA	NA	NA	NA	NA	NA	0.01878	NA	NA	cellular&nbsp;organisms>Bacteria>Terrabacteria&nbsp;group>Bacillota>Bacilli>Bacillales>Staphylococcaceae>Salinicoccus
Salinicoccus roseus	S	45670	0.2172	0.01065	NA	0.01664	0.002417	0.002067	0.002004	0.007407	NA	NA	NA	NA	0.2172	NA	0.003508	NA	0.00473	NA	NA	NA	NA	NA	NA	NA	NA	NA	NA	0.08449	NA	NA	cellular&nbsp;organisms>Bacteria>Terrabacteria&nbsp;group>Bacillota>Bacilli>Bacillales>Staphylococcaceae>Salinicoccus
Salinicoccus luteus	S	367840	0.01065	0.01065	NA	0.001849	0.002417	NA	NA	NA	0.004282	0.004241	0.004619	0.0003176	NA	0.004756	0.007017	NA	NA	NA	NA	NA	NA	NA	NA	NA	0.003127	NA	NA	0.009388	NA	NA	cellular&nbsp;organisms>Bacteria>Terrabacteria&nbsp;group>Bacillota>Bacilli>Bacillales>Staphylococcaceae>Salinicoccus
Salinicoccus salitudinis	S	465561	0.07241	0.01065	NA	0.001849	NA	0.002067	NA	NA	NA	NA	NA	NA	0.07241	NA	0.007017	NA	0.002365	NA	NA	NA	NA	NA	NA	NA	NA	NA	NA	NA	NA	NA	cellular&nbsp;organisms>Bacteria>Terrabacteria&nbsp;group>Bacillota>Bacilli>Bacillales>Staphylococcaceae>Salinicoccus
Salinicoccus alkaliphilus><wbr>Salinicoccus alkaliphilus DSM 16010	-	1123231	0.009388	0.003551	NA	0.003698	NA	0.002067	0.002004	NA	0.008563	NA	0.00154	NA	NA	0.006342	0.001754	NA	NA	NA	NA	NA	NA	NA	NA	NA	NA	NA	NA	0.009388	NA	NA	cellular&nbsp;organisms>Bacteria>Terrabacteria&nbsp;group>Bacillota>Bacilli>Bacillales>Staphylococcaceae>Salinicoccus>Salinicoccus&nbsp;alkaliphilus
Salinicoccus iranensis	S	393538	0.01579	0.003551	NA	0.0111	0.004835	0.004133	0.008016	0.007407	0.008563	0.008482	0.006159	NA	NA	0.004756	0.01579	0.002325	0.002365	NA	NA	NA	NA	NA	NA	NA	NA	NA	NA	0.009388	NA	NA	cellular&nbsp;organisms>Bacteria>Terrabacteria&nbsp;group>Bacillota>Bacilli>Bacillales>Staphylococcaceae>Salinicoccus
Salinicoccus kunmingensis	S	399363	0.003551	0.003551	NA	NA	NA	NA	NA	NA	NA	NA	NA	NA	NA	NA	NA	NA	NA	NA	NA	NA	NA	NA	NA	NA	NA	NA	NA	NA	NA	NA	cellular&nbsp;organisms>Bacteria>Terrabacteria&nbsp;group>Bacillota>Bacilli>Bacillales>Staphylococcaceae>Salinicoccus
Salinicoccus halodurans	S	407035	0.08266	0.003551	NA	NA	NA	0.08266	NA	NA	NA	NA	0.00154	NA	0.07241	0.0007927	0.001754	NA	0.00473	NA	NA	NA	NA	NA	NA	NA	NA	NA	NA	NA	NA	NA	cellular&nbsp;organisms>Bacteria>Terrabacteria&nbsp;group>Bacillota>Bacilli>Bacillales>Staphylococcaceae>Salinicoccus
Salinicoccus qingdaonensis	S	576118	0.003551	0.003551	NA	NA	NA	NA	NA	NA	NA	NA	NA	NA	NA	NA	NA	NA	NA	NA	NA	NA	NA	NA	NA	NA	NA	NA	NA	NA	NA	NA	cellular&nbsp;organisms>Bacteria>Terrabacteria&nbsp;group>Bacillota>Bacilli>Bacillales>Staphylococcaceae>Salinicoccus
Jeotgalicoccus	G	227979	0.2305	0.04616	NA	0.02774	0.004835	0.02687	0.2305	0.007407	0.004282	0.004241	0.006159	0.0003176	0.07241	0.004756	0.04736	0.002325	0.002365	NA	NA	NA	NA	NA	NA	NA	NA	NA	NA	0.04694	NA	NA	cellular&nbsp;organisms>Bacteria>Terrabacteria&nbsp;group>Bacillota>Bacilli>Bacillales>Staphylococcaceae
Jeotgalicoccus schoeneichii	S	1812261	0.09419	0.01775	NA	NA	NA	0.008266	0.09419	NA	NA	NA	NA	0.0003176	NA	NA	0.008771	NA	NA	NA	NA	NA	NA	NA	NA	NA	NA	NA	NA	0.01878	NA	NA	cellular&nbsp;organisms>Bacteria>Terrabacteria&nbsp;group>Bacillota>Bacilli>Bacillales>Staphylococcaceae>Jeotgalicoccus
Jeotgalicoccus pinnipedialis	S	110845	0.1042	0.0142	NA	0.001849	NA	0.008266	0.1042	NA	NA	NA	0.00154	NA	NA	NA	0.01403	NA	NA	NA	NA	NA	NA	NA	NA	NA	NA	NA	NA	NA	NA	NA	cellular&nbsp;organisms>Bacteria>Terrabacteria&nbsp;group>Bacillota>Bacilli>Bacillales>Staphylococcaceae>Jeotgalicoccus
Jeotgalicoccus marinus	S	516700	0.004133	0.003551	NA	NA	NA	0.004133	0.002004	0.002469	NA	NA	NA	NA	NA	NA	0.001754	NA	NA	NA	NA	NA	NA	NA	NA	NA	NA	NA	NA	NA	NA	NA	cellular&nbsp;organisms>Bacteria>Terrabacteria&nbsp;group>Bacillota>Bacilli>Bacillales>Staphylococcaceae>Jeotgalicoccus
Jeotgalicoccus coquinae	S	709509	0.009388	0.003551	NA	0.003698	0.004835	0.004133	NA	0.002469	0.004282	0.004241	0.00154	NA	NA	0.004756	NA	0.002325	0.002365	NA	NA	NA	NA	NA	NA	NA	NA	NA	NA	0.009388	NA	NA	cellular&nbsp;organisms>Bacteria>Terrabacteria&nbsp;group>Bacillota>Bacilli>Bacillales>Staphylococcaceae>Jeotgalicoccus
Jeotgalicoccus aerolatus	S	709510	0.07241	0.003551	NA	0.01294	NA	0.002067	0.002004	NA	NA	NA	NA	NA	0.07241	NA	0.01228	NA	NA	NA	NA	NA	NA	NA	NA	NA	NA	NA	NA	NA	NA	NA	cellular&nbsp;organisms>Bacteria>Terrabacteria&nbsp;group>Bacillota>Bacilli>Bacillales>Staphylococcaceae>Jeotgalicoccus
Mammaliicoccus	G	2803850	0.487	0.03196	NA	0.02034	0.01209	0.0496	0.487	0.01481	0.008563	0.004241	0.009238	NA	0.07241	0.003171	0.02982	0.002325	0.002365	NA	NA	NA	NA	NA	NA	0.01877	0.003127	NA	NA	0.2253	NA	NA	cellular&nbsp;organisms>Bacteria>Terrabacteria&nbsp;group>Bacillota>Bacilli>Bacillales>Staphylococcaceae
Mammaliicoccus sciuri	S	1296	0.2265	0.0213	NA	0.009246	0.004835	0.02273	0.2265	0.002469	0.004282	0.004241	0.007698	NA	0.07241	0.001585	0.008771	0.002325	NA	NA	NA	NA	NA	NA	NA	0.004692	NA	NA	NA	0.08449	NA	NA	cellular&nbsp;organisms>Bacteria>Terrabacteria&nbsp;group>Bacillota>Bacilli>Bacillales>Staphylococcaceae>Mammaliicoccus
Mammaliicoccus lentus	S	42858	0.003551	0.003551	NA	NA	NA	NA	0.002004	NA	NA	NA	NA	NA	NA	NA	0.001754	NA	NA	NA	NA	NA	NA	NA	NA	NA	NA	NA	NA	NA	NA	NA	cellular&nbsp;organisms>Bacteria>Terrabacteria&nbsp;group>Bacillota>Bacilli>Bacillales>Staphylococcaceae>Mammaliicoccus
Mammaliicoccus vitulinus	S	71237	0.006012	0.003551	NA	0.005548	0.002417	0.002067	0.006012	NA	NA	NA	NA	NA	NA	NA	0.001754	NA	NA	NA	NA	NA	NA	NA	NA	0.004692	NA	NA	NA	NA	NA	NA	cellular&nbsp;organisms>Bacteria>Terrabacteria&nbsp;group>Bacillota>Bacilli>Bacillales>Staphylococcaceae>Mammaliicoccus
Mammaliicoccus fleurettii	S	150056	0.009384	0.003551	NA	0.001849	NA	0.0062	0.008016	0.002469	0.004282	NA	0.00154	NA	NA	NA	0.005263	NA	NA	NA	NA	NA	NA	NA	NA	0.009384	0.003127	NA	NA	NA	NA	NA	cellular&nbsp;organisms>Bacteria>Terrabacteria&nbsp;group>Bacillota>Bacilli>Bacillales>Staphylococcaceae>Mammaliicoccus
Nosocomiicoccus	G	489909	0.1122	0.02485	NA	0.005548	NA	0.07233	0.1122	0.009877	NA	NA	0.00154	NA	NA	0.0007927	0.001754	0.002325	NA	NA	NA	NA	NA	NA	NA	NA	NA	NA	NA	NA	NA	NA	cellular&nbsp;organisms>Bacteria>Terrabacteria&nbsp;group>Bacillota>Bacilli>Bacillales>Staphylococcaceae
Nosocomiicoccus massiliensis	S	1232430	0.0481	0.01775	NA	0.001849	NA	0.02273	0.0481	NA	NA	NA	0.00154	NA	NA	NA	0.001754	NA	NA	NA	NA	NA	NA	NA	NA	NA	NA	NA	NA	NA	NA	NA	cellular&nbsp;organisms>Bacteria>Terrabacteria&nbsp;group>Bacillota>Bacilli>Bacillales>Staphylococcaceae>Nosocomiicoccus
Nosocomiicoccus ampullae	S	489910	0.06012	0.003551	NA	0.003698	NA	0.04546	0.06012	0.009877	NA	NA	NA	NA	NA	0.0007927	NA	0.002325	NA	NA	NA	NA	NA	NA	NA	NA	NA	NA	NA	NA	NA	NA	cellular&nbsp;organisms>Bacteria>Terrabacteria&nbsp;group>Bacillota>Bacilli>Bacillales>Staphylococcaceae>Nosocomiicoccus
Macrococcus	G	69965	4.545	0.01775	NA	0.001849	NA	0.0124	0.008016	0.009877	0.03425	0.03393	0.0154	NA	NA	0.01982	0.008771	NA	0.002365	4.545	NA	NA	NA	NA	NA	NA	NA	NA	NA	0.01878	NA	NA	cellular&nbsp;organisms>Bacteria>Terrabacteria&nbsp;group>Bacillota>Bacilli>Bacillales>Staphylococcaceae
Macrococcus caseolyticus><wbr>Macrococcus caseolyticus subsp. hominis	-	1891096	0.03425	0.007101	NA	NA	NA	NA	NA	0.004938	0.03425	0.03393	0.0154	NA	NA	0.01982	NA	NA	0.002365	NA	NA	NA	NA	NA	NA	NA	NA	NA	NA	NA	NA	NA	cellular&nbsp;organisms>Bacteria>Terrabacteria&nbsp;group>Bacillota>Bacilli>Bacillales>Staphylococcaceae>Macrococcus>Macrococcus&nbsp;caseolyticus
Macrococcus armenti	S	2875764	0.009388	0.003551	NA	NA	NA	0.002067	0.002004	NA	NA	NA	NA	NA	NA	NA	NA	NA	NA	NA	NA	NA	NA	NA	NA	NA	NA	NA	NA	0.009388	NA	NA	cellular&nbsp;organisms>Bacteria>Terrabacteria&nbsp;group>Bacillota>Bacilli>Bacillales>Staphylococcaceae>Macrococcus
Abyssicoccus><wbr>Abyssicoccus albus	S	1817405	0.01447	0.01065	NA	0.005548	NA	0.01447	0.002004	NA	NA	NA	0.00154	NA	NA	NA	0.008771	NA	0.002365	NA	NA	NA	NA	NA	NA	NA	NA	NA	NA	NA	NA	NA	cellular&nbsp;organisms>Bacteria>Terrabacteria&nbsp;group>Bacillota>Bacilli>Bacillales>Staphylococcaceae>Abyssicoccus
Corticicoccus><wbr>Corticicoccus populi	S	1812821	0.003551	0.003551	NA	NA	NA	NA	NA	NA	NA	NA	NA	NA	NA	NA	NA	NA	NA	NA	NA	NA	NA	NA	NA	NA	NA	NA	NA	NA	NA	NA	cellular&nbsp;organisms>Bacteria>Terrabacteria&nbsp;group>Bacillota>Bacilli>Bacillales>Staphylococcaceae>Corticicoccus
Bacillaceae	F	186817	10	1.9	0.03747	0.3033	0.2103	0.7398	0.8397	0.3901	3.22	1.769	3.72	0.03239	2.824	2.334	0.4578	0.07672	0.2034	4.545	1.258	0.1208	NA	1.799	0.09554	0.08446	0.07192	10	NA	2.685	0.3594	3.483	cellular&nbsp;organisms>Bacteria>Terrabacteria&nbsp;group>Bacillota>Bacilli>Bacillales
Bacillus	G	1386	0.2535	0.2095	NA	0.02404	0.01209	0.04753	0.03808	0.004938	0.107	0.07634	0.1216	0.0009527	0.2172	0.065	0.0228	NA	0.01182	NA	NA	NA	NA	NA	0.005028	NA	0.006254	NA	NA	0.2535	NA	NA	cellular&nbsp;organisms>Bacteria>Terrabacteria&nbsp;group>Bacillota>Bacilli>Bacillales>Bacillaceae
Bacillus cheonanensis	S	1262732	0.05681	0.05681	NA	NA	NA	NA	NA	NA	NA	NA	NA	NA	NA	NA	NA	NA	NA	NA	NA	NA	NA	NA	NA	NA	NA	NA	NA	0.009388	NA	NA	cellular&nbsp;organisms>Bacteria>Terrabacteria&nbsp;group>Bacillota>Bacilli>Bacillales>Bacillaceae>Bacillus
Bacillus subtilis group><wbr>Bacillus mojavensis subgroup><wbr>Bacillus halotolerans	S	260554	0.03755	0.01775	NA	0.003698	NA	0.002067	NA	NA	0.004282	0.01696	0.03387	NA	NA	0.007134	NA	NA	NA	NA	NA	NA	NA	NA	NA	NA	NA	NA	NA	0.03755	NA	NA	cellular&nbsp;organisms>Bacteria>Terrabacteria&nbsp;group>Bacillota>Bacilli>Bacillales>Bacillaceae>Bacillus>Bacillus&nbsp;subtilis&nbsp;group>Bacillus&nbsp;mojavensis&nbsp;subgroup
Bacillus subtilis group><wbr>Bacillus tequilensis	S	227866	0.003551	0.003551	NA	NA	NA	NA	0.002004	NA	NA	NA	NA	NA	NA	NA	0.003508	NA	NA	NA	NA	NA	NA	NA	NA	NA	NA	NA	NA	NA	NA	NA	cellular&nbsp;organisms>Bacteria>Terrabacteria&nbsp;group>Bacillota>Bacilli>Bacillales>Bacillaceae>Bacillus>Bacillus&nbsp;subtilis&nbsp;group
Bacillus subtilis group><wbr>...><wbr>Bacillus amyloliquefaciens DSM 7 = ATCC 23350	-	692420	0.003551	0.003551	NA	NA	NA	NA	NA	NA	NA	NA	NA	NA	NA	0.003171	NA	NA	NA	NA	NA	NA	NA	NA	NA	NA	NA	NA	NA	NA	NA	NA	cellular&nbsp;organisms>Bacteria>Terrabacteria&nbsp;group>Bacillota>Bacilli>Bacillales>Bacillaceae>Bacillus>Bacillus&nbsp;subtilis&nbsp;group>Bacillus&nbsp;amyloliquefaciens&nbsp;group>Bacillus&nbsp;amyloliquefaciens
Bacillus subtilis group><wbr>Bacillus stercoris	S	2054641	0.003551	0.003551	NA	0.001849	NA	NA	NA	NA	NA	NA	NA	NA	NA	NA	NA	NA	NA	NA	NA	NA	NA	NA	NA	NA	NA	NA	NA	NA	NA	NA	cellular&nbsp;organisms>Bacteria>Terrabacteria&nbsp;group>Bacillota>Bacilli>Bacillales>Bacillaceae>Bacillus>Bacillus&nbsp;subtilis&nbsp;group
Bacillus timonensis	S	1033734	0.02485	0.02485	NA	NA	NA	0.002067	NA	NA	NA	NA	NA	NA	NA	NA	NA	NA	NA	NA	NA	NA	NA	NA	NA	NA	NA	NA	NA	NA	NA	NA	cellular&nbsp;organisms>Bacteria>Terrabacteria&nbsp;group>Bacillota>Bacilli>Bacillales>Bacillaceae>Bacillus
Bacillus badius	S	1455	0.02816	0.01065	NA	NA	0.004835	0.004133	NA	NA	0.02141	NA	0.01078	NA	NA	0.006342	0.001754	NA	NA	NA	NA	NA	NA	NA	NA	NA	NA	NA	NA	0.02816	NA	NA	cellular&nbsp;organisms>Bacteria>Terrabacteria&nbsp;group>Bacillota>Bacilli>Bacillales>Bacillaceae>Bacillus
Bacillus benzoevorans	S	1456	0.01065	0.01065	NA	NA	NA	0.002067	NA	NA	0.008563	NA	0.004619	NA	NA	0.004756	NA	NA	0.00473	NA	NA	NA	NA	NA	NA	NA	NA	NA	NA	NA	NA	NA	cellular&nbsp;organisms>Bacteria>Terrabacteria&nbsp;group>Bacillota>Bacilli>Bacillales>Bacillaceae>Bacillus
Bacillus suaedae	S	2822140	0.01065	0.01065	NA	NA	NA	NA	NA	NA	NA	NA	NA	NA	NA	0.0007927	NA	NA	NA	NA	NA	NA	NA	NA	NA	NA	NA	NA	NA	NA	NA	NA	cellular&nbsp;organisms>Bacteria>Terrabacteria&nbsp;group>Bacillota>Bacilli>Bacillales>Bacillaceae>Bacillus
Bacillus andreraoultii	S	1499685	0.01065	0.01065	NA	NA	NA	0.002067	NA	NA	0.004282	0.008482	0.006159	NA	NA	0.003964	NA	NA	NA	NA	NA	NA	NA	NA	NA	NA	NA	NA	NA	NA	NA	NA	cellular&nbsp;organisms>Bacteria>Terrabacteria&nbsp;group>Bacillota>Bacilli>Bacillales>Bacillaceae>Bacillus
Bacillus pseudoflexus	S	862645	0.008563	0.007101	NA	NA	NA	0.002067	0.002004	NA	0.008563	0.008482	0.00154	NA	NA	NA	0.005263	NA	NA	NA	NA	NA	NA	NA	NA	NA	NA	NA	NA	NA	NA	NA	cellular&nbsp;organisms>Bacteria>Terrabacteria&nbsp;group>Bacillota>Bacilli>Bacillales>Bacillaceae>Bacillus
Bacillus spongiae	S	2683610	0.007101	0.007101	NA	NA	NA	0.002067	NA	NA	NA	NA	NA	NA	NA	0.0007927	0.001754	NA	NA	NA	NA	NA	NA	NA	NA	NA	NA	NA	NA	NA	NA	NA	cellular&nbsp;organisms>Bacteria>Terrabacteria&nbsp;group>Bacillota>Bacilli>Bacillales>Bacillaceae>Bacillus
Bacillus thermotolerans	S	1221996	0.01713	0.003551	NA	NA	NA	NA	NA	NA	0.01713	NA	0.007698	NA	NA	0.006342	NA	NA	NA	NA	NA	NA	NA	NA	NA	NA	NA	NA	NA	NA	NA	NA	cellular&nbsp;organisms>Bacteria>Terrabacteria&nbsp;group>Bacillota>Bacilli>Bacillales>Bacillaceae>Bacillus
Bacillus caccae	S	1936060	0.03755	0.003551	NA	0.001849	NA	0.008266	NA	NA	NA	NA	NA	0.0003176	NA	0.0007927	NA	NA	0.002365	NA	NA	NA	NA	NA	NA	NA	NA	NA	NA	0.03755	NA	NA	cellular&nbsp;organisms>Bacteria>Terrabacteria&nbsp;group>Bacillota>Bacilli>Bacillales>Bacillaceae>Bacillus
Bacillus oleivorans	S	1448271	0.004282	0.003551	NA	NA	NA	0.002067	0.002004	NA	0.004282	0.004241	0.003079	NA	NA	0.003964	NA	NA	NA	NA	NA	NA	NA	NA	NA	NA	NA	NA	NA	NA	NA	NA	cellular&nbsp;organisms>Bacteria>Terrabacteria&nbsp;group>Bacillota>Bacilli>Bacillales>Bacillaceae>Bacillus
Bacillus nematocida	S	302048	0.003551	0.003551	NA	NA	NA	NA	NA	NA	NA	NA	NA	NA	NA	NA	NA	NA	NA	NA	NA	NA	NA	NA	NA	NA	NA	NA	NA	NA	NA	NA	cellular&nbsp;organisms>Bacteria>Terrabacteria&nbsp;group>Bacillota>Bacilli>Bacillales>Bacillaceae>Bacillus
Bacillus aerius	S	293388	0.004241	0.003551	NA	NA	NA	NA	NA	NA	NA	0.004241	NA	NA	NA	NA	NA	NA	NA	NA	NA	NA	NA	NA	NA	NA	NA	NA	NA	NA	NA	NA	cellular&nbsp;organisms>Bacteria>Terrabacteria&nbsp;group>Bacillota>Bacilli>Bacillales>Bacillaceae>Bacillus
Bacillus aquiflavi	S	2672567	0.004008	0.003551	NA	0.001849	0.002417	0.002067	0.004008	NA	NA	NA	NA	0.0003176	NA	NA	NA	NA	NA	NA	NA	NA	NA	NA	NA	NA	NA	NA	NA	NA	NA	NA	cellular&nbsp;organisms>Bacteria>Terrabacteria&nbsp;group>Bacillota>Bacilli>Bacillales>Bacillaceae>Bacillus
Bacillus phocaeensis	S	1720202	0.003551	0.003551	NA	NA	NA	NA	NA	NA	NA	NA	NA	NA	NA	NA	NA	NA	NA	NA	NA	NA	NA	NA	NA	NA	NA	NA	NA	NA	NA	NA	cellular&nbsp;organisms>Bacteria>Terrabacteria&nbsp;group>Bacillota>Bacilli>Bacillales>Bacillaceae>Bacillus
Bacillus carboniphilus	S	86663	0.009388	0.003551	NA	NA	NA	NA	NA	NA	NA	NA	NA	NA	NA	NA	NA	NA	NA	NA	NA	NA	NA	NA	NA	NA	NA	NA	NA	0.009388	NA	NA	cellular&nbsp;organisms>Bacteria>Terrabacteria&nbsp;group>Bacillota>Bacilli>Bacillales>Bacillaceae>Bacillus
Bacillus cereus group	-	86661	0.01285	0.003551	NA	NA	NA	0.002067	0.004008	NA	0.01285	NA	0.003079	NA	NA	0.0007927	0.001754	NA	NA	NA	NA	NA	NA	NA	NA	NA	NA	NA	NA	NA	NA	NA	cellular&nbsp;organisms>Bacteria>Terrabacteria&nbsp;group>Bacillota>Bacilli>Bacillales>Bacillaceae>Bacillus
Bacillus alveayuensis	S	279215	0.004241	0.003551	NA	NA	NA	NA	0.002004	NA	NA	0.004241	0.00154	NA	NA	0.0007927	NA	NA	NA	NA	NA	NA	NA	NA	NA	NA	NA	NA	NA	NA	NA	NA	cellular&nbsp;organisms>Bacteria>Terrabacteria&nbsp;group>Bacillota>Bacilli>Bacillales>Bacillaceae>Bacillus
Bacillus infernus	S	38072	0.07241	0.003551	NA	NA	NA	NA	0.002004	NA	NA	0.004241	NA	NA	0.07241	NA	NA	NA	NA	NA	NA	NA	NA	NA	NA	NA	NA	NA	NA	NA	NA	NA	cellular&nbsp;organisms>Bacteria>Terrabacteria&nbsp;group>Bacillota>Bacilli>Bacillales>Bacillaceae>Bacillus
Caldalkalibacillus><wbr>Caldalkalibacillus uzonensis	S	353224	0.3018	0.1491	NA	NA	NA	NA	NA	0.04198	0.1541	0.123	0.3018	NA	0.1448	0.09671	0.003508	0.006974	0.002365	NA	NA	NA	NA	NA	0.002514	NA	0.006254	NA	NA	0.2629	0.08985	NA	cellular&nbsp;organisms>Bacteria>Terrabacteria&nbsp;group>Bacillota>Bacilli>Bacillales>Bacillaceae>Caldalkalibacillus
Mesobacillus	G	2675231	0.2172	0.09942	NA	0.001849	NA	0.05166	0.004008	0.01481	0.06851	0.04665	0.09392	0.00127	0.2172	0.04439	0.007017	NA	NA	NA	NA	NA	NA	0.1285	NA	NA	NA	NA	NA	0.1596	NA	NA	cellular&nbsp;organisms>Bacteria>Terrabacteria&nbsp;group>Bacillota>Bacilli>Bacillales>Bacillaceae
Mesobacillus rigiliprofundi	S	1523158	0.04616	0.04616	NA	NA	NA	0.01653	NA	0.004938	0.01285	0.004241	0.01694	NA	NA	0.01427	NA	NA	NA	NA	NA	NA	NA	NA	NA	NA	NA	NA	NA	0.03755	NA	NA	cellular&nbsp;organisms>Bacteria>Terrabacteria&nbsp;group>Bacillota>Bacilli>Bacillales>Bacillaceae>Mesobacillus
Mesobacillus stamsii	S	225347	0.1033	0.03906	NA	NA	NA	0.002067	0.002004	0.004938	0.05138	0.03817	0.07391	0.0003176	0.07241	0.02616	0.005263	NA	NA	NA	NA	NA	NA	NA	NA	NA	NA	NA	NA	0.1033	NA	NA	cellular&nbsp;organisms>Bacteria>Terrabacteria&nbsp;group>Bacillota>Bacilli>Bacillales>Bacillaceae>Mesobacillus
Mesobacillus subterraneus	S	285983	0.004282	0.003551	NA	NA	NA	NA	NA	NA	0.004282	NA	0.00154	NA	NA	0.001585	NA	NA	NA	NA	NA	NA	NA	NA	NA	NA	NA	NA	NA	NA	NA	NA	cellular&nbsp;organisms>Bacteria>Terrabacteria&nbsp;group>Bacillota>Bacilli>Bacillales>Bacillaceae>Mesobacillus
Mesobacillus persicus	S	930146	0.003551	0.003551	NA	NA	NA	NA	NA	NA	NA	NA	NA	NA	NA	NA	NA	NA	NA	NA	NA	NA	NA	NA	NA	NA	NA	NA	NA	NA	NA	NA	cellular&nbsp;organisms>Bacteria>Terrabacteria&nbsp;group>Bacillota>Bacilli>Bacillales>Bacillaceae>Mesobacillus
Ornithinibacillus	G	484508	0.4282	0.07811	NA	0.02404	0.02176	0.031	0.02004	0.01481	0.4282	0.1866	0.3541	0.00127	0.3621	0.2901	0.01754	NA	0.009459	NA	NA	NA	NA	NA	0.002514	NA	0.003127	NA	NA	0.1314	0.08985	NA	cellular&nbsp;organisms>Bacteria>Terrabacteria&nbsp;group>Bacillota>Bacilli>Bacillales>Bacillaceae
Ornithinibacillus heyuanensis	S	1392876	0.4282	0.07811	NA	0.02034	0.02176	0.02893	0.02004	0.01481	0.4282	0.1866	0.3526	0.00127	0.2172	0.2893	0.01754	NA	0.009459	NA	NA	NA	NA	NA	0.002514	NA	0.003127	NA	NA	0.1314	0.08985	NA	cellular&nbsp;organisms>Bacteria>Terrabacteria&nbsp;group>Bacillota>Bacilli>Bacillales>Bacillaceae>Ornithinibacillus
Alkalihalobacillus	G	2675234	0.1832	0.06746	NA	0.003698	0.002417	0.01653	0.004008	0.009877	0.1713	0.1612	0.1832	0.0003176	NA	0.08323	0.007017	0.002325	0.00473	NA	NA	NA	NA	NA	NA	0.004692	NA	NA	NA	0.09388	NA	NA	cellular&nbsp;organisms>Bacteria>Terrabacteria&nbsp;group>Bacillota>Bacilli>Bacillales>Bacillaceae
Alkalihalobacillus clausii	S	79880	0.05937	0.01775	NA	NA	0.002417	0.0062	0.002004	0.002469	0.03854	0.05937	0.04773	NA	NA	0.007134	NA	NA	0.002365	NA	NA	NA	NA	NA	NA	NA	NA	NA	NA	0.02816	NA	NA	cellular&nbsp;organisms>Bacteria>Terrabacteria&nbsp;group>Bacillota>Bacilli>Bacillales>Bacillaceae>Alkalihalobacillus
Alkalihalobacillus rhizosphaerae	S	866786	0.05994	0.0142	NA	0.001849	NA	0.002067	NA	NA	0.05994	0.04241	0.05697	NA	NA	0.01427	NA	NA	NA	NA	NA	NA	NA	NA	NA	NA	NA	NA	NA	0.03755	NA	NA	cellular&nbsp;organisms>Bacteria>Terrabacteria&nbsp;group>Bacillota>Bacilli>Bacillales>Bacillaceae>Alkalihalobacillus
Alkalihalobacillus urbisdiaboli	S	1960589	0.01696	0.01065	NA	NA	NA	0.002067	NA	0.002469	0.004282	0.01696	0.01694	NA	NA	0.005549	NA	NA	NA	NA	NA	NA	NA	NA	NA	NA	NA	NA	NA	0.009388	NA	NA	cellular&nbsp;organisms>Bacteria>Terrabacteria&nbsp;group>Bacillota>Bacilli>Bacillales>Bacillaceae>Alkalihalobacillus
Alkalihalobacillus hemicentroti	S	582442	0.06423	0.01065	NA	NA	NA	0.002067	NA	0.002469	0.06423	0.03393	0.04465	0.0003176	NA	0.03884	0.003508	NA	NA	NA	NA	NA	NA	NA	NA	0.004692	NA	NA	NA	0.009388	NA	NA	cellular&nbsp;organisms>Bacteria>Terrabacteria&nbsp;group>Bacillota>Bacilli>Bacillales>Bacillaceae>Alkalihalobacillus
Alkalihalobacillus akibai	S	1411	0.007101	0.007101	NA	NA	NA	NA	NA	NA	NA	NA	NA	NA	NA	NA	NA	NA	NA	NA	NA	NA	NA	NA	NA	NA	NA	NA	NA	NA	NA	NA	cellular&nbsp;organisms>Bacteria>Terrabacteria&nbsp;group>Bacillota>Bacilli>Bacillales>Bacillaceae>Alkalihalobacillus
Alkalihalobacillus oceani	S	1653776	0.003551	0.003551	NA	NA	NA	NA	NA	NA	NA	NA	NA	NA	NA	NA	NA	NA	NA	NA	NA	NA	NA	NA	NA	NA	NA	NA	NA	NA	NA	NA	cellular&nbsp;organisms>Bacteria>Terrabacteria&nbsp;group>Bacillota>Bacilli>Bacillales>Bacillaceae>Alkalihalobacillus
Alkalihalobacillus trypoxylicola	S	519424	0.0154	0.003551	NA	NA	NA	NA	NA	0.002469	0.004282	0.008482	0.0154	NA	NA	0.01506	0.001754	0.002325	0.002365	NA	NA	NA	NA	NA	NA	NA	NA	NA	NA	NA	NA	NA	cellular&nbsp;organisms>Bacteria>Terrabacteria&nbsp;group>Bacillota>Bacilli>Bacillales>Bacillaceae>Alkalihalobacillus
Oceanobacillus	G	182709	0.328	0.06391	0.002342	0.02589	0.01692	0.008266	0.008016	0.01481	0.3168	0.05513	0.328	NA	0.07241	0.2093	0.01754	0.002325	NA	NA	NA	NA	NA	NA	NA	0.004692	NA	NA	NA	0.1971	NA	NA	cellular&nbsp;organisms>Bacteria>Terrabacteria&nbsp;group>Bacillota>Bacilli>Bacillales>Bacillaceae
Oceanobacillus halophilum	S	1245524	0.2818	0.02485	NA	0.01849	NA	0.002067	NA	0.01235	0.2098	0.04665	0.2818	NA	NA	0.1514	0.003508	0.002325	NA	NA	NA	NA	NA	NA	NA	0.004692	NA	NA	NA	0.1878	NA	NA	cellular&nbsp;organisms>Bacteria>Terrabacteria&nbsp;group>Bacillota>Bacilli>Bacillales>Bacillaceae>Oceanobacillus
Oceanobacillus profundus	S	372463	0.01065	0.01065	0.002342	0.003698	NA	NA	0.002004	NA	NA	NA	NA	NA	NA	NA	0.007017	NA	NA	NA	NA	NA	NA	NA	NA	NA	NA	NA	NA	NA	NA	NA	cellular&nbsp;organisms>Bacteria>Terrabacteria&nbsp;group>Bacillota>Bacilli>Bacillales>Bacillaceae>Oceanobacillus
Oceanobacillus indicireducens	S	1004261	0.05994	0.007101	NA	NA	NA	NA	NA	0.002469	0.05994	NA	0.02925	NA	NA	0.03092	NA	NA	NA	NA	NA	NA	NA	NA	NA	NA	NA	NA	NA	NA	NA	NA	cellular&nbsp;organisms>Bacteria>Terrabacteria&nbsp;group>Bacillota>Bacilli>Bacillales>Bacillaceae>Oceanobacillus
Oceanobacillus kapialis	S	481353	0.02997	0.003551	NA	NA	NA	NA	NA	NA	0.02997	0.004241	0.0154	NA	NA	0.01189	NA	NA	NA	NA	NA	NA	NA	NA	NA	NA	NA	NA	NA	0.009388	NA	NA	cellular&nbsp;organisms>Bacteria>Terrabacteria&nbsp;group>Bacillota>Bacilli>Bacillales>Bacillaceae>Oceanobacillus
Oceanobacillus longus	S	930120	0.003551	0.003551	NA	NA	NA	NA	0.002004	NA	NA	NA	NA	NA	NA	NA	NA	NA	NA	NA	NA	NA	NA	NA	NA	NA	NA	NA	NA	NA	NA	NA	cellular&nbsp;organisms>Bacteria>Terrabacteria&nbsp;group>Bacillota>Bacilli>Bacillales>Bacillaceae>Oceanobacillus
Oceanobacillus aidingensis	S	645964	0.005263	0.003551	NA	NA	0.002417	NA	NA	NA	0.004282	NA	NA	NA	NA	NA	0.005263	NA	NA	NA	NA	NA	NA	NA	NA	NA	NA	NA	NA	NA	NA	NA	cellular&nbsp;organisms>Bacteria>Terrabacteria&nbsp;group>Bacillota>Bacilli>Bacillales>Bacillaceae>Oceanobacillus
Oceanobacillus jeddahense	S	1462527	0.004282	0.003551	NA	NA	NA	0.002067	0.004008	NA	0.004282	NA	NA	NA	NA	0.003964	NA	NA	NA	NA	NA	NA	NA	NA	NA	NA	NA	NA	NA	NA	NA	NA	cellular&nbsp;organisms>Bacteria>Terrabacteria&nbsp;group>Bacillota>Bacilli>Bacillales>Bacillaceae>Oceanobacillus
Fredinandcohnia	G	2837501	0.07279	0.05681	NA	0.0111	0.004835	0.0124	0.002004	0.01481	0.07279	0.04241	0.06159	NA	NA	0.02774	0.007017	0.002325	0.00473	NA	NA	NA	NA	NA	0.005028	NA	NA	NA	NA	0.05633	NA	NA	cellular&nbsp;organisms>Bacteria>Terrabacteria&nbsp;group>Bacillota>Bacilli>Bacillales>Bacillaceae
Fredinandcohnia aciditolerans	S	72581	0.07279	0.03906	NA	0.0111	0.004835	0.0124	0.002004	0.01481	0.07279	0.04241	0.06159	NA	NA	0.02774	0.007017	0.002325	0.00473	NA	NA	NA	NA	NA	0.005028	NA	NA	NA	NA	0.05633	NA	NA	cellular&nbsp;organisms>Bacteria>Terrabacteria&nbsp;group>Bacillota>Bacilli>Bacillales>Bacillaceae>Fredinandcohnia
Fredinandcohnia salidurans	S	2595041	0.003551	0.003551	NA	NA	NA	NA	NA	NA	NA	NA	NA	NA	NA	NA	NA	NA	NA	NA	NA	NA	NA	NA	NA	NA	NA	NA	NA	NA	NA	NA	cellular&nbsp;organisms>Bacteria>Terrabacteria&nbsp;group>Bacillota>Bacilli>Bacillales>Bacillaceae>Fredinandcohnia
Lysinibacillus	G	400634	0.1801	0.05326	0.002342	0.01849	0.00967	0.031	0.01403	0.02469	0.1713	0.08482	0.1801	0.0003176	NA	0.09909	0.02105	0.002325	0.00473	NA	NA	NA	NA	0.1285	0.002514	0.004692	0.003127	NA	NA	0.1314	NA	NA	cellular&nbsp;organisms>Bacteria>Terrabacteria&nbsp;group>Bacillota>Bacilli>Bacillales>Bacillaceae
Lysinibacillus fusiformis	S	28031	0.1285	0.0142	NA	0.009246	NA	0.01447	NA	0.009877	0.1242	0.04241	0.1186	0.0003176	NA	0.0436	0.005263	0.002325	NA	NA	NA	NA	NA	0.1285	NA	NA	NA	NA	NA	0.1033	NA	NA	cellular&nbsp;organisms>Bacteria>Terrabacteria&nbsp;group>Bacillota>Bacilli>Bacillales>Bacillaceae>Lysinibacillus
Lysinibacillus varians	S	1145276	0.01713	0.0142	NA	NA	NA	NA	NA	0.002469	0.01713	NA	0.01694	NA	NA	0.002378	NA	NA	NA	NA	NA	NA	NA	NA	NA	NA	0.003127	NA	NA	NA	NA	NA	cellular&nbsp;organisms>Bacteria>Terrabacteria&nbsp;group>Bacillota>Bacilli>Bacillales>Bacillaceae>Lysinibacillus
Lysinibacillus cavernae	S	2666135	0.03171	0.007101	0.002342	0.001849	0.002417	NA	NA	NA	0.008563	0.01696	0.01232	NA	NA	0.03171	NA	NA	0.002365	NA	NA	NA	NA	NA	NA	NA	NA	NA	NA	NA	NA	NA	cellular&nbsp;organisms>Bacteria>Terrabacteria&nbsp;group>Bacillota>Bacilli>Bacillales>Bacillaceae>Lysinibacillus
Lysinibacillus antri	S	2498145	0.0062	0.003551	NA	NA	NA	0.0062	NA	NA	NA	NA	NA	NA	NA	NA	NA	NA	NA	NA	NA	NA	NA	NA	NA	NA	NA	NA	NA	NA	NA	NA	cellular&nbsp;organisms>Bacteria>Terrabacteria&nbsp;group>Bacillota>Bacilli>Bacillales>Bacillaceae>Lysinibacillus
Lysinibacillus yapensis	S	2304605	0.01285	0.003551	NA	0.001849	NA	NA	0.002004	0.01235	0.01285	NA	0.004619	NA	NA	0.0007927	NA	NA	NA	NA	NA	NA	NA	NA	NA	NA	NA	NA	NA	0.009388	NA	NA	cellular&nbsp;organisms>Bacteria>Terrabacteria&nbsp;group>Bacillota>Bacilli>Bacillales>Bacillaceae>Lysinibacillus
Lysinibacillus capsici	S	2115968	0.007698	0.003551	NA	NA	0.002417	NA	NA	NA	NA	NA	0.007698	NA	NA	NA	0.001754	NA	NA	NA	NA	NA	NA	NA	NA	NA	NA	NA	NA	NA	NA	NA	cellular&nbsp;organisms>Bacteria>Terrabacteria&nbsp;group>Bacillota>Bacilli>Bacillales>Bacillaceae>Lysinibacillus
Lysinibacillus mangiferihumi	S	1130819	0.008482	0.003551	NA	NA	NA	NA	NA	NA	NA	0.008482	0.003079	NA	NA	0.001585	NA	NA	NA	NA	NA	NA	NA	NA	NA	NA	NA	NA	NA	NA	NA	NA	cellular&nbsp;organisms>Bacteria>Terrabacteria&nbsp;group>Bacillota>Bacilli>Bacillales>Bacillaceae>Lysinibacillus
Lysinibacillus telephonicus	S	1714840	0.009388	0.003551	NA	0.001849	0.002417	0.004133	0.004008	NA	NA	NA	NA	NA	NA	0.001585	NA	NA	NA	NA	NA	NA	NA	NA	0.002514	NA	NA	NA	NA	0.009388	NA	NA	cellular&nbsp;organisms>Bacteria>Terrabacteria&nbsp;group>Bacillota>Bacilli>Bacillales>Bacillaceae>Lysinibacillus
Virgibacillus	G	84406	0.09084	0.04971	0.002342	0.007397	0.002417	0.02687	0.006012	0.009877	0.06423	0.06786	0.09084	0.0006351	NA	0.05073	0.01228	NA	0.01419	NA	NA	NA	NA	NA	0.002514	NA	NA	NA	NA	0.0751	NA	NA	cellular&nbsp;organisms>Bacteria>Terrabacteria&nbsp;group>Bacillota>Bacilli>Bacillales>Bacillaceae
Virgibacillus kapii	S	1638645	0.08314	0.03196	NA	0.005548	0.002417	0.01653	0.002004	0.009877	0.05994	0.06786	0.08314	0.0003176	NA	0.04281	0.008771	NA	0.002365	NA	NA	NA	NA	NA	NA	NA	NA	NA	NA	0.06572	NA	NA	cellular&nbsp;organisms>Bacteria>Terrabacteria&nbsp;group>Bacillota>Bacilli>Bacillales>Bacillaceae>Virgibacillus
Virgibacillus salexigens	S	61016	0.0142	0.0142	0.002342	NA	NA	NA	0.002004	NA	0.004282	NA	0.003079	0.0003176	NA	0.006342	0.003508	NA	NA	NA	NA	NA	NA	NA	0.002514	NA	NA	NA	NA	NA	NA	NA	cellular&nbsp;organisms>Bacteria>Terrabacteria&nbsp;group>Bacillota>Bacilli>Bacillales>Bacillaceae>Virgibacillus
Aquisalibacillus><wbr>Aquisalibacillus elongatus	S	485577	0.07241	0.04616	NA	0.009246	0.00967	0.0434	0.01403	0.009877	0.02997	NA	0.01232	NA	0.07241	0.02774	0.01579	NA	0.00473	NA	NA	NA	NA	NA	0.005028	NA	NA	NA	NA	0.01878	NA	NA	cellular&nbsp;organisms>Bacteria>Terrabacteria&nbsp;group>Bacillota>Bacilli>Bacillales>Bacillaceae>Aquisalibacillus
Cytobacillus><wbr>Cytobacillus suaedae	S	2779776	0.0213	0.0213	NA	NA	NA	NA	NA	NA	NA	NA	NA	NA	NA	NA	NA	NA	NA	NA	NA	NA	NA	NA	NA	NA	NA	NA	NA	NA	NA	NA	cellular&nbsp;organisms>Bacteria>Terrabacteria&nbsp;group>Bacillota>Bacilli>Bacillales>Bacillaceae>Cytobacillus
Cytobacillus><wbr>Cytobacillus horneckiae	S	549687	0.07241	0.01065	NA	NA	NA	NA	NA	0.007407	0.03854	0.02545	0.06313	NA	0.07241	0.02299	NA	0.002325	NA	NA	NA	NA	NA	NA	NA	NA	NA	NA	NA	0.009388	NA	NA	cellular&nbsp;organisms>Bacteria>Terrabacteria&nbsp;group>Bacillota>Bacilli>Bacillales>Bacillaceae>Cytobacillus
Cytobacillus><wbr>Cytobacillus firmus	S	1399	0.009388	0.007101	NA	0.001849	0.002417	NA	NA	NA	NA	NA	0.00154	NA	NA	NA	NA	NA	NA	NA	NA	NA	NA	NA	NA	NA	NA	NA	NA	0.009388	NA	NA	cellular&nbsp;organisms>Bacteria>Terrabacteria&nbsp;group>Bacillota>Bacilli>Bacillales>Bacillaceae>Cytobacillus
Cytobacillus><wbr>Cytobacillus luteolus	S	682179	0.003551	0.003551	NA	NA	NA	NA	NA	NA	NA	NA	NA	NA	NA	NA	NA	NA	NA	NA	NA	NA	NA	NA	NA	NA	NA	NA	NA	NA	NA	NA	cellular&nbsp;organisms>Bacteria>Terrabacteria&nbsp;group>Bacillota>Bacilli>Bacillales>Bacillaceae>Cytobacillus
Cytobacillus><wbr>Cytobacillus formosensis	S	1496044	0.07241	0.003551	NA	0.003698	0.002417	0.008266	NA	NA	NA	NA	0.00154	0.0003176	0.07241	0.003964	NA	NA	0.002365	NA	NA	NA	NA	NA	NA	NA	NA	NA	NA	0.009388	NA	NA	cellular&nbsp;organisms>Bacteria>Terrabacteria&nbsp;group>Bacillota>Bacilli>Bacillales>Bacillaceae>Cytobacillus
Pseudogracilibacillus><wbr>Pseudogracilibacillus auburnensis	S	1494959	0.1033	0.03906	NA	NA	NA	0.0062	0.002004	0.002469	0.02569	0.03817	0.0816	0.0003176	0.07241	0.03329	0.001754	NA	NA	NA	NA	NA	NA	NA	0.002514	NA	NA	NA	NA	0.1033	NA	NA	cellular&nbsp;organisms>Bacteria>Terrabacteria&nbsp;group>Bacillota>Bacilli>Bacillales>Bacillaceae>Pseudogracilibacillus
Pseudogracilibacillus><wbr>Pseudogracilibacillus marinus	S	1593363	0.003551	0.003551	NA	NA	NA	NA	NA	NA	NA	NA	NA	NA	NA	NA	NA	NA	NA	NA	NA	NA	NA	NA	NA	NA	NA	NA	NA	NA	NA	NA	cellular&nbsp;organisms>Bacteria>Terrabacteria&nbsp;group>Bacillota>Bacilli>Bacillales>Bacillaceae>Pseudogracilibacillus
Priestia><wbr>Priestia paraflexa	S	862644	0.08563	0.02841	0.002342	0.001849	0.007252	0.01033	0.002004	0.002469	0.08563	0.04241	0.06005	0.0003176	NA	0.06342	0.003508	NA	0.002365	NA	NA	NA	NA	NA	0.002514	NA	0.003127	NA	NA	0.02816	NA	NA	cellular&nbsp;organisms>Bacteria>Terrabacteria&nbsp;group>Bacillota>Bacilli>Bacillales>Bacillaceae>Priestia
Priestia><wbr>Priestia flexa	S	86664	0.07241	0.0142	NA	0.005548	NA	0.004133	0.004008	0.002469	0.01713	0.004241	0.03079	NA	0.07241	0.01427	0.008771	NA	NA	NA	NA	NA	NA	NA	0.005028	0.004692	NA	NA	NA	NA	NA	NA	cellular&nbsp;organisms>Bacteria>Terrabacteria&nbsp;group>Bacillota>Bacilli>Bacillales>Bacillaceae>Priestia
Anoxybacillus	G	150247	0.107	0.03906	NA	0.003698	0.00967	0.0124	0.006012	0.01481	0.107	0.04665	0.097	0.0009527	0.07241	0.09513	0.003508	0.006974	NA	NA	NA	NA	NA	NA	0.007543	NA	0.003127	NA	NA	0.04694	NA	NA	cellular&nbsp;organisms>Bacteria>Terrabacteria&nbsp;group>Bacillota>Bacilli>Bacillales>Bacillaceae
Anoxybacillus sediminis	S	2613334	0.03854	0.0142	NA	NA	0.002417	NA	NA	NA	0.03854	0.01696	0.02156	NA	NA	0.01665	NA	NA	NA	NA	NA	NA	NA	NA	NA	NA	NA	NA	NA	0.009388	NA	NA	cellular&nbsp;organisms>Bacteria>Terrabacteria&nbsp;group>Bacillota>Bacilli>Bacillales>Bacillaceae>Anoxybacillus
Anoxybacillus tengchongensis	S	576944	0.07241	0.01065	NA	0.001849	0.004835	0.0062	0.002004	0.01235	0.05138	0.02121	0.05389	0.0006351	0.07241	0.05549	NA	0.006974	NA	NA	NA	NA	NA	NA	0.005028	NA	0.003127	NA	NA	0.009388	NA	NA	cellular&nbsp;organisms>Bacteria>Terrabacteria&nbsp;group>Bacillota>Bacilli>Bacillales>Bacillaceae>Anoxybacillus
Anoxybacillus pushchinoensis	S	150248	0.009388	0.003551	NA	NA	NA	NA	0.002004	NA	0.004282	NA	0.00154	NA	NA	0.001585	NA	NA	NA	NA	NA	NA	NA	NA	NA	NA	NA	NA	NA	0.009388	NA	NA	cellular&nbsp;organisms>Bacteria>Terrabacteria&nbsp;group>Bacillota>Bacilli>Bacillales>Bacillaceae>Anoxybacillus
Anoxybacillus kestanbolensis	S	227476	0.009388	0.003551	NA	0.001849	0.002417	0.002067	NA	0.002469	0.004282	0.004241	0.006159	NA	NA	0.00872	0.001754	NA	NA	NA	NA	NA	NA	NA	0.002514	NA	NA	NA	NA	0.009388	NA	NA	cellular&nbsp;organisms>Bacteria>Terrabacteria&nbsp;group>Bacillota>Bacilli>Bacillales>Bacillaceae>Anoxybacillus
Anoxybacillus gonensis	S	198467	0.003551	0.003551	NA	NA	NA	0.002067	NA	NA	NA	NA	0.00154	0.0003176	NA	0.0007927	NA	NA	NA	NA	NA	NA	NA	NA	NA	NA	NA	NA	NA	NA	NA	NA	cellular&nbsp;organisms>Bacteria>Terrabacteria&nbsp;group>Bacillota>Bacilli>Bacillales>Bacillaceae>Anoxybacillus
Halolactibacillus	G	306539	0.07241	0.03906	0.002342	0.005548	0.007252	0.01447	0.02004	0.002469	0.02141	0.03393	0.06159	0.002541	0.07241	0.04677	0.02807	0.002325	0.009459	NA	NA	NA	NA	NA	0.007543	NA	0.003127	NA	NA	0.02816	NA	NA	cellular&nbsp;organisms>Bacteria>Terrabacteria&nbsp;group>Bacillota>Bacilli>Bacillales>Bacillaceae
Halolactibacillus miurensis	S	306541	0.07241	0.007101	0.002342	NA	0.004835	0.002067	0.01002	0.002469	0.02141	0.03393	0.06005	0.002223	0.07241	0.04598	0.001754	0.002325	0.007095	NA	NA	NA	NA	NA	0.007543	NA	0.003127	NA	NA	0.01878	NA	NA	cellular&nbsp;organisms>Bacteria>Terrabacteria&nbsp;group>Bacillota>Bacilli>Bacillales>Bacillaceae>Halolactibacillus
Salibacterium	G	1884429	0.3131	0.03551	NA	0.01664	0.00967	0.01447	0.01002	0.0321	0.2954	0.1696	0.2725	NA	0.2172	0.3131	0.0193	0.002325	0.01419	NA	NA	NA	NA	NA	NA	0.009384	0.006254	NA	NA	0.03755	NA	NA	cellular&nbsp;organisms>Bacteria>Terrabacteria&nbsp;group>Bacillota>Bacilli>Bacillales>Bacillaceae
Salibacterium halotolerans	S	1884432	0.31	0.03196	NA	0.01479	0.00967	0.0124	0.01002	0.02716	0.2826	0.1696	0.2633	NA	0.2172	0.31	0.01754	0.002325	0.01419	NA	NA	NA	NA	NA	NA	0.009384	0.006254	NA	NA	0.02816	NA	NA	cellular&nbsp;organisms>Bacteria>Terrabacteria&nbsp;group>Bacillota>Bacilli>Bacillales>Bacillaceae>Salibacterium
Salibacterium nitratireducens	S	399947	0.008563	0.003551	NA	NA	NA	NA	NA	NA	0.008563	NA	0.006159	NA	NA	0.0007927	0.001754	NA	NA	NA	NA	NA	NA	NA	NA	NA	NA	NA	NA	NA	NA	NA	cellular&nbsp;organisms>Bacteria>Terrabacteria&nbsp;group>Bacillota>Bacilli>Bacillales>Bacillaceae>Salibacterium
Lentibacillus	G	175304	0.06413	0.03196	NA	0.005548	NA	0.0062	0.06413	0.004938	0.01713	0.008482	0.04773	NA	NA	0.02061	NA	NA	0.007095	NA	NA	NA	NA	NA	NA	NA	NA	NA	NA	0.01878	NA	NA	cellular&nbsp;organisms>Bacteria>Terrabacteria&nbsp;group>Bacillota>Bacilli>Bacillales>Bacillaceae
Lentibacillus kimchii	S	1542911	0.04465	0.0213	NA	NA	NA	NA	NA	0.004938	0.01713	0.008482	0.04465	NA	NA	0.01903	NA	NA	0.002365	NA	NA	NA	NA	NA	NA	NA	NA	NA	NA	0.009388	NA	NA	cellular&nbsp;organisms>Bacteria>Terrabacteria&nbsp;group>Bacillota>Bacilli>Bacillales>Bacillaceae>Lentibacillus
Lentibacillus sediminis	S	1940529	0.007101	0.007101	NA	0.001849	NA	NA	NA	NA	NA	NA	NA	NA	NA	0.0007927	NA	NA	NA	NA	NA	NA	NA	NA	NA	NA	NA	NA	NA	NA	NA	NA	cellular&nbsp;organisms>Bacteria>Terrabacteria&nbsp;group>Bacillota>Bacilli>Bacillales>Bacillaceae>Lentibacillus
Lentibacillus massiliensis	S	1870989	0.003551	0.003551	NA	NA	NA	NA	NA	NA	NA	NA	NA	NA	NA	NA	NA	NA	NA	NA	NA	NA	NA	NA	NA	NA	NA	NA	NA	NA	NA	NA	cellular&nbsp;organisms>Bacteria>Terrabacteria&nbsp;group>Bacillota>Bacilli>Bacillales>Bacillaceae>Lentibacillus
Ectobacillus	G	2837502	0.107	0.03196	NA	0.003698	0.004835	0.004133	0.006012	0.002469	0.107	0.06786	0.05081	NA	0.07241	0.04043	0.01754	NA	0.00473	NA	NA	NA	NA	NA	NA	NA	NA	NA	NA	0.03755	NA	NA	cellular&nbsp;organisms>Bacteria>Terrabacteria&nbsp;group>Bacillota>Bacilli>Bacillales>Bacillaceae
Ectobacillus antri	S	2486280	0.0942	0.01775	NA	NA	NA	0.002067	0.004008	NA	0.0942	0.06786	0.04465	NA	0.07241	0.03805	0.001754	NA	NA	NA	NA	NA	NA	NA	NA	NA	NA	NA	NA	0.02816	NA	NA	cellular&nbsp;organisms>Bacteria>Terrabacteria&nbsp;group>Bacillota>Bacilli>Bacillales>Bacillaceae>Ectobacillus
Ectobacillus polymachus	S	1508806	0.01579	0.0142	NA	0.001849	0.004835	0.002067	0.002004	0.002469	0.01285	NA	0.006159	NA	NA	0.002378	0.01579	NA	0.00473	NA	NA	NA	NA	NA	NA	NA	NA	NA	NA	0.009388	NA	NA	cellular&nbsp;organisms>Bacteria>Terrabacteria&nbsp;group>Bacillota>Bacilli>Bacillales>Bacillaceae>Ectobacillus
Calidifontibacillus/Schinkia group><wbr>Calidifontibacillus><wbr>Calidifontibacillus oryziterrae	S	1191699	0.07241	0.03196	NA	0.01479	NA	0.01033	0.006012	0.007407	0.06423	0.01272	0.06621	0.0003176	0.07241	0.03884	0.0193	0.002325	NA	NA	NA	NA	NA	NA	NA	NA	NA	NA	NA	0.04694	NA	NA	cellular&nbsp;organisms>Bacteria>Terrabacteria&nbsp;group>Bacillota>Bacilli>Bacillales>Bacillaceae>Calidifontibacillus/Schinkia&nbsp;group>Calidifontibacillus
Anaerobacillus><wbr>Anaerobacillus arseniciselenatis	S	85682	0.4975	0.0213	NA	NA	0.004835	0.008266	0.008016	0.009877	0.03854	NA	0.01694	NA	NA	0.01982	0.007017	0.002325	0.002365	NA	NA	NA	NA	NA	NA	NA	NA	NA	NA	NA	NA	0.4975	cellular&nbsp;organisms>Bacteria>Terrabacteria&nbsp;group>Bacillota>Bacilli>Bacillales>Bacillaceae>Anaerobacillus
Anaerobacillus><wbr>Anaerobacillus alkalilacustris	S	393763	1.493	0.003551	0.002342	NA	NA	0.004133	0.002004	NA	NA	NA	0.00154	NA	NA	NA	NA	NA	0.002365	NA	0.6289	0.03019	NA	NA	NA	NA	NA	NA	NA	NA	NA	1.493	cellular&nbsp;organisms>Bacteria>Terrabacteria&nbsp;group>Bacillota>Bacilli>Bacillales>Bacillaceae>Anaerobacillus
Anaerobacillus><wbr>Anaerobacillus alkalidiazotrophicus	S	472963	0.003551	0.003551	NA	NA	NA	NA	NA	NA	NA	NA	NA	NA	NA	NA	NA	NA	NA	NA	NA	NA	NA	NA	NA	NA	NA	NA	NA	NA	NA	NA	cellular&nbsp;organisms>Bacteria>Terrabacteria&nbsp;group>Bacillota>Bacilli>Bacillales>Bacillaceae>Anaerobacillus
Pseudalkalibacillus><wbr>Pseudalkalibacillus hwajinpoensis	S	208199	0.02771	0.02485	NA	NA	NA	0.002067	0.004008	0.007407	0.02569	0.01696	0.02771	0.0003176	NA	0.01268	0.003508	NA	NA	NA	NA	NA	NA	NA	NA	NA	NA	NA	NA	NA	NA	NA	cellular&nbsp;organisms>Bacteria>Terrabacteria&nbsp;group>Bacillota>Bacilli>Bacillales>Bacillaceae>Pseudalkalibacillus
Pseudalkalibacillus><wbr>Pseudalkalibacillus decolorationis	S	163879	0.005263	0.003551	NA	0.001849	NA	0.002067	0.002004	NA	NA	NA	NA	NA	NA	NA	0.005263	NA	NA	NA	NA	NA	NA	NA	NA	NA	NA	NA	NA	NA	NA	NA	cellular&nbsp;organisms>Bacteria>Terrabacteria&nbsp;group>Bacillota>Bacilli>Bacillales>Bacillaceae>Pseudalkalibacillus
Salisediminibacterium	G	1434042	0.07279	0.0213	0.002342	0.003698	0.002417	0.0062	0.006012	0.007407	0.07279	0.04241	0.06005	0.004446	NA	0.03488	0.003508	0.006974	0.002365	NA	NA	NA	NA	NA	0.005028	0.004692	NA	NA	NA	0.009388	NA	NA	cellular&nbsp;organisms>Bacteria>Terrabacteria&nbsp;group>Bacillota>Bacilli>Bacillales>Bacillaceae
Salisediminibacterium selenitireducens><wbr>[Bacillus] selenitireducens MLS10	-	439292	0.05994	0.01775	NA	0.003698	0.002417	0.004133	0.004008	0.004938	0.05994	0.03393	0.05081	0.0003176	NA	0.02695	0.001754	NA	NA	NA	NA	NA	NA	NA	NA	NA	NA	NA	NA	0.009388	NA	NA	cellular&nbsp;organisms>Bacteria>Terrabacteria&nbsp;group>Bacillota>Bacilli>Bacillales>Bacillaceae>Salisediminibacterium>Salisediminibacterium&nbsp;selenitireducens
Salisediminibacterium beveridgei	S	632773	0.01285	0.003551	0.002342	NA	NA	0.002067	0.002004	0.002469	0.01285	NA	0.006159	0.004128	NA	0.003171	0.001754	0.006974	0.002365	NA	NA	NA	NA	NA	0.005028	0.004692	NA	NA	NA	NA	NA	NA	cellular&nbsp;organisms>Bacteria>Terrabacteria&nbsp;group>Bacillota>Bacilli>Bacillales>Bacillaceae>Salisediminibacterium
Amphibacillus	G	29331	0.03755	0.0213	NA	NA	NA	NA	NA	0.004938	0.004282	0.01272	0.03079	NA	NA	0.01665	0.003508	NA	0.002365	NA	NA	NA	NA	NA	NA	NA	0.003127	NA	NA	0.03755	NA	NA	cellular&nbsp;organisms>Bacteria>Terrabacteria&nbsp;group>Bacillota>Bacilli>Bacillales>Bacillaceae
Amphibacillus xylanus	S	1449	0.03755	0.0142	NA	NA	NA	NA	NA	0.004938	0.004282	0.008482	0.02464	NA	NA	0.01585	0.001754	NA	0.002365	NA	NA	NA	NA	NA	NA	NA	NA	NA	NA	0.03755	NA	NA	cellular&nbsp;organisms>Bacteria>Terrabacteria&nbsp;group>Bacillota>Bacilli>Bacillales>Bacillaceae>Amphibacillus
Amphibacillus xylanus NBRC 15112	-	698758	0.02816	0.0142	NA	NA	NA	NA	NA	0.004938	0.004282	0.008482	0.02464	NA	NA	0.01585	0.001754	NA	0.002365	NA	NA	NA	NA	NA	NA	NA	NA	NA	NA	0.02816	NA	NA	cellular&nbsp;organisms>Bacteria>Terrabacteria&nbsp;group>Bacillota>Bacilli>Bacillales>Bacillaceae>Amphibacillus>Amphibacillus&nbsp;xylanus
Amphibacillus tropicus	S	173040	0.003551	0.003551	NA	NA	NA	NA	NA	NA	NA	NA	NA	NA	NA	0.0007927	NA	NA	NA	NA	NA	NA	NA	NA	NA	NA	NA	NA	NA	NA	NA	NA	cellular&nbsp;organisms>Bacteria>Terrabacteria&nbsp;group>Bacillota>Bacilli>Bacillales>Bacillaceae>Amphibacillus
Amphibacillus sediminis	S	360185	0.004241	0.003551	NA	NA	NA	NA	NA	NA	NA	0.004241	0.003079	NA	NA	NA	NA	NA	NA	NA	NA	NA	NA	NA	NA	NA	NA	NA	NA	NA	NA	NA	cellular&nbsp;organisms>Bacteria>Terrabacteria&nbsp;group>Bacillota>Bacilli>Bacillales>Bacillaceae>Amphibacillus
Fictibacillus	G	1329200	0.04003	0.01775	NA	0.001849	0.004835	0.01033	0.006012	0.002469	0.02569	0.01272	0.04003	NA	NA	0.03964	0.01403	NA	0.002365	NA	NA	NA	NA	NA	NA	NA	NA	NA	NA	0.01878	NA	NA	cellular&nbsp;organisms>Bacteria>Terrabacteria&nbsp;group>Bacillota>Bacilli>Bacillales>Bacillaceae
Fictibacillus arsenicus	S	255247	0.02925	0.01065	NA	NA	0.002417	0.008266	0.004008	NA	0.02141	0.008482	0.02925	NA	NA	0.02378	0.001754	NA	0.002365	NA	NA	NA	NA	NA	NA	NA	NA	NA	NA	NA	NA	NA	cellular&nbsp;organisms>Bacteria>Terrabacteria&nbsp;group>Bacillota>Bacilli>Bacillales>Bacillaceae>Fictibacillus
Fictibacillus barbaricus	S	182136	0.01053	0.003551	NA	NA	0.002417	NA	0.002004	0.002469	NA	NA	0.003079	NA	NA	NA	0.01053	NA	NA	NA	NA	NA	NA	NA	NA	NA	NA	NA	NA	NA	NA	NA	cellular&nbsp;organisms>Bacteria>Terrabacteria&nbsp;group>Bacillota>Bacilli>Bacillales>Bacillaceae>Fictibacillus
Paucisalibacillus><wbr>Paucisalibacillus globulus	S	351095	4.545	0.0142	NA	0.003698	NA	0.008266	NA	NA	NA	NA	NA	NA	NA	NA	0.001754	NA	NA	4.545	NA	0.03019	NA	NA	0.005028	NA	0.003127	NA	NA	NA	NA	1.493	cellular&nbsp;organisms>Bacteria>Terrabacteria&nbsp;group>Bacillota>Bacilli>Bacillales>Bacillaceae>Paucisalibacillus
Alteribacter><wbr>Alteribacter aurantiacus	S	254410	0.05633	0.0142	NA	0.001849	NA	0.008266	0.002004	0.002469	0.03425	0.02969	0.04311	NA	NA	0.02299	0.005263	0.00465	0.00473	NA	NA	NA	NA	NA	NA	NA	NA	NA	NA	0.05633	NA	NA	cellular&nbsp;organisms>Bacteria>Terrabacteria&nbsp;group>Bacillota>Bacilli>Bacillales>Bacillaceae>Alteribacter
Neobacillus	G	2675232	0.1285	0.0142	NA	0.0111	0.004835	0.01653	0.02004	0.002469	0.03425	0.03393	0.03695	0.0003176	NA	0.01665	0.01053	0.002325	0.002365	NA	NA	NA	NA	0.1285	0.002514	NA	0.003127	NA	NA	0.009388	NA	NA	cellular&nbsp;organisms>Bacteria>Terrabacteria&nbsp;group>Bacillota>Bacilli>Bacillales>Bacillaceae
Neobacillus notoginsengisoli	S	1578198	0.1285	0.003551	NA	0.001849	NA	0.002067	0.006012	NA	0.02141	0.02969	0.02771	NA	NA	0.007927	0.003508	NA	NA	NA	NA	NA	NA	0.1285	0.002514	NA	0.003127	NA	NA	0.009388	NA	NA	cellular&nbsp;organisms>Bacteria>Terrabacteria&nbsp;group>Bacillota>Bacilli>Bacillales>Bacillaceae>Neobacillus
Caldibacillus	G	1276290	0.07241	0.0142	NA	0.003698	NA	0.0062	0.006012	0.004938	0.03425	0.02545	0.0231	0.0003176	0.07241	0.02616	NA	NA	NA	NA	NA	NA	NA	NA	NA	NA	NA	NA	NA	0.01878	NA	NA	cellular&nbsp;organisms>Bacteria>Terrabacteria&nbsp;group>Bacillota>Bacilli>Bacillales>Bacillaceae
Caldibacillus kokeshiiformis	S	1247960	0.01713	0.003551	NA	NA	NA	NA	NA	NA	0.01713	0.01272	0.01078	NA	NA	0.01585	NA	NA	NA	NA	NA	NA	NA	NA	NA	NA	NA	NA	NA	0.009388	NA	NA	cellular&nbsp;organisms>Bacteria>Terrabacteria&nbsp;group>Bacillota>Bacilli>Bacillales>Bacillaceae>Caldibacillus
Caldibacillus lycopersici	S	1325689	0.003551	0.003551	NA	NA	NA	NA	0.002004	NA	NA	NA	NA	NA	NA	NA	NA	NA	NA	NA	NA	NA	NA	NA	NA	NA	NA	NA	NA	NA	NA	NA	cellular&nbsp;organisms>Bacteria>Terrabacteria&nbsp;group>Bacillota>Bacilli>Bacillales>Bacillaceae>Caldibacillus
Caldibacillus pasinlerensis	S	2703818	0.01713	0.003551	NA	NA	NA	NA	0.002004	0.002469	0.01713	0.01272	0.01232	NA	NA	0.00872	NA	NA	NA	NA	NA	NA	NA	NA	NA	NA	NA	NA	NA	0.009388	NA	NA	cellular&nbsp;organisms>Bacteria>Terrabacteria&nbsp;group>Bacillota>Bacilli>Bacillales>Bacillaceae>Caldibacillus
Pueribacillus><wbr>Pueribacillus theae	S	2171751	0.01065	0.01065	NA	0.001849	NA	0.0062	0.002004	NA	0.004282	NA	NA	NA	NA	0.0007927	0.008771	NA	NA	NA	NA	NA	NA	NA	NA	NA	NA	NA	NA	NA	NA	NA	cellular&nbsp;organisms>Bacteria>Terrabacteria&nbsp;group>Bacillota>Bacilli>Bacillales>Bacillaceae>Pueribacillus
Metabacillus	G	2675233	0.2571	0.01065	NA	0.005548	0.002417	0.0062	0.006012	0.004938	NA	0.01272	0.01078	0.0003176	0.1448	0.0111	0.003508	NA	0.002365	NA	NA	NA	NA	0.2571	NA	NA	NA	NA	NA	0.1127	NA	NA	cellular&nbsp;organisms>Bacteria>Terrabacteria&nbsp;group>Bacillota>Bacilli>Bacillales>Bacillaceae
Metabacillus lacus	S	1983721	0.003551	0.003551	NA	NA	NA	NA	NA	NA	NA	NA	NA	NA	NA	NA	NA	NA	NA	NA	NA	NA	NA	NA	NA	NA	NA	NA	NA	NA	NA	NA	cellular&nbsp;organisms>Bacteria>Terrabacteria&nbsp;group>Bacillota>Bacilli>Bacillales>Bacillaceae>Metabacillus
Metabacillus crassostreae	S	929098	0.003551	0.003551	NA	NA	NA	NA	NA	NA	NA	NA	NA	NA	NA	0.0007927	NA	NA	NA	NA	NA	NA	NA	NA	NA	NA	NA	NA	NA	NA	NA	NA	cellular&nbsp;organisms>Bacteria>Terrabacteria&nbsp;group>Bacillota>Bacilli>Bacillales>Bacillaceae>Metabacillus
Metabacillus fastidiosus	S	1458	0.009238	0.003551	NA	NA	NA	NA	0.002004	0.004938	NA	0.008482	0.009238	NA	NA	0.006342	NA	NA	NA	NA	NA	NA	NA	NA	NA	NA	NA	NA	NA	NA	NA	NA	cellular&nbsp;organisms>Bacteria>Terrabacteria&nbsp;group>Bacillota>Bacilli>Bacillales>Bacillaceae>Metabacillus
Halobacillus	G	45667	0.2485	0.01065	NA	NA	NA	0.0062	0.2485	0.002469	0.03854	NA	0.05543	0.0003176	NA	0.03726	0.005263	NA	NA	NA	NA	NA	NA	NA	NA	NA	NA	NA	NA	0.009388	NA	NA	cellular&nbsp;organisms>Bacteria>Terrabacteria&nbsp;group>Bacillota>Bacilli>Bacillales>Bacillaceae
Halobacillus kuroshimensis	S	302481	0.05411	0.007101	NA	NA	NA	0.002067	0.05411	0.002469	0.02141	NA	0.04465	NA	NA	0.03092	0.003508	NA	NA	NA	NA	NA	NA	NA	NA	NA	NA	NA	NA	NA	NA	NA	cellular&nbsp;organisms>Bacteria>Terrabacteria&nbsp;group>Bacillota>Bacilli>Bacillales>Bacillaceae>Halobacillus
Halobacillus hunanensis	S	578214	0.003551	0.003551	NA	NA	NA	NA	NA	NA	NA	NA	NA	NA	NA	NA	NA	NA	NA	NA	NA	NA	NA	NA	NA	NA	NA	NA	NA	NA	NA	NA	cellular&nbsp;organisms>Bacteria>Terrabacteria&nbsp;group>Bacillota>Bacilli>Bacillales>Bacillaceae>Halobacillus
Parageobacillus><wbr>Parageobacillus thermantarcticus	S	186116	0.01033	0.007101	NA	NA	NA	0.01033	0.002004	NA	NA	NA	0.00154	NA	NA	0.0007927	0.005263	NA	NA	NA	NA	NA	NA	NA	NA	NA	NA	NA	NA	NA	NA	NA	cellular&nbsp;organisms>Bacteria>Terrabacteria&nbsp;group>Bacillota>Bacilli>Bacillales>Bacillaceae>Parageobacillus
Parageobacillus><wbr>Parageobacillus toebii	S	153151	0.003551	0.003551	NA	0.001849	NA	NA	NA	NA	NA	NA	NA	NA	NA	NA	NA	NA	NA	NA	NA	NA	NA	NA	NA	NA	NA	NA	NA	NA	NA	NA	cellular&nbsp;organisms>Bacteria>Terrabacteria&nbsp;group>Bacillota>Bacilli>Bacillales>Bacillaceae>Parageobacillus
Robertmurraya><wbr>Robertmurraya beringensis	S	641660	0.01065	0.01065	NA	NA	NA	0.002067	NA	NA	NA	NA	NA	NA	NA	NA	NA	NA	NA	NA	NA	NA	NA	NA	NA	NA	NA	NA	NA	NA	NA	NA	cellular&nbsp;organisms>Bacteria>Terrabacteria&nbsp;group>Bacillota>Bacilli>Bacillales>Bacillaceae>Robertmurraya
Niallia	G	2837506	0.007101	0.007101	NA	NA	0.002417	0.0062	NA	NA	NA	NA	NA	NA	NA	NA	0.005263	NA	0.002365	NA	NA	NA	NA	NA	NA	NA	NA	NA	NA	NA	NA	NA	cellular&nbsp;organisms>Bacteria>Terrabacteria&nbsp;group>Bacillota>Bacilli>Bacillales>Bacillaceae
Niallia circulans	S	1397	0.003551	0.003551	NA	NA	0.002417	0.002067	NA	NA	NA	NA	NA	NA	NA	NA	0.001754	NA	0.002365	NA	NA	NA	NA	NA	NA	NA	NA	NA	NA	NA	NA	NA	cellular&nbsp;organisms>Bacteria>Terrabacteria&nbsp;group>Bacillota>Bacilli>Bacillales>Bacillaceae>Niallia
Niallia oryzisoli	S	1737571	0.003551	0.003551	NA	NA	NA	NA	NA	NA	NA	NA	NA	NA	NA	NA	NA	NA	NA	NA	NA	NA	NA	NA	NA	NA	NA	NA	NA	NA	NA	NA	cellular&nbsp;organisms>Bacteria>Terrabacteria&nbsp;group>Bacillota>Bacilli>Bacillales>Bacillaceae>Niallia
Heyndrickxia	G	2837504	0.01285	0.007101	NA	NA	NA	0.002067	NA	NA	0.01285	0.004241	0.007698	NA	NA	0.005549	NA	NA	0.002365	NA	NA	NA	NA	NA	NA	NA	NA	NA	NA	0.009388	NA	NA	cellular&nbsp;organisms>Bacteria>Terrabacteria&nbsp;group>Bacillota>Bacilli>Bacillales>Bacillaceae
Heyndrickxia oleronia	S	38875	0.01285	0.003551	NA	NA	NA	0.002067	NA	NA	0.01285	0.004241	0.006159	NA	NA	0.001585	NA	NA	0.002365	NA	NA	NA	NA	NA	NA	NA	NA	NA	NA	NA	NA	NA	cellular&nbsp;organisms>Bacteria>Terrabacteria&nbsp;group>Bacillota>Bacilli>Bacillales>Bacillaceae>Heyndrickxia
Heyndrickxia vini	S	1476025	0.003551	0.003551	NA	NA	NA	NA	NA	NA	NA	NA	NA	NA	NA	NA	NA	NA	NA	NA	NA	NA	NA	NA	NA	NA	NA	NA	NA	NA	NA	NA	cellular&nbsp;organisms>Bacteria>Terrabacteria&nbsp;group>Bacillota>Bacilli>Bacillales>Bacillaceae>Heyndrickxia
Peribacillus	G	2675229	0.08985	0.007101	NA	0.001849	NA	0.008266	NA	NA	0.008563	0.008482	0.003079	NA	NA	0.0007927	NA	NA	NA	NA	NA	NA	NA	NA	0.002514	NA	NA	NA	NA	0.02816	0.08985	NA	cellular&nbsp;organisms>Bacteria>Terrabacteria&nbsp;group>Bacillota>Bacilli>Bacillales>Bacillaceae
Peribacillus kribbensis	S	356658	0.003551	0.003551	NA	NA	NA	NA	NA	NA	NA	NA	NA	NA	NA	NA	NA	NA	NA	NA	NA	NA	NA	NA	NA	NA	NA	NA	NA	NA	NA	NA	cellular&nbsp;organisms>Bacteria>Terrabacteria&nbsp;group>Bacillota>Bacilli>Bacillales>Bacillaceae>Peribacillus
Peribacillus butanolivorans	S	421767	0.004241	0.003551	NA	NA	NA	0.002067	NA	NA	NA	0.004241	0.00154	NA	NA	NA	NA	NA	NA	NA	NA	NA	NA	NA	NA	NA	NA	NA	NA	NA	NA	NA	cellular&nbsp;organisms>Bacteria>Terrabacteria&nbsp;group>Bacillota>Bacilli>Bacillales>Bacillaceae>Peribacillus
Pontibacillus><wbr>Pontibacillus yanchengensis><wbr>Pontibacillus yanchengensis Y32	-	1385514	0.009388	0.007101	NA	NA	NA	NA	NA	NA	NA	0.008482	0.003079	NA	NA	0.001585	NA	NA	NA	NA	NA	NA	NA	NA	NA	NA	NA	NA	NA	0.009388	NA	NA	cellular&nbsp;organisms>Bacteria>Terrabacteria&nbsp;group>Bacillota>Bacilli>Bacillales>Bacillaceae>Pontibacillus>Pontibacillus&nbsp;yanchengensis
Paraliobacillus><wbr>Paraliobacillus sediminis	S	1885916	0.01285	0.003551	NA	NA	NA	NA	NA	NA	0.01285	NA	0.006159	NA	NA	0.007134	0.001754	NA	NA	NA	NA	NA	NA	NA	NA	0.004692	NA	NA	NA	NA	NA	NA	cellular&nbsp;organisms>Bacteria>Terrabacteria&nbsp;group>Bacillota>Bacilli>Bacillales>Bacillaceae>Paraliobacillus
Paraliobacillus><wbr>Paraliobacillus zengyii	S	2213194	0.01713	0.003551	NA	0.003698	0.00967	NA	0.002004	NA	0.01713	0.008482	0.007698	NA	NA	0.006342	NA	NA	NA	NA	NA	NA	NA	NA	NA	NA	NA	NA	NA	NA	NA	NA	cellular&nbsp;organisms>Bacteria>Terrabacteria&nbsp;group>Bacillota>Bacilli>Bacillales>Bacillaceae>Paraliobacillus
Geobacillus><wbr>Geobacillus thermoleovorans group><wbr>Geobacillus lituanicus	S	169283	0.1285	0.007101	NA	0.001849	NA	0.002067	0.002004	NA	NA	NA	NA	NA	NA	NA	NA	NA	NA	NA	NA	NA	NA	0.1285	NA	NA	NA	NA	NA	0.009388	NA	NA	cellular&nbsp;organisms>Bacteria>Terrabacteria&nbsp;group>Bacillota>Bacilli>Bacillales>Bacillaceae>Geobacillus>Geobacillus&nbsp;thermoleovorans&nbsp;group
Halalkalibacterium (ex Joshi et al. 2022)><wbr>Halalkalibacterium halodurans	S	86665	0.00872	0.003551	NA	NA	NA	0.0062	NA	NA	0.008563	NA	0.006159	NA	NA	0.00872	NA	NA	NA	NA	NA	NA	NA	NA	NA	NA	NA	NA	NA	NA	NA	NA	cellular&nbsp;organisms>Bacteria>Terrabacteria&nbsp;group>Bacillota>Bacilli>Bacillales>Bacillaceae>Halalkalibacterium&nbsp;(ex&nbsp;Joshi&nbsp;et&nbsp;al.&nbsp;2022)
Halalkalibacterium (ex Joshi et al. 2022)><wbr>Halalkalibacterium ligniniphilum	S	1134413	0.004282	0.003551	NA	NA	NA	NA	NA	NA	0.004282	NA	NA	NA	NA	0.0007927	NA	NA	NA	NA	NA	NA	NA	NA	NA	NA	NA	NA	NA	NA	NA	NA	cellular&nbsp;organisms>Bacteria>Terrabacteria&nbsp;group>Bacillota>Bacilli>Bacillales>Bacillaceae>Halalkalibacterium&nbsp;(ex&nbsp;Joshi&nbsp;et&nbsp;al.&nbsp;2022)
Halalkalibacillus><wbr>Halalkalibacillus halophilus	S	392827	0.005549	0.003551	NA	NA	NA	NA	NA	NA	NA	NA	0.003079	NA	NA	0.005549	NA	NA	NA	NA	NA	NA	NA	NA	NA	NA	NA	NA	NA	NA	NA	NA	cellular&nbsp;organisms>Bacteria>Terrabacteria&nbsp;group>Bacillota>Bacilli>Bacillales>Bacillaceae>Halalkalibacillus
Halalkalibacillus><wbr>Halalkalibacillus sediminis	S	2018042	0.003551	0.003551	NA	NA	NA	NA	NA	NA	NA	NA	0.003079	NA	NA	0.0007927	0.003508	NA	0.002365	NA	NA	NA	NA	NA	NA	NA	NA	NA	NA	NA	NA	NA	cellular&nbsp;organisms>Bacteria>Terrabacteria&nbsp;group>Bacillota>Bacilli>Bacillales>Bacillaceae>Halalkalibacillus
Weizmannia><wbr>Weizmannia coagulans	S	1398	0.004241	0.003551	NA	NA	NA	NA	NA	NA	NA	0.004241	0.00154	NA	NA	0.001585	NA	NA	NA	NA	NA	NA	NA	NA	NA	NA	NA	NA	NA	NA	NA	NA	cellular&nbsp;organisms>Bacteria>Terrabacteria&nbsp;group>Bacillota>Bacilli>Bacillales>Bacillaceae>Weizmannia
Tenuibacillus	G	286800	0.003551	0.003551	NA	NA	NA	NA	NA	NA	NA	NA	NA	NA	NA	NA	0.003508	NA	NA	NA	NA	NA	NA	NA	NA	NA	NA	NA	NA	NA	NA	NA	cellular&nbsp;organisms>Bacteria>Terrabacteria&nbsp;group>Bacillota>Bacilli>Bacillales>Bacillaceae
Salicibibacter	G	2685905	0.01285	0.003551	NA	0.001849	NA	0.004133	0.002004	NA	0.01285	0.004241	0.01078	0.0003176	NA	0.009513	NA	NA	NA	NA	NA	NA	NA	NA	NA	NA	NA	NA	NA	NA	NA	NA	cellular&nbsp;organisms>Bacteria>Terrabacteria&nbsp;group>Bacillota>Bacilli>Bacillales>Bacillaceae
Salicibibacter halophilus	S	2502791	0.004619	0.003551	NA	0.001849	NA	0.004133	NA	NA	0.004282	NA	0.004619	NA	NA	0.003171	NA	NA	NA	NA	NA	NA	NA	NA	NA	NA	NA	NA	NA	NA	NA	NA	cellular&nbsp;organisms>Bacteria>Terrabacteria&nbsp;group>Bacillota>Bacilli>Bacillales>Bacillaceae>Salicibibacter
Pelagirhabdus><wbr>Pelagirhabdus fermentum	S	173041	0.009388	0.003551	NA	NA	NA	0.004133	0.004008	NA	NA	NA	NA	0.0003176	NA	NA	NA	NA	NA	NA	NA	NA	NA	NA	NA	NA	NA	NA	NA	0.009388	NA	NA	cellular&nbsp;organisms>Bacteria>Terrabacteria&nbsp;group>Bacillota>Bacilli>Bacillales>Bacillaceae>Pelagirhabdus
Shouchella><wbr>Shouchella gibsonii	S	79881	0.003551	0.003551	NA	NA	NA	NA	NA	NA	NA	NA	0.003079	NA	NA	0.0007927	0.001754	NA	NA	NA	NA	NA	NA	NA	NA	NA	NA	NA	NA	NA	NA	NA	cellular&nbsp;organisms>Bacteria>Terrabacteria&nbsp;group>Bacillota>Bacilli>Bacillales>Bacillaceae>Shouchella
Aquibacillus><wbr>Aquibacillus salifodinae	S	1412147	0.009388	0.003551	NA	0.001849	0.004835	NA	NA	NA	NA	0.004241	0.003079	NA	NA	0.003171	0.001754	NA	NA	NA	NA	NA	NA	NA	NA	NA	NA	NA	NA	0.009388	NA	NA	cellular&nbsp;organisms>Bacteria>Terrabacteria&nbsp;group>Bacillota>Bacilli>Bacillales>Bacillaceae>Aquibacillus
Litchfieldia><wbr>Litchfieldia alkalitelluris	S	304268	0.009238	0.003551	NA	NA	NA	NA	NA	0.002469	NA	NA	0.009238	NA	NA	0.003964	NA	NA	NA	NA	NA	NA	NA	NA	NA	NA	NA	NA	NA	NA	NA	NA	cellular&nbsp;organisms>Bacteria>Terrabacteria&nbsp;group>Bacillota>Bacilli>Bacillales>Bacillaceae>Litchfieldia
Salirhabdus><wbr>Salirhabdus euzebyi	S	394506	0.004133	0.003551	NA	NA	NA	0.004133	NA	NA	NA	NA	0.00154	NA	NA	NA	NA	NA	NA	NA	NA	NA	NA	NA	NA	NA	NA	NA	NA	NA	NA	NA	cellular&nbsp;organisms>Bacteria>Terrabacteria&nbsp;group>Bacillota>Bacilli>Bacillales>Bacillaceae>Salirhabdus
Pradoshia><wbr>Pradoshia eiseniae	S	2064768	0.009388	0.003551	NA	NA	NA	NA	NA	NA	NA	NA	NA	NA	NA	NA	NA	NA	NA	NA	NA	NA	NA	NA	NA	NA	NA	NA	NA	0.009388	NA	NA	cellular&nbsp;organisms>Bacteria>Terrabacteria&nbsp;group>Bacillota>Bacilli>Bacillales>Bacillaceae>Pradoshia
Sutcliffiella><wbr>Sutcliffiella horikoshii	S	79883	0.003551	0.003551	NA	NA	NA	NA	NA	NA	NA	NA	NA	NA	NA	NA	NA	NA	NA	NA	NA	NA	NA	NA	NA	NA	NA	NA	NA	NA	NA	NA	cellular&nbsp;organisms>Bacteria>Terrabacteria&nbsp;group>Bacillota>Bacilli>Bacillales>Bacillaceae>Sutcliffiella
Siminovitchia><wbr>Siminovitchia sediminis	S	1274353	0.01878	0.003551	NA	0.005548	NA	NA	0.002004	NA	0.008563	0.004241	0.01694	0.00127	NA	0.005549	0.001754	0.002325	NA	NA	NA	NA	NA	NA	0.002514	NA	NA	NA	NA	0.01878	NA	NA	cellular&nbsp;organisms>Bacteria>Terrabacteria&nbsp;group>Bacillota>Bacilli>Bacillales>Bacillaceae>Siminovitchia
Gottfriedia	G	2837503	0.003551	0.003551	NA	NA	NA	0.002067	NA	NA	NA	NA	NA	NA	NA	NA	NA	NA	NA	NA	NA	NA	NA	NA	NA	NA	NA	NA	NA	NA	NA	NA	cellular&nbsp;organisms>Bacteria>Terrabacteria&nbsp;group>Bacillota>Bacilli>Bacillales>Bacillaceae
Gottfriedia acidiceleris	S	371036	0.003551	0.003551	NA	NA	NA	NA	NA	NA	NA	NA	NA	NA	NA	NA	NA	NA	NA	NA	NA	NA	NA	NA	NA	NA	NA	NA	NA	NA	NA	NA	cellular&nbsp;organisms>Bacteria>Terrabacteria&nbsp;group>Bacillota>Bacilli>Bacillales>Bacillaceae>Gottfriedia
Marinococcus	G	1370	0.07241	0.003551	NA	NA	NA	NA	NA	NA	NA	NA	NA	NA	0.07241	0.0007927	0.001754	NA	NA	NA	NA	NA	NA	NA	NA	NA	NA	NA	NA	0.009388	NA	NA	cellular&nbsp;organisms>Bacteria>Terrabacteria&nbsp;group>Bacillota>Bacilli>Bacillales>Bacillaceae
Marinococcus halophilus	S	1371	0.003551	0.003551	NA	NA	NA	NA	NA	NA	NA	NA	NA	NA	NA	NA	NA	NA	NA	NA	NA	NA	NA	NA	NA	NA	NA	NA	NA	NA	NA	NA	cellular&nbsp;organisms>Bacteria>Terrabacteria&nbsp;group>Bacillota>Bacilli>Bacillales>Bacillaceae>Marinococcus
Planococcaceae	F	186818	3.186	0.4545	0.02108	0.09616	0.07494	0.5952	0.03808	0.04444	0.1285	0.08482	0.2002	0.0108	3.186	0.1046	0.3929	0.0372	0.04257	NA	NA	0.03019	NA	0.1285	0.01509	0.009384	0.02814	NA	NA	0.7416	0.2695	0.4975	cellular&nbsp;organisms>Bacteria>Terrabacteria&nbsp;group>Bacillota>Bacilli>Bacillales
Planococcus	G	1372	2.462	0.1243	NA	0.02034	0.02176	0.2087	0.02405	0.004938	0.02141	0.008482	0.04003	0.00127	2.462	0.01823	0.05789	0.009299	0.00473	NA	NA	0.03019	NA	NA	NA	NA	NA	NA	NA	0.291	0.08985	0.4975	cellular&nbsp;organisms>Bacteria>Terrabacteria&nbsp;group>Bacillota>Bacilli>Bacillales>Planococcaceae
Planococcus antarcticus	S	161360	0.03233	0.0213	NA	0.001849	NA	0.002067	NA	0.002469	0.01713	0.004241	0.03233	NA	NA	0.006342	0.005263	NA	NA	NA	NA	NA	NA	NA	NA	NA	NA	NA	NA	NA	NA	NA	cellular&nbsp;organisms>Bacteria>Terrabacteria&nbsp;group>Bacillota>Bacilli>Bacillales>Planococcaceae>Planococcus
Planococcus maritimus	S	192421	0.003551	0.003551	NA	NA	NA	0.002067	0.002004	NA	NA	NA	NA	NA	NA	NA	NA	NA	NA	NA	NA	NA	NA	NA	NA	NA	NA	NA	NA	NA	NA	NA	cellular&nbsp;organisms>Bacteria>Terrabacteria&nbsp;group>Bacillota>Bacilli>Bacillales>Planococcaceae>Planococcus
Planococcus chinensis	S	272917	0.0751	0.003551	NA	0.001849	NA	0.04133	NA	NA	NA	NA	NA	NA	NA	0.001585	0.007017	NA	NA	NA	NA	NA	NA	NA	NA	NA	NA	NA	NA	0.0751	NA	NA	cellular&nbsp;organisms>Bacteria>Terrabacteria&nbsp;group>Bacillota>Bacilli>Bacillales>Planococcaceae>Planococcus
Planococcus columbae	S	326078	0.008266	0.003551	NA	NA	0.002417	0.008266	NA	NA	0.004282	0.004241	0.006159	NA	NA	0.004756	0.005263	NA	NA	NA	NA	NA	NA	NA	NA	NA	NA	NA	NA	NA	NA	NA	cellular&nbsp;organisms>Bacteria>Terrabacteria&nbsp;group>Bacillota>Bacilli>Bacillales>Planococcaceae>Planococcus
Planococcus faecalis	S	1598147	0.003551	0.003551	NA	NA	NA	NA	NA	NA	NA	NA	NA	NA	NA	NA	NA	NA	NA	NA	NA	NA	NA	NA	NA	NA	NA	NA	NA	NA	NA	NA	cellular&nbsp;organisms>Bacteria>Terrabacteria&nbsp;group>Bacillota>Bacilli>Bacillales>Planococcaceae>Planococcus
Planomicrobium	G	162291	0.1281	0.08877	NA	0.02589	0.00967	0.1281	NA	NA	NA	NA	0.00154	0.0003176	0.07241	0.003171	0.1281	0.00465	0.002365	NA	NA	NA	NA	NA	NA	NA	NA	NA	NA	0.09388	NA	NA	cellular&nbsp;organisms>Bacteria>Terrabacteria&nbsp;group>Bacillota>Bacilli>Bacillales>Planococcaceae
Planomicrobium stackebrandtii	S	253160	0.09093	0.03906	NA	NA	NA	0.09093	NA	NA	NA	NA	0.00154	NA	NA	NA	0.0228	NA	NA	NA	NA	NA	NA	NA	NA	NA	NA	NA	NA	0.06572	NA	NA	cellular&nbsp;organisms>Bacteria>Terrabacteria&nbsp;group>Bacillota>Bacilli>Bacillales>Planococcaceae>Planomicrobium
Planomicrobium soli	S	1176648	0.0213	0.0213	NA	NA	NA	NA	NA	NA	NA	NA	NA	NA	NA	NA	NA	0.002325	NA	NA	NA	NA	NA	NA	NA	NA	NA	NA	NA	NA	NA	NA	cellular&nbsp;organisms>Bacteria>Terrabacteria&nbsp;group>Bacillota>Bacilli>Bacillales>Planococcaceae>Planomicrobium
Planomicrobium iranicum	S	2800212	0.07241	0.01065	NA	NA	NA	0.002067	NA	NA	NA	NA	NA	NA	0.07241	NA	NA	NA	NA	NA	NA	NA	NA	NA	NA	NA	NA	NA	NA	NA	NA	NA	cellular&nbsp;organisms>Bacteria>Terrabacteria&nbsp;group>Bacillota>Bacilli>Bacillales>Planococcaceae>Planomicrobium
Planomicrobium okeanokoites	S	244	0.08946	0.007101	NA	0.02034	0.004835	0.01447	NA	NA	NA	NA	NA	0.0003176	NA	0.001585	0.08946	0.002325	NA	NA	NA	NA	NA	NA	NA	NA	NA	NA	NA	0.01878	NA	NA	cellular&nbsp;organisms>Bacteria>Terrabacteria&nbsp;group>Bacillota>Bacilli>Bacillales>Planococcaceae>Planomicrobium
Planomicrobium psychrophilum	S	161361	0.007101	0.007101	NA	0.001849	0.002417	0.0062	NA	NA	NA	NA	NA	NA	NA	0.001585	NA	NA	NA	NA	NA	NA	NA	NA	NA	NA	NA	NA	NA	NA	NA	NA	cellular&nbsp;organisms>Bacteria>Terrabacteria&nbsp;group>Bacillota>Bacilli>Bacillales>Planococcaceae>Planomicrobium
Planomicrobium mcmeekinii	S	71546	0.003551	0.003551	NA	NA	NA	NA	NA	NA	NA	NA	NA	NA	NA	NA	NA	NA	NA	NA	NA	NA	NA	NA	NA	NA	NA	NA	NA	NA	NA	NA	cellular&nbsp;organisms>Bacteria>Terrabacteria&nbsp;group>Bacillota>Bacilli>Bacillales>Planococcaceae>Planomicrobium
Solibacillus	G	648800	0.1285	0.03196	0.007025	0.007397	0.007252	0.008266	0.004008	0.01235	0.04282	0.02121	0.05389	0.002223	NA	0.03726	0.01228	0.002325	0.00473	NA	NA	NA	NA	0.1285	0.002514	NA	0.01564	NA	NA	0.02816	NA	NA	cellular&nbsp;organisms>Bacteria>Terrabacteria&nbsp;group>Bacillota>Bacilli>Bacillales>Planococcaceae
Solibacillus kalamii	S	1748298	0.04282	0.03196	0.007025	0.005548	0.007252	0.0062	0.004008	0.01235	0.04282	0.01696	0.03849	0.00127	NA	0.03329	0.01228	0.002325	0.00473	NA	NA	NA	NA	NA	0.002514	NA	0.01564	NA	NA	0.02816	NA	NA	cellular&nbsp;organisms>Bacteria>Terrabacteria&nbsp;group>Bacillota>Bacilli>Bacillales>Planococcaceae>Solibacillus
Indiicoccus><wbr>Indiicoccus explosivorum	S	1917864	0.07241	0.01775	NA	0.001849	NA	0.004133	NA	NA	NA	NA	NA	NA	0.07241	NA	NA	NA	NA	NA	NA	NA	NA	NA	NA	NA	NA	NA	NA	NA	NA	NA	cellular&nbsp;organisms>Bacteria>Terrabacteria&nbsp;group>Bacillota>Bacilli>Bacillales>Planococcaceae>Indiicoccus
Sporosarcina	G	1569	0.2172	0.0142	NA	0.005548	0.004835	0.04546	0.002004	0.002469	0.01713	0.01272	0.01694	NA	0.2172	0.0111	0.005263	NA	NA	NA	NA	NA	NA	NA	NA	NA	NA	NA	NA	0.05633	0.08985	NA	cellular&nbsp;organisms>Bacteria>Terrabacteria&nbsp;group>Bacillota>Bacilli>Bacillales>Planococcaceae
Sporosarcina terrae	S	1803212	0.07241	0.007101	NA	0.001849	0.002417	0.004133	NA	0.002469	0.01285	0.004241	0.006159	NA	0.07241	0.004756	NA	NA	NA	NA	NA	NA	NA	NA	NA	NA	NA	NA	NA	0.01878	NA	NA	cellular&nbsp;organisms>Bacteria>Terrabacteria&nbsp;group>Bacillota>Bacilli>Bacillales>Planococcaceae>Sporosarcina
Sporosarcina jiandibaonis	S	2715535	0.031	0.003551	NA	NA	NA	0.031	NA	NA	NA	0.008482	0.007698	NA	NA	0.003171	0.001754	NA	NA	NA	NA	NA	NA	NA	NA	NA	NA	NA	NA	NA	NA	NA	cellular&nbsp;organisms>Bacteria>Terrabacteria&nbsp;group>Bacillota>Bacilli>Bacillales>Planococcaceae>Sporosarcina
Sporosarcina ureae	S	1571	0.009388	0.003551	NA	NA	NA	NA	NA	NA	0.004282	NA	NA	NA	NA	0.0007927	NA	NA	NA	NA	NA	NA	NA	NA	NA	NA	NA	NA	NA	0.009388	NA	NA	cellular&nbsp;organisms>Bacteria>Terrabacteria&nbsp;group>Bacillota>Bacilli>Bacillales>Planococcaceae>Sporosarcina
Ureibacillus	G	160795	0.1448	0.0142	0.004683	NA	0.002417	0.01447	NA	0.004938	0.008563	0.004241	0.006159	0.0003176	0.1448	0.007134	0.005263	NA	NA	NA	NA	NA	NA	NA	NA	NA	NA	NA	NA	0.009388	NA	NA	cellular&nbsp;organisms>Bacteria>Terrabacteria&nbsp;group>Bacillota>Bacilli>Bacillales>Planococcaceae
Ureibacillus xyleni	S	614648	0.007101	0.007101	NA	NA	NA	0.002067	NA	0.002469	0.004282	NA	NA	NA	NA	0.001585	0.001754	NA	NA	NA	NA	NA	NA	NA	NA	NA	NA	NA	NA	NA	NA	NA	cellular&nbsp;organisms>Bacteria>Terrabacteria&nbsp;group>Bacillota>Bacilli>Bacillales>Planococcaceae>Ureibacillus
Ureibacillus suwonensis	S	313007	0.003551	0.003551	NA	NA	NA	NA	NA	NA	NA	NA	0.00154	NA	NA	NA	NA	NA	NA	NA	NA	NA	NA	NA	NA	NA	NA	NA	NA	NA	NA	NA	cellular&nbsp;organisms>Bacteria>Terrabacteria&nbsp;group>Bacillota>Bacilli>Bacillales>Planococcaceae>Ureibacillus
Caryophanon><wbr>Caryophanon latum	S	33977	0.08985	0.0142	0.009367	0.003698	NA	0.0062	NA	0.01481	0.01285	0.02545	0.03387	0.006351	NA	0.01189	NA	0.01627	0.01892	NA	NA	NA	NA	NA	0.01257	0.009384	0.01251	NA	NA	0.04694	0.08985	NA	cellular&nbsp;organisms>Bacteria>Terrabacteria&nbsp;group>Bacillota>Bacilli>Bacillales>Planococcaceae>Caryophanon
Metaplanococcus><wbr>Metaplanococcus flavidus	S	569883	0.07241	0.007101	NA	NA	NA	NA	NA	NA	NA	NA	NA	NA	0.07241	NA	NA	NA	NA	NA	NA	NA	NA	NA	NA	NA	NA	NA	NA	0.009388	NA	NA	cellular&nbsp;organisms>Bacteria>Terrabacteria&nbsp;group>Bacillota>Bacilli>Bacillales>Planococcaceae>Metaplanococcus
Rummeliibacillus><wbr>Rummeliibacillus suwonensis	S	1306154	0.02925	0.003551	NA	NA	0.002417	0.0062	NA	NA	NA	0.004241	0.02925	0.0003176	NA	0.004756	0.001754	NA	NA	NA	NA	NA	NA	NA	NA	NA	NA	NA	NA	0.009388	NA	NA	cellular&nbsp;organisms>Bacteria>Terrabacteria&nbsp;group>Bacillota>Bacilli>Bacillales>Planococcaceae>Rummeliibacillus
Savagea><wbr>Savagea serpentis	S	2785297	0.003551	0.003551	NA	NA	NA	NA	NA	NA	NA	NA	NA	NA	NA	NA	NA	NA	NA	NA	NA	NA	NA	NA	NA	NA	NA	NA	NA	NA	NA	NA	cellular&nbsp;organisms>Bacteria>Terrabacteria&nbsp;group>Bacillota>Bacilli>Bacillales>Planococcaceae>Savagea
Paenibacillaceae	F	186822	0.995	0.2592	0.009367	0.08321	0.116	0.1571	0.06413	0.05926	0.2869	0.1484	0.2956	0.001905	0.3621	0.2243	0.1403	0.00465	0.05203	NA	NA	0.09058	NA	0.6427	0.007543	0.01408	0.009381	NA	NA	0.3943	0.08985	0.995	cellular&nbsp;organisms>Bacteria>Terrabacteria&nbsp;group>Bacillota>Bacilli>Bacillales
Paenibacillus	G	44249	0.995	0.1633	0.007025	0.07027	0.0967	0.1219	0.0521	0.04938	0.2055	0.123	0.2279	0.001905	0.1448	0.1696	0.1368	0.002325	0.04257	NA	NA	0.09058	NA	0.6427	0.007543	0.009384	0.006254	NA	NA	0.2816	0.08985	0.995	cellular&nbsp;organisms>Bacteria>Terrabacteria&nbsp;group>Bacillota>Bacilli>Bacillales>Paenibacillaceae
Paenibacillus curdlanolyticus	S	59840	0.06841	0.03196	NA	0.03144	0.02659	0.03306	0.02204	0.007407	NA	NA	0.006159	0.0006351	NA	0.0007927	0.06841	NA	0.007095	NA	NA	0.03019	NA	NA	NA	NA	NA	NA	NA	0.04694	NA	NA	cellular&nbsp;organisms>Bacteria>Terrabacteria&nbsp;group>Bacillota>Bacilli>Bacillales>Paenibacillaceae>Paenibacillus
Paenibacillus lutrae	S	2078573	0.05633	0.0213	NA	0.0111	NA	0.02067	0.002004	0.007407	NA	NA	0.00154	NA	NA	NA	0.0228	NA	0.007095	NA	NA	0.03019	NA	NA	NA	0.004692	NA	NA	NA	0.05633	NA	NA	cellular&nbsp;organisms>Bacteria>Terrabacteria&nbsp;group>Bacillota>Bacilli>Bacillales>Paenibacillaceae>Paenibacillus
Paenibacillus assamensis	S	311244	0.02002	0.0142	NA	0.001849	0.002417	0.004133	0.004008	0.002469	0.004282	0.008482	0.02002	NA	NA	0.004756	0.008771	NA	0.002365	NA	NA	NA	NA	NA	NA	NA	NA	NA	NA	0.009388	NA	NA	cellular&nbsp;organisms>Bacteria>Terrabacteria&nbsp;group>Bacillota>Bacilli>Bacillales>Paenibacillaceae>Paenibacillus
Paenibacillus dendritiformis	S	130049	0.02002	0.01065	NA	NA	0.00967	0.002067	NA	0.002469	NA	0.004241	0.02002	NA	NA	0.007927	NA	NA	0.002365	NA	NA	NA	NA	NA	NA	NA	NA	NA	NA	NA	NA	NA	cellular&nbsp;organisms>Bacteria>Terrabacteria&nbsp;group>Bacillota>Bacilli>Bacillales>Paenibacillaceae>Paenibacillus
Paenibacillus glucanolyticus	S	59843	0.01386	0.007101	NA	NA	NA	NA	NA	NA	NA	0.01272	0.01386	NA	NA	0.0111	NA	NA	NA	NA	NA	NA	NA	NA	NA	NA	NA	NA	NA	0.009388	NA	NA	cellular&nbsp;organisms>Bacteria>Terrabacteria&nbsp;group>Bacillota>Bacilli>Bacillales>Paenibacillaceae>Paenibacillus
Paenibacillus endophyticus	S	1294268	0.08985	0.007101	NA	NA	0.007252	0.004133	NA	NA	0.03854	0.02545	0.03541	NA	NA	0.02933	NA	NA	0.002365	NA	NA	NA	NA	NA	NA	NA	NA	NA	NA	0.009388	0.08985	NA	cellular&nbsp;organisms>Bacteria>Terrabacteria&nbsp;group>Bacillota>Bacilli>Bacillales>Paenibacillaceae>Paenibacillus
Paenibacillus enshidis	S	1458439	0.01285	0.007101	0.002342	0.001849	0.002417	NA	NA	0.002469	0.01285	0.004241	0.004619	NA	NA	0.004756	NA	NA	NA	NA	NA	NA	NA	NA	NA	NA	NA	NA	NA	NA	NA	NA	cellular&nbsp;organisms>Bacteria>Terrabacteria&nbsp;group>Bacillota>Bacilli>Bacillales>Paenibacillaceae>Paenibacillus
Paenibacillus beijingensis	S	1126833	0.003551	0.003551	NA	NA	NA	NA	0.002004	NA	NA	NA	0.00154	NA	NA	NA	NA	NA	NA	NA	NA	NA	NA	NA	NA	NA	NA	NA	NA	NA	NA	NA	cellular&nbsp;organisms>Bacteria>Terrabacteria&nbsp;group>Bacillota>Bacilli>Bacillales>Paenibacillaceae>Paenibacillus
Paenibacillus chibensis	S	59846	0.004938	0.003551	NA	NA	NA	NA	NA	0.004938	NA	NA	0.00154	NA	NA	0.004756	NA	NA	NA	NA	NA	NA	NA	NA	NA	NA	NA	NA	NA	NA	NA	NA	cellular&nbsp;organisms>Bacteria>Terrabacteria&nbsp;group>Bacillota>Bacilli>Bacillales>Paenibacillaceae>Paenibacillus
Paenibacillus mucilaginosus	S	61624	0.003551	0.003551	NA	NA	NA	NA	0.002004	NA	NA	NA	0.003079	NA	NA	0.002378	NA	NA	NA	NA	NA	NA	NA	NA	NA	NA	NA	NA	NA	NA	NA	NA	cellular&nbsp;organisms>Bacteria>Terrabacteria&nbsp;group>Bacillota>Bacilli>Bacillales>Paenibacillaceae>Paenibacillus
Paenibacillus puerhi	S	2692622	0.003551	0.003551	NA	NA	NA	NA	NA	NA	NA	NA	0.00154	NA	NA	0.002378	NA	NA	NA	NA	NA	NA	NA	NA	NA	NA	NA	NA	NA	NA	NA	NA	cellular&nbsp;organisms>Bacteria>Terrabacteria&nbsp;group>Bacillota>Bacilli>Bacillales>Paenibacillaceae>Paenibacillus
Paenibacillus frigoriresistens	S	1143711	0.003551	0.003551	NA	NA	NA	NA	0.002004	NA	NA	NA	NA	NA	NA	NA	NA	NA	NA	NA	NA	NA	NA	NA	NA	NA	NA	NA	NA	NA	NA	NA	cellular&nbsp;organisms>Bacteria>Terrabacteria&nbsp;group>Bacillota>Bacilli>Bacillales>Paenibacillaceae>Paenibacillus
Paenibacillus jamilae	S	114136	0.01878	0.003551	NA	0.003698	0.004835	0.0062	NA	NA	0.01285	NA	0.006159	NA	NA	0.006342	0.003508	NA	0.00473	NA	NA	NA	NA	NA	NA	NA	NA	NA	NA	0.01878	NA	NA	cellular&nbsp;organisms>Bacteria>Terrabacteria&nbsp;group>Bacillota>Bacilli>Bacillales>Paenibacillaceae>Paenibacillus
Paenibacillus marinisediminis	S	1031539	0.003551	0.003551	NA	0.001849	NA	NA	0.002004	NA	NA	NA	NA	NA	NA	NA	0.001754	NA	0.002365	NA	NA	NA	NA	NA	NA	NA	NA	NA	NA	NA	NA	NA	cellular&nbsp;organisms>Bacteria>Terrabacteria&nbsp;group>Bacillota>Bacilli>Bacillales>Paenibacillaceae>Paenibacillus
Paenibacillus residui	S	629724	0.003551	0.003551	NA	NA	NA	NA	0.002004	NA	NA	NA	0.00154	NA	NA	NA	0.001754	NA	NA	NA	NA	NA	NA	NA	NA	NA	NA	NA	NA	NA	NA	NA	cellular&nbsp;organisms>Bacteria>Terrabacteria&nbsp;group>Bacillota>Bacilli>Bacillales>Paenibacillaceae>Paenibacillus
Paenibacillus ripae	S	1617979	0.003551	0.003551	NA	NA	NA	NA	NA	NA	NA	NA	NA	NA	NA	NA	NA	NA	NA	NA	NA	NA	NA	NA	NA	NA	NA	NA	NA	NA	NA	NA	cellular&nbsp;organisms>Bacteria>Terrabacteria&nbsp;group>Bacillota>Bacilli>Bacillales>Paenibacillaceae>Paenibacillus
Paenibacillus gelatinilyticus	S	1579330	0.003551	0.003551	NA	NA	NA	NA	NA	NA	NA	NA	NA	NA	NA	NA	NA	NA	NA	NA	NA	NA	NA	NA	NA	NA	NA	NA	NA	NA	NA	NA	cellular&nbsp;organisms>Bacteria>Terrabacteria&nbsp;group>Bacillota>Bacilli>Bacillales>Paenibacillaceae>Paenibacillus
Paenibacillus polymyxa	S	1406	0.003551	0.003551	NA	NA	NA	NA	NA	NA	NA	NA	NA	NA	NA	NA	NA	NA	NA	NA	NA	NA	NA	NA	NA	NA	NA	NA	NA	NA	NA	NA	cellular&nbsp;organisms>Bacteria>Terrabacteria&nbsp;group>Bacillota>Bacilli>Bacillales>Paenibacillaceae>Paenibacillus
Paenibacillus cucumis' Ahn et al. 2014	S	1367381	0.003551	0.003551	NA	NA	NA	NA	NA	NA	NA	NA	NA	NA	NA	NA	NA	NA	NA	NA	NA	NA	NA	NA	NA	NA	NA	NA	NA	NA	NA	NA	cellular&nbsp;organisms>Bacteria>Terrabacteria&nbsp;group>Bacillota>Bacilli>Bacillales>Paenibacillaceae>Paenibacillus
Paenibacillus thiaminolyticus	S	49283	0.008563	0.003551	NA	NA	NA	NA	NA	NA	0.008563	NA	NA	NA	NA	NA	NA	NA	NA	NA	NA	NA	NA	NA	NA	NA	NA	NA	NA	NA	NA	NA	cellular&nbsp;organisms>Bacteria>Terrabacteria&nbsp;group>Bacillota>Bacilli>Bacillales>Paenibacillaceae>Paenibacillus
Paenibacillus lemnae	S	1330551	0.003551	0.003551	NA	NA	NA	NA	NA	NA	NA	NA	NA	NA	NA	NA	NA	NA	NA	NA	NA	NA	NA	NA	NA	NA	NA	NA	NA	NA	NA	NA	cellular&nbsp;organisms>Bacteria>Terrabacteria&nbsp;group>Bacillota>Bacilli>Bacillales>Paenibacillaceae>Paenibacillus
Saccharibacillus	G	456492	0.03551	0.03551	NA	NA	NA	NA	NA	NA	NA	NA	NA	NA	NA	NA	NA	NA	NA	NA	NA	NA	NA	NA	NA	NA	NA	NA	NA	NA	NA	NA	cellular&nbsp;organisms>Bacteria>Terrabacteria&nbsp;group>Bacillota>Bacilli>Bacillales>Paenibacillaceae
Saccharibacillus kuerlensis	S	459527	0.02841	0.02841	NA	NA	NA	NA	NA	NA	NA	NA	NA	NA	NA	NA	NA	NA	NA	NA	NA	NA	NA	NA	NA	NA	NA	NA	NA	NA	NA	NA	cellular&nbsp;organisms>Bacteria>Terrabacteria&nbsp;group>Bacillota>Bacilli>Bacillales>Paenibacillaceae>Saccharibacillus
Saccharibacillus brassicae	S	2583377	0.003551	0.003551	NA	NA	NA	NA	NA	NA	NA	NA	NA	NA	NA	NA	NA	NA	NA	NA	NA	NA	NA	NA	NA	NA	NA	NA	NA	NA	NA	NA	cellular&nbsp;organisms>Bacteria>Terrabacteria&nbsp;group>Bacillota>Bacilli>Bacillales>Paenibacillaceae>Saccharibacillus
Cohnella	G	329857	0.2172	0.02841	0.002342	0.005548	0.01692	0.0186	0.002004	0.009877	0.0471	0.01696	0.05389	NA	0.2172	0.04598	NA	0.002325	0.002365	NA	NA	NA	NA	NA	NA	NA	NA	NA	NA	0.09388	NA	NA	cellular&nbsp;organisms>Bacteria>Terrabacteria&nbsp;group>Bacillota>Bacilli>Bacillales>Paenibacillaceae
Cohnella ferri	S	422290	0.1448	0.0213	NA	0.005548	0.0145	0.0062	NA	0.009877	0.01713	0.01696	0.02925	NA	0.1448	0.02457	NA	NA	0.002365	NA	NA	NA	NA	NA	NA	NA	NA	NA	NA	0.0751	NA	NA	cellular&nbsp;organisms>Bacteria>Terrabacteria&nbsp;group>Bacillota>Bacilli>Bacillales>Paenibacillaceae>Cohnella
Cohnella plantaginis	S	1133857	0.003551	0.003551	NA	NA	0.002417	0.002067	NA	NA	NA	NA	0.00154	NA	NA	NA	NA	NA	NA	NA	NA	NA	NA	NA	NA	NA	NA	NA	NA	NA	NA	NA	cellular&nbsp;organisms>Bacteria>Terrabacteria&nbsp;group>Bacillota>Bacilli>Bacillales>Paenibacillaceae>Cohnella
Cohnella nanjingensis	S	1387779	0.07241	0.003551	NA	NA	NA	0.002067	NA	NA	NA	NA	NA	NA	0.07241	NA	NA	NA	NA	NA	NA	NA	NA	NA	NA	NA	NA	NA	NA	NA	NA	NA	cellular&nbsp;organisms>Bacteria>Terrabacteria&nbsp;group>Bacillota>Bacilli>Bacillales>Paenibacillaceae>Cohnella
Aneurinibacillus group><wbr>Aneurinibacillus	G	55079	0.01065	0.01065	NA	NA	NA	NA	0.002004	NA	0.008563	0.008482	0.006159	NA	NA	NA	0.001754	NA	NA	NA	NA	NA	NA	NA	NA	0.004692	NA	NA	NA	0.009388	NA	NA	cellular&nbsp;organisms>Bacteria>Terrabacteria&nbsp;group>Bacillota>Bacilli>Bacillales>Paenibacillaceae>Aneurinibacillus&nbsp;group
Aneurinibacillus thermoaerophilus	S	143495	0.009388	0.007101	NA	NA	NA	NA	NA	NA	0.008563	0.008482	0.003079	NA	NA	NA	NA	NA	NA	NA	NA	NA	NA	NA	NA	NA	NA	NA	NA	0.009388	NA	NA	cellular&nbsp;organisms>Bacteria>Terrabacteria&nbsp;group>Bacillota>Bacilli>Bacillales>Paenibacillaceae>Aneurinibacillus&nbsp;group>Aneurinibacillus
Bacillales incertae sedis><wbr>Bacillales Family XI. Incertae Sedis><wbr>Gemella	G	1378	3.12	0.1172	0.2974	1.659	0.0701	3.12	0.1022	0.009877	NA	0.04665	0.0154	0.214	0.5793	0.00872	0.04912	0.00465	0.05912	NA	NA	NA	NA	NA	0.005028	NA	0.003127	NA	NA	0.0751	0.08985	NA	cellular&nbsp;organisms>Bacteria>Terrabacteria&nbsp;group>Bacillota>Bacilli>Bacillales>Bacillales&nbsp;incertae&nbsp;sedis>Bacillales&nbsp;Family&nbsp;XI.&nbsp;Incertae&nbsp;Sedis
Gemella morbillorum	S	29391	1.914	0.03196	0.1803	0.9597	0.02901	1.914	0.006012	NA	NA	0.04241	0.007698	0.1629	0.2172	0.002378	0.005263	NA	0.03311	NA	NA	NA	NA	NA	NA	NA	NA	NA	NA	NA	NA	NA	cellular&nbsp;organisms>Bacteria>Terrabacteria&nbsp;group>Bacillota>Bacilli>Bacillales>Bacillales&nbsp;incertae&nbsp;sedis>Bacillales&nbsp;Family&nbsp;XI.&nbsp;Incertae&nbsp;Sedis>Gemella
Gemella sanguinis	S	84135	0.465	0.02485	0.04215	0.27	0.02176	0.465	0.03808	0.002469	NA	NA	NA	0.02668	0.1448	0.0007927	0.01403	0.00465	0.01419	NA	NA	NA	NA	NA	0.002514	NA	NA	NA	NA	0.01878	NA	NA	cellular&nbsp;organisms>Bacteria>Terrabacteria&nbsp;group>Bacillota>Bacilli>Bacillales>Bacillales&nbsp;incertae&nbsp;sedis>Bacillales&nbsp;Family&nbsp;XI.&nbsp;Incertae&nbsp;Sedis>Gemella
Gemella parahaemolysans	S	1179782	0.02893	0.0213	NA	0.0111	0.002417	0.02893	0.006012	NA	NA	NA	NA	NA	NA	NA	NA	NA	NA	NA	NA	NA	NA	NA	NA	NA	NA	NA	NA	NA	NA	NA	cellular&nbsp;organisms>Bacteria>Terrabacteria&nbsp;group>Bacillota>Bacilli>Bacillales>Bacillales&nbsp;incertae&nbsp;sedis>Bacillales&nbsp;Family&nbsp;XI.&nbsp;Incertae&nbsp;Sedis>Gemella
Gemella haemolysans	S	1379	0.03144	0.01775	NA	0.03144	0.002417	0.01033	0.008016	NA	NA	NA	NA	0.0003176	NA	NA	0.007017	NA	NA	NA	NA	NA	NA	NA	NA	NA	NA	NA	NA	0.009388	NA	NA	cellular&nbsp;organisms>Bacteria>Terrabacteria&nbsp;group>Bacillota>Bacilli>Bacillales>Bacillales&nbsp;incertae&nbsp;sedis>Bacillales&nbsp;Family&nbsp;XI.&nbsp;Incertae&nbsp;Sedis>Gemella
Bacillales incertae sedis><wbr>Bacillales Family XII. Incertae Sedis><wbr>Exiguobacterium	G	33986	1.141	0.04616	NA	0.01664	0.007252	1.141	NA	0.004938	0.004282	0.01696	0.004619	0.0006351	0.7965	0.006342	0.001754	NA	0.1372	NA	NA	NA	NA	NA	NA	NA	NA	NA	NA	0.122	NA	NA	cellular&nbsp;organisms>Bacteria>Terrabacteria&nbsp;group>Bacillota>Bacilli>Bacillales>Bacillales&nbsp;incertae&nbsp;sedis>Bacillales&nbsp;Family&nbsp;XII.&nbsp;Incertae&nbsp;Sedis
Exiguobacterium aquaticum	S	1038855	0.1448	0.007101	NA	NA	NA	0.03926	NA	NA	NA	NA	NA	NA	0.1448	NA	NA	NA	NA	NA	NA	NA	NA	NA	NA	NA	NA	NA	NA	0.03755	NA	NA	cellular&nbsp;organisms>Bacteria>Terrabacteria&nbsp;group>Bacillota>Bacilli>Bacillales>Bacillales&nbsp;incertae&nbsp;sedis>Bacillales&nbsp;Family&nbsp;XII.&nbsp;Incertae&nbsp;Sedis>Exiguobacterium
Exiguobacterium indicum	S	296995	0.07241	0.003551	NA	NA	NA	0.008266	NA	NA	NA	NA	NA	NA	0.07241	NA	NA	NA	NA	NA	NA	NA	NA	NA	NA	NA	NA	NA	NA	NA	NA	NA	cellular&nbsp;organisms>Bacteria>Terrabacteria&nbsp;group>Bacillota>Bacilli>Bacillales>Bacillales&nbsp;incertae&nbsp;sedis>Bacillales&nbsp;Family&nbsp;XII.&nbsp;Incertae&nbsp;Sedis>Exiguobacterium
Bacillales incertae sedis><wbr>[Bacillus] thermocloacae	S	33939	0.003551	0.003551	NA	NA	NA	NA	NA	NA	NA	NA	NA	NA	NA	0.001585	NA	NA	NA	NA	NA	NA	NA	NA	NA	NA	NA	NA	NA	NA	NA	NA	cellular&nbsp;organisms>Bacteria>Terrabacteria&nbsp;group>Bacillota>Bacilli>Bacillales>Bacillales&nbsp;incertae&nbsp;sedis
Thermoactinomycetaceae	F	186824	0.3621	0.05681	0.01639	0.0111	0.00967	0.03513	0.004008	0.009877	0.137	0.05513	0.1909	0.008574	0.3621	0.0761	0.01403	0.009299	0.02128	NA	NA	NA	NA	NA	0.02766	0.009384	0.003127	NA	NA	0.1784	NA	NA	cellular&nbsp;organisms>Bacteria>Terrabacteria&nbsp;group>Bacillota>Bacilli>Bacillales
Marininema	G	1155934	0.2172	0.02485	0.01405	0.005548	NA	0.0062	0.002004	0.002469	0.05138	0.02545	0.08314	0.007622	0.2172	0.02537	0.001754	0.006974	0.01655	NA	NA	NA	NA	NA	0.0176	NA	NA	NA	NA	0.06572	NA	NA	cellular&nbsp;organisms>Bacteria>Terrabacteria&nbsp;group>Bacillota>Bacilli>Bacillales>Thermoactinomycetaceae
Marininema halotolerans	S	1155944	0.1448	0.0142	0.01405	0.005548	NA	0.004133	0.002004	0.002469	0.0471	0.02121	0.05235	0.007622	0.1448	0.0214	0.001754	0.006974	0.01655	NA	NA	NA	NA	NA	0.0176	NA	NA	NA	NA	0.03755	NA	NA	cellular&nbsp;organisms>Bacteria>Terrabacteria&nbsp;group>Bacillota>Bacilli>Bacillales>Thermoactinomycetaceae>Marininema
Shimazuella	G	471798	0.007101	0.007101	0.002342	NA	NA	NA	NA	0.002469	NA	NA	0.00154	0.0003176	NA	NA	NA	NA	NA	NA	NA	NA	NA	NA	0.002514	NA	NA	NA	NA	NA	NA	NA	cellular&nbsp;organisms>Bacteria>Terrabacteria&nbsp;group>Bacillota>Bacilli>Bacillales>Thermoactinomycetaceae
Shimazuella kribbensis	S	139808	0.007101	0.007101	NA	NA	NA	NA	NA	NA	NA	NA	NA	NA	NA	NA	NA	NA	NA	NA	NA	NA	NA	NA	NA	NA	NA	NA	NA	NA	NA	NA	cellular&nbsp;organisms>Bacteria>Terrabacteria&nbsp;group>Bacillota>Bacilli>Bacillales>Thermoactinomycetaceae>Shimazuella
Planifilum><wbr>Planifilum fimeticola	S	201975	0.03755	0.003551	NA	NA	0.002417	0.0062	NA	NA	0.02569	0.01696	0.02464	0.0006351	NA	0.01665	NA	NA	0.00473	NA	NA	NA	NA	NA	0.007543	0.004692	0.003127	NA	NA	0.03755	NA	NA	cellular&nbsp;organisms>Bacteria>Terrabacteria&nbsp;group>Bacillota>Bacilli>Bacillales>Thermoactinomycetaceae>Planifilum
Melghirimyces><wbr>Melghirimyces profundicolus	S	1242148	0.01232	0.003551	NA	NA	NA	0.0062	NA	NA	NA	0.004241	0.01232	NA	NA	0.003171	0.001754	NA	NA	NA	NA	NA	NA	NA	NA	NA	NA	NA	NA	0.009388	NA	NA	cellular&nbsp;organisms>Bacteria>Terrabacteria&nbsp;group>Bacillota>Bacilli>Bacillales>Thermoactinomycetaceae>Melghirimyces
Novibacillus><wbr>Novibacillus thermophilus	S	1471761	0.02816	0.003551	NA	NA	0.002417	0.004133	NA	NA	0.02141	0.008482	0.01848	NA	NA	0.007134	0.003508	NA	NA	NA	NA	NA	NA	NA	NA	NA	NA	NA	NA	0.02816	NA	NA	cellular&nbsp;organisms>Bacteria>Terrabacteria&nbsp;group>Bacillota>Bacilli>Bacillales>Thermoactinomycetaceae>Novibacillus
Thermoactinomyces	G	2023	0.01285	0.003551	NA	NA	NA	0.0062	NA	NA	0.01285	NA	0.004619	NA	NA	NA	0.001754	NA	NA	NA	NA	NA	NA	NA	NA	NA	NA	NA	NA	NA	NA	NA	cellular&nbsp;organisms>Bacteria>Terrabacteria&nbsp;group>Bacillota>Bacilli>Bacillales>Thermoactinomycetaceae
Alicyclobacillaceae	F	186823	0.1784	0.03196	0.06557	0.02034	0.00967	0.03306	0.006012	0.1086	0.0942	0.07634	0.1047	0.02922	0.07241	0.06817	0.01228	0.06742	0.1064	NA	NA	NA	NA	NA	0.09051	0.07038	0.0688	NA	NA	0.1784	NA	NA	cellular&nbsp;organisms>Bacteria>Terrabacteria&nbsp;group>Bacillota>Bacilli>Bacillales
Alicyclobacillus	G	29330	0.04694	0.01775	NA	0.005548	0.004835	0.01033	0.004008	0.01481	0.02569	0.02121	0.04157	NA	NA	0.0111	0.003508	0.002325	0.002365	NA	NA	NA	NA	NA	NA	NA	0.003127	NA	NA	0.04694	NA	NA	cellular&nbsp;organisms>Bacteria>Terrabacteria&nbsp;group>Bacillota>Bacilli>Bacillales>Alicyclobacillaceae
Alicyclobacillus mali (ex Roth et al. 2021)	S	1123961	0.02816	0.01065	NA	NA	NA	0.004133	NA	NA	0.008563	0.004241	0.0154	NA	NA	0.001585	NA	NA	NA	NA	NA	NA	NA	NA	NA	NA	NA	NA	NA	0.02816	NA	NA	cellular&nbsp;organisms>Bacteria>Terrabacteria&nbsp;group>Bacillota>Bacilli>Bacillales>Alicyclobacillaceae>Alicyclobacillus
Alicyclobacillus fastidiosus	S	392011	0.008563	0.007101	NA	0.001849	NA	0.002067	NA	NA	0.008563	NA	0.00154	NA	NA	NA	0.001754	0.002325	NA	NA	NA	NA	NA	NA	NA	NA	NA	NA	NA	NA	NA	NA	cellular&nbsp;organisms>Bacteria>Terrabacteria&nbsp;group>Bacillota>Bacilli>Bacillales>Alicyclobacillaceae>Alicyclobacillus
Ferroacidibacillus><wbr>Ferroacidibacillus organovorans	S	1765683	0.07241	0.007101	NA	0.001849	0.004835	0.01033	NA	0.004938	0.05566	0.04665	0.04773	0.0003176	0.07241	0.04439	0.003508	NA	NA	NA	NA	NA	NA	NA	NA	NA	NA	NA	NA	0.05633	NA	NA	cellular&nbsp;organisms>Bacteria>Terrabacteria&nbsp;group>Bacillota>Bacilli>Bacillales>Alicyclobacillaceae>Ferroacidibacillus
Tumebacillus	G	432330	0.1041	0.003551	0.06557	0.0111	NA	0.004133	0.002004	0.08889	0.004282	NA	0.004619	0.0289	NA	0.001585	0.003508	0.06509	0.1041	NA	NA	NA	NA	NA	0.09051	0.07038	0.06254	NA	NA	0.05633	NA	NA	cellular&nbsp;organisms>Bacteria>Terrabacteria&nbsp;group>Bacillota>Bacilli>Bacillales>Alicyclobacillaceae
Tumebacillus luteolus	S	1616821	0.1041	0.003551	0.06557	0.007397	NA	0.002067	NA	0.08642	NA	NA	0.003079	0.0289	NA	0.0007927	0.001754	0.06509	0.1041	NA	NA	NA	NA	NA	0.09051	0.07038	0.06254	NA	NA	0.05633	NA	NA	cellular&nbsp;organisms>Bacteria>Terrabacteria&nbsp;group>Bacillota>Bacilli>Bacillales>Alicyclobacillaceae>Tumebacillus
Kyrpidia><wbr>Kyrpidia tusciae><wbr>Kyrpidia tusciae DSM 2912	-	562970	0.0111	0.003551	NA	NA	NA	NA	NA	NA	0.004282	0.004241	0.009238	NA	NA	0.0111	NA	NA	NA	NA	NA	NA	NA	NA	NA	NA	NA	NA	NA	NA	NA	NA	cellular&nbsp;organisms>Bacteria>Terrabacteria&nbsp;group>Bacillota>Bacilli>Bacillales>Alicyclobacillaceae>Kyrpidia>Kyrpidia&nbsp;tusciae
Sporolactobacillaceae><wbr>Scopulibacillus><wbr>Scopulibacillus darangshiensis	S	442528	0.07241	0.007101	NA	NA	0.002417	NA	NA	0.002469	NA	0.004241	0.009238	NA	0.07241	0.001585	NA	NA	NA	NA	NA	NA	NA	NA	NA	NA	NA	NA	NA	NA	NA	NA	cellular&nbsp;organisms>Bacteria>Terrabacteria&nbsp;group>Bacillota>Bacilli>Bacillales>Sporolactobacillaceae>Scopulibacillus
Sporolactobacillaceae><wbr>Scopulibacillus><wbr>Scopulibacillus cellulosilyticus	S	2665665	0.009513	0.003551	NA	NA	0.002417	0.002067	NA	NA	0.004282	0.004241	0.006159	NA	NA	0.009513	NA	NA	NA	NA	NA	NA	NA	NA	NA	NA	NA	NA	NA	0.009388	NA	NA	cellular&nbsp;organisms>Bacteria>Terrabacteria&nbsp;group>Bacillota>Bacilli>Bacillales>Sporolactobacillaceae>Scopulibacillus
Sporolactobacillaceae><wbr>Pullulanibacillus><wbr>Pullulanibacillus camelliae	S	1707096	0.05566	0.003551	NA	0.005548	0.002417	0.0124	NA	NA	0.05566	0.01696	0.05081	NA	NA	0.03964	0.003508	NA	NA	NA	NA	NA	NA	NA	NA	NA	NA	NA	NA	0.04694	NA	NA	cellular&nbsp;organisms>Bacteria>Terrabacteria&nbsp;group>Bacillota>Bacilli>Bacillales>Sporolactobacillaceae>Pullulanibacillus
Listeriaceae><wbr>Listeria	G	1637	0.01232	0.007101	NA	0.001849	NA	0.002067	0.002004	0.002469	0.008563	0.008482	0.01232	0.0003176	NA	0.01031	0.001754	NA	NA	NA	NA	NA	NA	NA	NA	NA	NA	NA	NA	NA	NA	NA	cellular&nbsp;organisms>Bacteria>Terrabacteria&nbsp;group>Bacillota>Bacilli>Bacillales>Listeriaceae
Listeria valentina	S	2705293	0.008482	0.003551	NA	NA	NA	NA	NA	NA	NA	0.008482	0.00154	NA	NA	NA	NA	NA	NA	NA	NA	NA	NA	NA	NA	NA	NA	NA	NA	NA	NA	NA	cellular&nbsp;organisms>Bacteria>Terrabacteria&nbsp;group>Bacillota>Bacilli>Bacillales>Listeriaceae>Listeria
Listeria grandensis><wbr>Listeria grandensis FSL F6-0971	-	1265819	0.003551	0.003551	NA	NA	NA	NA	NA	NA	NA	NA	0.003079	NA	NA	NA	NA	NA	NA	NA	NA	NA	NA	NA	NA	NA	NA	NA	NA	NA	NA	NA	cellular&nbsp;organisms>Bacteria>Terrabacteria&nbsp;group>Bacillota>Bacilli>Bacillales>Listeriaceae>Listeria>Listeria&nbsp;grandensis
Lactobacillales	O	186826	95.44	11.97	0.1546	2.171	0.7566	2.277	1.772	3.83	93.43	93.34	87.5	0.3544	9.196	95.44	1.537	0.3766	3.424	4.545	1.258	0.2114	2.222	3.599	0.8247	0.1501	0.516	NA	NA	27.23	7.727	1.99	cellular&nbsp;organisms>Bacteria>Terrabacteria&nbsp;group>Bacillota>Bacilli
Enterococcaceae	F	81852	93.29	9.846	0.007025	0.1535	0.09186	0.1963	0.04208	2.99	81.55	90.5	83.59	0.03049	6.01	93.29	0.3228	0.258	0.06385	NA	NA	0.09058	NA	1.157	0.264	0.08915	0.369	NA	NA	23.07	5.571	0.4975	cellular&nbsp;organisms>Bacteria>Terrabacteria&nbsp;group>Bacillota>Bacilli>Lactobacillales
Enterococcus	G	1350	92.91	9.459	0.004683	0.1498	0.08944	0.1653	0.04008	2.877	80.76	89.05	82.29	0.02922	5.793	92.91	0.3105	0.2488	0.05676	NA	NA	0.06039	NA	1.028	0.1106	0.08915	0.3627	NA	NA	22.57	5.481	0.4975	cellular&nbsp;organisms>Bacteria>Terrabacteria&nbsp;group>Bacillota>Bacilli>Lactobacillales>Enterococcaceae
Enterococcus ratti	S	150033	10.07	1.15	NA	0.001849	0.004835	0.01033	NA	0.321	3.515	10.07	2.393	0.0009527	0.1448	0.03092	0.01053	0.009299	NA	NA	NA	0.03019	NA	NA	0.02011	0.004692	NA	NA	NA	0.8731	0.08985	NA	cellular&nbsp;organisms>Bacteria>Terrabacteria&nbsp;group>Bacillota>Bacilli>Lactobacillales>Enterococcaceae>Enterococcus
Enterococcus hermanniensis	S	249189	9.962	0.6143	NA	0.001849	0.004835	0.0062	0.004008	0.1753	2.693	9.962	3.649	0.001905	0.1448	0.887	0.01754	0.009299	0.002365	NA	NA	NA	NA	NA	0.01257	NA	0.01251	NA	NA	0.6853	0.3594	NA	cellular&nbsp;organisms>Bacteria>Terrabacteria&nbsp;group>Bacillota>Bacilli>Lactobacillales>Enterococcaceae>Enterococcus
Enterococcus durans	S	53345	5.936	0.5788	NA	0.003698	0.002417	0.0062	NA	0.2321	0.004282	1.103	5.936	0.0009527	0.5793	0.0007927	0.02982	0.006974	0.01182	NA	NA	NA	NA	NA	0.002514	NA	NA	NA	NA	1.662	0.2695	NA	cellular&nbsp;organisms>Bacteria>Terrabacteria&nbsp;group>Bacillota>Bacilli>Lactobacillales>Enterococcaceae>Enterococcus
Enterococcus casseliflavus	S	37734	6.273	0.5752	NA	0.007397	0.004835	0.002067	NA	0.1728	1.507	6.273	2.771	0.0009527	0.2172	0.3488	0.01228	0.00465	0.002365	NA	NA	NA	NA	0.1285	0.002514	NA	0.01251	NA	NA	0.798	0.08985	NA	cellular&nbsp;organisms>Bacteria>Terrabacteria&nbsp;group>Bacillota>Bacilli>Lactobacillales>Enterococcaceae>Enterococcus
Enterococcus faecium	S	1352	4.436	0.3302	NA	0.009246	0.01209	0.0124	0.002004	0.08148	1.173	4.436	1.129	0.0003176	0.1448	0.218	0.008771	0.009299	0.009459	NA	NA	NA	NA	0.2571	0.007543	NA	0.006254	NA	NA	0.3661	0.08985	NA	cellular&nbsp;organisms>Bacteria>Terrabacteria&nbsp;group>Bacillota>Bacilli>Lactobacillales>Enterococcaceae>Enterococcus
Enterococcus malodoratus	S	71451	2.884	0.3231	NA	0.003698	NA	0.002067	NA	0.0642	0.638	2.884	1.061	0.0006351	0.07241	0.07214	0.008771	0.006974	NA	NA	NA	NA	NA	NA	0.005028	NA	0.003127	NA	NA	0.2347	0.08985	NA	cellular&nbsp;organisms>Bacteria>Terrabacteria&nbsp;group>Bacillota>Bacilli>Lactobacillales>Enterococcaceae>Enterococcus
Enterococcus dispar><wbr>Enterococcus dispar ATCC 51266	-	1139219	3.121	0.3196	NA	0.001849	0.002417	NA	0.002004	0.08642	0.6123	3.121	0.9792	0.0006351	0.07241	0.02695	0.005263	0.002325	NA	NA	NA	NA	NA	NA	NA	NA	NA	NA	NA	0.2722	0.08985	NA	cellular&nbsp;organisms>Bacteria>Terrabacteria&nbsp;group>Bacillota>Bacilli>Lactobacillales>Enterococcaceae>Enterococcus>Enterococcus&nbsp;dispar
Enterococcus canis	S	214095	7.617	0.3125	NA	0.001849	0.002417	0.004133	NA	0.1235	2.239	7.617	2.574	0.002223	0.07241	0.7023	0.01403	NA	NA	NA	NA	NA	NA	NA	0.007543	NA	0.01564	NA	NA	0.4788	0.08985	NA	cellular&nbsp;organisms>Bacteria>Terrabacteria&nbsp;group>Bacillota>Bacilli>Lactobacillales>Enterococcaceae>Enterococcus
Enterococcus asini	S	57732	4.971	0.2379	NA	0.001849	NA	0.008266	NA	0.07901	1.409	4.971	1.962	0.00127	NA	0.6437	0.01403	0.002325	NA	NA	NA	NA	NA	NA	NA	NA	0.01876	NA	NA	0.2535	0.2695	NA	cellular&nbsp;organisms>Bacteria>Terrabacteria&nbsp;group>Bacillota>Bacilli>Lactobacillales>Enterococcaceae>Enterococcus
Enterococcus saccharolyticus	S	41997	2.32	0.2201	NA	0.009246	NA	0.004133	0.006012	0.04691	0.5652	2.32	1.015	0.0006351	NA	0.09433	0.008771	NA	0.00473	NA	NA	NA	NA	NA	0.002514	NA	NA	NA	NA	0.3004	NA	NA	cellular&nbsp;organisms>Bacteria>Terrabacteria&nbsp;group>Bacillota>Bacilli>Lactobacillales>Enterococcaceae>Enterococcus
Enterococcus saccharolyticus subsp. saccharolyticus	-	1814218	1.26	0.1172	NA	0.007397	NA	0.004133	0.004008	0.02963	0.3511	1.26	0.4896	0.0006351	NA	0.08561	0.007017	NA	0.00473	NA	NA	NA	NA	NA	NA	NA	NA	NA	NA	0.1784	NA	NA	cellular&nbsp;organisms>Bacteria>Terrabacteria&nbsp;group>Bacillota>Bacilli>Lactobacillales>Enterococcaceae>Enterococcus>Enterococcus&nbsp;saccharolyticus
Enterococcus saccharolyticus subsp. saccharolyticus ATCC 43076	-	1139996	0.1484	0.003551	NA	NA	NA	NA	NA	0.004938	0.03425	0.1484	0.05081	NA	NA	0.01031	NA	NA	NA	NA	NA	NA	NA	NA	NA	NA	NA	NA	NA	NA	NA	NA	cellular&nbsp;organisms>Bacteria>Terrabacteria&nbsp;group>Bacillota>Bacilli>Lactobacillales>Enterococcaceae>Enterococcus>Enterococcus&nbsp;saccharolyticus>Enterococcus&nbsp;saccharolyticus&nbsp;subsp.&nbsp;saccharolyticus
Enterococcus saccharolyticus subsp. taiwanensis	-	1281485	0.8525	0.07811	NA	NA	NA	NA	0.002004	0.01481	0.1756	0.8525	0.4496	NA	NA	NA	0.001754	NA	NA	NA	NA	NA	NA	NA	0.002514	NA	NA	NA	NA	0.1033	NA	NA	cellular&nbsp;organisms>Bacteria>Terrabacteria&nbsp;group>Bacillota>Bacilli>Lactobacillales>Enterococcaceae>Enterococcus>Enterococcus&nbsp;saccharolyticus
Enterococcus sulfureus	S	1356	1.951	0.1704	NA	0.003698	NA	0.002067	0.002004	0.04938	0.4453	1.951	0.7652	0.0003176	NA	0.05787	0.005263	0.002325	0.002365	NA	NA	NA	NA	NA	NA	NA	NA	NA	NA	0.09388	0.08985	NA	cellular&nbsp;organisms>Bacteria>Terrabacteria&nbsp;group>Bacillota>Bacilli>Lactobacillales>Enterococcaceae>Enterococcus
Enterococcus sulfureus ATCC 49903	-	1140003	1.951	0.1704	NA	0.003698	NA	0.002067	0.002004	0.04938	0.4453	1.951	0.7637	0.0003176	NA	0.05787	0.005263	0.002325	0.002365	NA	NA	NA	NA	NA	NA	NA	NA	NA	NA	0.09388	0.08985	NA	cellular&nbsp;organisms>Bacteria>Terrabacteria&nbsp;group>Bacillota>Bacilli>Lactobacillales>Enterococcaceae>Enterococcus>Enterococcus&nbsp;sulfureus
Enterococcus saigonensis	S	1805431	1.446	0.1562	NA	NA	NA	0.002067	NA	0.05185	0.2612	1.446	0.6944	0.0006351	NA	0.001585	0.001754	0.00465	0.002365	NA	NA	NA	NA	NA	0.002514	NA	0.006254	NA	NA	0.2159	NA	NA	cellular&nbsp;organisms>Bacteria>Terrabacteria&nbsp;group>Bacillota>Bacilli>Lactobacillales>Enterococcaceae>Enterococcus
Enterococcus mundtii	S	53346	1.845	0.1314	NA	0.001849	0.002417	0.0062	NA	0.05432	0.3811	1.845	0.4865	NA	NA	0.08799	0.003508	0.002325	NA	NA	NA	NA	NA	NA	0.002514	NA	NA	NA	NA	0.05633	0.08985	NA	cellular&nbsp;organisms>Bacteria>Terrabacteria&nbsp;group>Bacillota>Bacilli>Lactobacillales>Enterococcaceae>Enterococcus
Enterococcus cecorum	S	44008	1.192	0.09232	NA	NA	0.002417	0.004133	0.002004	0.0321	0.2826	1.192	0.5096	NA	0.07241	0.1015	0.001754	0.002325	NA	NA	NA	NA	NA	0.1285	0.002514	NA	NA	NA	NA	0.1596	NA	NA	cellular&nbsp;organisms>Bacteria>Terrabacteria&nbsp;group>Bacillota>Bacilli>Lactobacillales>Enterococcaceae>Enterococcus
Enterococcus cecorum DSM 20682 = ATCC 43198	-	1121864	0.8779	0.06746	NA	NA	0.002417	0.004133	0.002004	0.02469	0.2312	0.8779	0.4296	NA	0.07241	0.09354	NA	NA	NA	NA	NA	NA	NA	0.1285	0.002514	NA	NA	NA	NA	0.1408	NA	NA	cellular&nbsp;organisms>Bacteria>Terrabacteria&nbsp;group>Bacillota>Bacilli>Lactobacillales>Enterococcaceae>Enterococcus>Enterococcus&nbsp;cecorum
Enterococcus faecalis	S	1351	87.87	0.09232	0.002342	0.07212	0.03868	0.062	0.006012	0.03951	57.38	1.158	40.28	0.01334	2.824	87.87	0.08595	0.09764	0.01419	NA	NA	NA	NA	0.1285	NA	0.08446	0.1782	NA	NA	10.51	2.426	NA	cellular&nbsp;organisms>Bacteria>Terrabacteria&nbsp;group>Bacillota>Bacilli>Lactobacillales>Enterococcaceae>Enterococcus
Enterococcus avium	S	33945	1.141	0.06036	NA	0.003698	NA	NA	NA	0.01975	0.2055	1.141	0.3634	NA	0.07241	0.01268	NA	0.00465	NA	NA	NA	NA	NA	NA	NA	NA	0.006254	NA	NA	0.06572	0.08985	NA	cellular&nbsp;organisms>Bacteria>Terrabacteria&nbsp;group>Bacillota>Bacilli>Lactobacillales>Enterococcaceae>Enterococcus
Enterococcus avium ATCC 14025	-	1140002	0.1103	0.007101	NA	0.001849	NA	NA	NA	NA	0.02569	0.1103	0.05697	NA	NA	0.01268	NA	NA	NA	NA	NA	NA	NA	NA	NA	NA	0.006254	NA	NA	NA	0.08985	NA	cellular&nbsp;organisms>Bacteria>Terrabacteria&nbsp;group>Bacillota>Bacilli>Lactobacillales>Enterococcaceae>Enterococcus>Enterococcus&nbsp;avium
Enterococcus larvae	S	2794352	0.615	0.03906	NA	NA	NA	NA	NA	0.007407	0.1541	0.615	0.2571	NA	NA	0.04677	0.003508	NA	NA	NA	NA	NA	NA	NA	0.002514	NA	NA	NA	NA	0.122	NA	NA	cellular&nbsp;organisms>Bacteria>Terrabacteria&nbsp;group>Bacillota>Bacilli>Lactobacillales>Enterococcaceae>Enterococcus
Enterococcus columbae	S	1355	0.7804	0.02841	NA	NA	NA	NA	0.002004	0.009877	0.1541	0.7804	0.1863	NA	NA	0.01427	0.001754	0.002325	NA	NA	NA	NA	NA	NA	NA	NA	NA	NA	NA	0.009388	NA	NA	cellular&nbsp;organisms>Bacteria>Terrabacteria&nbsp;group>Bacillota>Bacilli>Lactobacillales>Enterococcaceae>Enterococcus
Enterococcus columbae DSM 7374 = ATCC 51263	-	1121865	0.2842	0.02485	NA	NA	NA	NA	NA	0.004938	0.07707	0.2842	0.05697	NA	NA	0.01189	0.001754	NA	NA	NA	NA	NA	NA	NA	NA	NA	NA	NA	NA	NA	NA	NA	cellular&nbsp;organisms>Bacteria>Terrabacteria&nbsp;group>Bacillota>Bacilli>Lactobacillales>Enterococcaceae>Enterococcus>Enterococcus&nbsp;columbae
Enterococcus pseudoavium	S	44007	0.2587	0.02485	NA	0.003698	0.002417	0.002067	0.002004	0.007407	0.1113	0.2587	0.1278	0.0003176	0.07241	0.04915	NA	0.002325	NA	NA	NA	NA	NA	NA	NA	NA	0.003127	NA	NA	0.04694	NA	NA	cellular&nbsp;organisms>Bacteria>Terrabacteria&nbsp;group>Bacillota>Bacilli>Lactobacillales>Enterococcaceae>Enterococcus
Enterococcus camelliae	S	453959	0.1018	0.02485	NA	NA	NA	NA	NA	0.004938	0.02997	0.1018	0.04619	NA	NA	0.0007927	NA	0.00465	NA	NA	NA	NA	NA	NA	NA	NA	NA	NA	NA	0.009388	NA	NA	cellular&nbsp;organisms>Bacteria>Terrabacteria&nbsp;group>Bacillota>Bacilli>Lactobacillales>Enterococcaceae>Enterococcus
Enterococcus lemanii	S	1159752	0.2545	0.0213	NA	NA	0.002417	NA	NA	0.007407	0.08563	0.2545	0.08776	0.0003176	NA	0.01744	NA	NA	NA	NA	NA	NA	NA	NA	0.002514	NA	0.003127	NA	NA	0.01878	NA	NA	cellular&nbsp;organisms>Bacteria>Terrabacteria&nbsp;group>Bacillota>Bacilli>Lactobacillales>Enterococcaceae>Enterococcus
Enterococcus pallens	S	160454	0.2672	0.0213	NA	NA	NA	0.002067	0.002004	0.007407	0.05138	0.2672	0.07237	NA	NA	NA	NA	NA	NA	NA	NA	NA	NA	NA	NA	NA	NA	NA	NA	0.02816	NA	NA	cellular&nbsp;organisms>Bacteria>Terrabacteria&nbsp;group>Bacillota>Bacilli>Lactobacillales>Enterococcaceae>Enterococcus
Enterococcus hirae	S	1354	0.1285	0.0213	NA	NA	0.002417	NA	NA	0.004938	0.02569	0.1103	0.05851	NA	NA	0.00872	NA	NA	NA	NA	NA	NA	NA	0.1285	NA	NA	NA	NA	NA	0.009388	NA	NA	cellular&nbsp;organisms>Bacteria>Terrabacteria&nbsp;group>Bacillota>Bacilli>Lactobacillales>Enterococcaceae>Enterococcus
Enterococcus aquimarinus	S	328396	0.05513	0.0213	NA	NA	NA	NA	NA	0.002469	0.02141	0.05513	0.02464	NA	NA	0.007134	0.001754	NA	NA	NA	NA	NA	NA	NA	NA	NA	NA	NA	NA	0.01878	NA	NA	cellular&nbsp;organisms>Bacteria>Terrabacteria&nbsp;group>Bacillota>Bacilli>Lactobacillales>Enterococcaceae>Enterococcus
Enterococcus lactis	S	357441	0.271	0.01775	NA	NA	NA	NA	NA	0.01728	0.04282	0.2545	0.271	0.0003176	NA	0.0111	NA	NA	NA	NA	NA	NA	NA	NA	0.002514	NA	0.003127	NA	NA	0.04694	NA	NA	cellular&nbsp;organisms>Bacteria>Terrabacteria&nbsp;group>Bacillota>Bacilli>Lactobacillales>Enterococcaceae>Enterococcus
Enterococcus olivae	S	1242999	0.1484	0.0142	NA	NA	NA	NA	NA	NA	0.01285	0.1484	0.03233	NA	NA	0.001585	NA	NA	NA	NA	NA	NA	NA	NA	NA	NA	NA	NA	NA	NA	NA	NA	cellular&nbsp;organisms>Bacteria>Terrabacteria&nbsp;group>Bacillota>Bacilli>Lactobacillales>Enterococcaceae>Enterococcus
Enterococcus haemoperoxidus	S	155618	0.5047	0.0142	NA	NA	NA	NA	NA	0.002469	0.1113	0.5047	0.1632	NA	NA	0.01982	NA	NA	NA	NA	NA	NA	NA	NA	NA	NA	NA	NA	NA	0.009388	NA	NA	cellular&nbsp;organisms>Bacteria>Terrabacteria&nbsp;group>Bacillota>Bacilli>Lactobacillales>Enterococcaceae>Enterococcus
Enterococcus italicus	S	246144	0.1018	0.0142	NA	NA	NA	NA	NA	0.004938	0.03854	0.1018	0.04465	NA	NA	0.00872	NA	NA	NA	NA	NA	NA	NA	NA	NA	NA	NA	NA	NA	NA	NA	NA	cellular&nbsp;organisms>Bacteria>Terrabacteria&nbsp;group>Bacillota>Bacilli>Lactobacillales>Enterococcaceae>Enterococcus
Enterococcus italicus DSM 15952	-	888064	0.1018	0.007101	NA	NA	NA	NA	NA	0.004938	0.03854	0.1018	0.03849	NA	NA	0.00872	NA	NA	NA	NA	NA	NA	NA	NA	NA	NA	NA	NA	NA	NA	NA	NA	cellular&nbsp;organisms>Bacteria>Terrabacteria&nbsp;group>Bacillota>Bacilli>Lactobacillales>Enterococcaceae>Enterococcus>Enterococcus&nbsp;italicus
Enterococcus eurekensis	S	1159753	0.3138	0.01065	NA	NA	NA	NA	NA	0.007407	0.07279	0.3138	0.0893	NA	NA	0.03409	NA	NA	NA	NA	NA	NA	NA	NA	NA	NA	0.003127	NA	NA	0.04694	0.08985	NA	cellular&nbsp;organisms>Bacteria>Terrabacteria&nbsp;group>Bacillota>Bacilli>Lactobacillales>Enterococcaceae>Enterococcus
Enterococcus nangangensis	S	2559926	0.02121	0.01065	NA	NA	NA	NA	NA	0.002469	NA	0.02121	0.02002	NA	NA	NA	NA	NA	NA	NA	NA	NA	NA	NA	NA	NA	NA	NA	NA	NA	NA	NA	cellular&nbsp;organisms>Bacteria>Terrabacteria&nbsp;group>Bacillota>Bacilli>Lactobacillales>Enterococcaceae>Enterococcus
Enterococcus wangshanyuanii	S	2005703	0.05089	0.007101	NA	NA	NA	NA	NA	NA	NA	0.05089	0.00154	NA	NA	NA	NA	NA	NA	NA	NA	NA	NA	NA	NA	NA	NA	NA	NA	NA	NA	NA	cellular&nbsp;organisms>Bacteria>Terrabacteria&nbsp;group>Bacillota>Bacilli>Lactobacillales>Enterococcaceae>Enterococcus
Enterococcus florum	S	2480627	0.1103	0.007101	NA	NA	NA	NA	NA	NA	0.02569	0.1103	0.04773	NA	NA	0.002378	NA	NA	NA	NA	NA	NA	NA	NA	NA	NA	NA	NA	NA	0.01878	NA	NA	cellular&nbsp;organisms>Bacteria>Terrabacteria&nbsp;group>Bacillota>Bacilli>Lactobacillales>Enterococcaceae>Enterococcus
Enterococcus diestrammenae	S	1155073	0.06786	0.007101	NA	NA	NA	NA	NA	0.002469	0.03425	0.06786	0.02617	NA	NA	0.001585	NA	NA	NA	NA	NA	NA	NA	NA	NA	NA	NA	NA	NA	NA	NA	NA	cellular&nbsp;organisms>Bacteria>Terrabacteria&nbsp;group>Bacillota>Bacilli>Lactobacillales>Enterococcaceae>Enterococcus
Enterococcus alishanensis	S	1303817	0.05937	0.003551	NA	NA	0.002417	NA	NA	NA	0.008563	0.05937	0.02925	NA	NA	0.002378	NA	NA	NA	NA	NA	NA	NA	NA	NA	NA	NA	NA	NA	0.009388	NA	NA	cellular&nbsp;organisms>Bacteria>Terrabacteria&nbsp;group>Bacillota>Bacilli>Lactobacillales>Enterococcaceae>Enterococcus
Melissococcus><wbr>Melissococcus plutonius><wbr>Melissococcus plutonius ATCC 35311	-	940190	0.097	0.0213	NA	NA	NA	NA	NA	0.007407	0.08992	0.06786	0.097	NA	NA	0.04281	0.001754	NA	NA	NA	NA	NA	NA	NA	NA	NA	NA	NA	NA	0.06572	NA	NA	cellular&nbsp;organisms>Bacteria>Terrabacteria&nbsp;group>Bacillota>Bacilli>Lactobacillales>Enterococcaceae>Melissococcus>Melissococcus&nbsp;plutonius
Vagococcus	G	2737	0.1534	0.01775	0.002342	0.001849	0.002417	0.002067	NA	0.004938	0.02569	0.02969	0.07544	0.0009527	NA	0.0222	0.003508	0.002325	0.007095	NA	NA	NA	NA	0.1285	0.1534	NA	NA	NA	NA	0.05633	NA	NA	cellular&nbsp;organisms>Bacteria>Terrabacteria&nbsp;group>Bacillota>Bacilli>Lactobacillales>Enterococcaceae
Vagococcus teuberi	S	519472	0.02816	0.007101	0.002342	NA	NA	NA	NA	0.002469	0.004282	NA	0.003079	0.0009527	NA	0.001585	NA	0.002325	0.00473	NA	NA	NA	NA	NA	0.01006	NA	NA	NA	NA	0.02816	NA	NA	cellular&nbsp;organisms>Bacteria>Terrabacteria&nbsp;group>Bacillota>Bacilli>Lactobacillales>Enterococcaceae>Vagococcus
Vagococcus humatus	S	1889241	0.008563	0.003551	NA	NA	NA	NA	NA	NA	0.008563	NA	0.004619	NA	NA	0.001585	NA	NA	NA	NA	NA	NA	NA	NA	NA	NA	NA	NA	NA	NA	NA	NA	cellular&nbsp;organisms>Bacteria>Terrabacteria&nbsp;group>Bacillota>Bacilli>Lactobacillales>Enterococcaceae>Vagococcus
Tetragenococcus	G	51668	0.07634	0.01065	NA	NA	NA	0.002067	NA	0.002469	0.05566	0.07634	0.06775	NA	NA	0.03409	NA	NA	NA	NA	NA	NA	NA	NA	NA	NA	NA	NA	NA	NA	NA	NA	cellular&nbsp;organisms>Bacteria>Terrabacteria&nbsp;group>Bacillota>Bacilli>Lactobacillales>Enterococcaceae
Tetragenococcus solitarius	S	71453	0.02545	0.007101	NA	NA	NA	NA	NA	NA	0.01285	0.02545	0.01078	NA	NA	0.002378	NA	NA	NA	NA	NA	NA	NA	NA	NA	NA	NA	NA	NA	NA	NA	NA	cellular&nbsp;organisms>Bacteria>Terrabacteria&nbsp;group>Bacillota>Bacilli>Lactobacillales>Enterococcaceae>Tetragenococcus
Tetragenococcus halophilus	S	51669	0.01696	0.003551	NA	NA	NA	NA	NA	NA	0.008563	0.01696	0.004619	NA	NA	0.002378	NA	NA	NA	NA	NA	NA	NA	NA	NA	NA	NA	NA	NA	NA	NA	NA	cellular&nbsp;organisms>Bacteria>Terrabacteria&nbsp;group>Bacillota>Bacilli>Lactobacillales>Enterococcaceae>Tetragenococcus
Tetragenococcus halophilus subsp. halophilus	-	1513897	0.01696	0.003551	NA	NA	NA	NA	NA	NA	0.004282	0.01696	0.004619	NA	NA	0.0007927	NA	NA	NA	NA	NA	NA	NA	NA	NA	NA	NA	NA	NA	NA	NA	NA	cellular&nbsp;organisms>Bacteria>Terrabacteria&nbsp;group>Bacillota>Bacilli>Lactobacillales>Enterococcaceae>Tetragenococcus>Tetragenococcus&nbsp;halophilus
Pilibacter><wbr>Pilibacter termitis	S	263852	0.01696	0.003551	NA	NA	NA	NA	NA	NA	0.008563	0.01696	0.01232	NA	NA	0.009513	NA	0.002325	NA	NA	NA	NA	NA	NA	NA	NA	NA	NA	NA	NA	NA	NA	cellular&nbsp;organisms>Bacteria>Terrabacteria&nbsp;group>Bacillota>Bacilli>Lactobacillales>Enterococcaceae>Pilibacter
Streptococcaceae	F	1300	9.034	1.246	0.1077	1.662	0.3167	1.211	0.2224	0.521	9.034	0.3393	0.7329	0.31	1.159	0.3964	0.4578	0.0465	0.4186	NA	0.6289	0.03019	NA	0.5141	0.4777	0.02815	0.09694	NA	NA	1.389	1.527	NA	cellular&nbsp;organisms>Bacteria>Terrabacteria&nbsp;group>Bacillota>Bacilli>Lactobacillales
Streptococcus	G	1301	1.644	1.232	0.1077	1.644	0.3118	1.194	0.2204	0.5136	0.6551	0.335	0.699	0.309	1.159	0.3789	0.4543	0.04185	0.4115	NA	0.6289	0.03019	NA	0.3856	0.4752	0.02346	0.09694	NA	NA	1.314	1.527	NA	cellular&nbsp;organisms>Bacteria>Terrabacteria&nbsp;group>Bacillota>Bacilli>Lactobacillales>Streptococcaceae
Streptococcus dysgalactiae group><wbr>Streptococcus dysgalactiae	S	1334	0.316	0.316	NA	NA	0.04351	NA	0.004008	0.1802	NA	NA	NA	NA	NA	NA	NA	0.002325	NA	NA	NA	NA	NA	NA	0.002514	NA	NA	NA	NA	NA	NA	NA	cellular&nbsp;organisms>Bacteria>Terrabacteria&nbsp;group>Bacillota>Bacilli>Lactobacillales>Streptococcaceae>Streptococcus>Streptococcus&nbsp;dysgalactiae&nbsp;group
Streptococcus dysgalactiae subsp. equisimilis	-	119602	0.2698	0.2698	NA	NA	0.02901	NA	0.002004	0.1679	NA	NA	NA	NA	NA	NA	NA	0.002325	NA	NA	NA	NA	NA	NA	0.002514	NA	NA	NA	NA	NA	NA	NA	cellular&nbsp;organisms>Bacteria>Terrabacteria&nbsp;group>Bacillota>Bacilli>Lactobacillales>Streptococcaceae>Streptococcus>Streptococcus&nbsp;dysgalactiae&nbsp;group>Streptococcus&nbsp;dysgalactiae
Streptococcus dysgalactiae group><wbr>Streptococcus equi><wbr>Streptococcus equi subsp. zooepidemicus	-	40041	0.157	0.04971	0.07259	0.001849	0.0145	0.01653	0.006012	0.07901	0.05566	0.03393	0.157	0.002223	NA	0.03884	0.01403	0.00465	0.03784	NA	NA	NA	NA	NA	0.01509	0.004692	0.003127	NA	NA	0.02816	NA	NA	cellular&nbsp;organisms>Bacteria>Terrabacteria&nbsp;group>Bacillota>Bacilli>Lactobacillales>Streptococcaceae>Streptococcus>Streptococcus&nbsp;dysgalactiae&nbsp;group>Streptococcus&nbsp;equi
Streptococcus rubneri	S	1234680	0.1905	0.04971	NA	0.1905	0.002417	0.02687	0.01603	NA	NA	NA	NA	0.0003176	0.1448	NA	0.03508	0.00465	0.01419	NA	NA	NA	NA	NA	0.007543	NA	NA	NA	NA	0.1408	NA	NA	cellular&nbsp;organisms>Bacteria>Terrabacteria&nbsp;group>Bacillota>Bacilli>Lactobacillales>Streptococcaceae>Streptococcus
Streptococcus entericus	S	155680	0.1386	0.03551	0.01405	0.02034	0.0145	0.0186	0.006012	0.02222	0.1113	0.06786	0.1386	0.005716	NA	0.08799	0.007017	0.01395	0.009459	NA	NA	NA	NA	NA	0.01509	0.009384	0.009381	NA	NA	0.05633	NA	NA	cellular&nbsp;organisms>Bacteria>Terrabacteria&nbsp;group>Bacillota>Bacilli>Lactobacillales>Streptococcaceae>Streptococcus
Streptococcus shenyangsis	S	2589786	0.1701	0.03196	NA	0.1701	0.01209	0.02273	NA	NA	NA	NA	NA	0.00127	NA	NA	0.02631	NA	0.007095	NA	NA	NA	NA	NA	NA	NA	NA	NA	NA	NA	NA	NA	cellular&nbsp;organisms>Bacteria>Terrabacteria&nbsp;group>Bacillota>Bacilli>Lactobacillales>Streptococcaceae>Streptococcus
Streptococcus sanguinis	S	1305	0.07241	0.0213	NA	0.01294	0.004835	0.0124	0.004008	NA	NA	NA	0.004619	NA	0.07241	0.001585	0.01403	NA	0.002365	NA	NA	NA	NA	NA	0.005028	NA	NA	NA	NA	0.01878	NA	NA	cellular&nbsp;organisms>Bacteria>Terrabacteria&nbsp;group>Bacillota>Bacilli>Lactobacillales>Streptococcaceae>Streptococcus
Streptococcus sanguinis SK1 = NCTC 7863	-	888807	0.004619	0.003551	NA	0.003698	NA	0.002067	NA	NA	NA	NA	0.004619	NA	NA	NA	NA	NA	0.002365	NA	NA	NA	NA	NA	0.002514	NA	NA	NA	NA	NA	NA	NA	cellular&nbsp;organisms>Bacteria>Terrabacteria&nbsp;group>Bacillota>Bacilli>Lactobacillales>Streptococcaceae>Streptococcus>Streptococcus&nbsp;sanguinis
Streptococcus oralis	S	1303	0.1984	0.0142	NA	0.05178	0.002417	0.1984	0.01403	0.002469	NA	NA	NA	0.0003176	0.07241	0.0007927	0.03684	NA	0.00473	NA	NA	NA	NA	0.1285	0.002514	NA	NA	NA	NA	0.1127	NA	NA	cellular&nbsp;organisms>Bacteria>Terrabacteria&nbsp;group>Bacillota>Bacilli>Lactobacillales>Streptococcaceae>Streptococcus
Streptococcus australis	S	113107	0.04068	0.0142	NA	0.04068	NA	0.0124	0.002004	0.002469	NA	NA	NA	0.0003176	NA	NA	0.01228	0.002325	0.002365	NA	NA	NA	NA	NA	NA	NA	NA	NA	NA	NA	NA	NA	cellular&nbsp;organisms>Bacteria>Terrabacteria&nbsp;group>Bacillota>Bacilli>Lactobacillales>Streptococcaceae>Streptococcus
Streptococcus australis ATCC 700641	-	888833	0.0111	0.007101	NA	0.0111	NA	0.008266	NA	0.002469	NA	NA	NA	0.0003176	NA	NA	0.003508	0.002325	0.002365	NA	NA	NA	NA	NA	NA	NA	NA	NA	NA	NA	NA	NA	cellular&nbsp;organisms>Bacteria>Terrabacteria&nbsp;group>Bacillota>Bacilli>Lactobacillales>Streptococcaceae>Streptococcus>Streptococcus&nbsp;australis
Streptococcus vestibularis><wbr>Streptococcus vestibularis ATCC 49124	-	889206	0.0142	0.0142	NA	0.001849	NA	0.01033	0.006012	NA	NA	NA	NA	NA	NA	NA	NA	NA	0.002365	NA	NA	NA	NA	NA	0.007543	NA	NA	NA	NA	NA	NA	NA	cellular&nbsp;organisms>Bacteria>Terrabacteria&nbsp;group>Bacillota>Bacilli>Lactobacillales>Streptococcaceae>Streptococcus>Streptococcus&nbsp;vestibularis
Streptococcus orisratti	S	114652	0.03144	0.01065	NA	0.03144	NA	0.0124	0.004008	NA	0.008563	0.004241	0.004619	0.0003176	NA	0.00872	0.001754	NA	NA	NA	NA	NA	NA	NA	0.002514	NA	NA	NA	NA	0.009388	NA	NA	cellular&nbsp;organisms>Bacteria>Terrabacteria&nbsp;group>Bacillota>Bacilli>Lactobacillales>Streptococcaceae>Streptococcus
Streptococcus lutetiensis	S	150055	0.01065	0.01065	NA	NA	NA	NA	NA	NA	NA	0.004241	0.004619	NA	NA	0.001585	NA	NA	NA	NA	NA	NA	NA	NA	NA	NA	NA	NA	NA	NA	NA	NA	cellular&nbsp;organisms>Bacteria>Terrabacteria&nbsp;group>Bacillota>Bacilli>Lactobacillales>Streptococcaceae>Streptococcus
Streptococcus didelphis	S	102886	0.0471	0.01065	NA	0.007397	0.002417	0.008266	NA	0.002469	0.0471	0.02545	0.02771	NA	NA	0.01189	0.003508	0.002325	0.00473	NA	NA	NA	NA	NA	0.002514	NA	NA	NA	NA	0.009388	NA	NA	cellular&nbsp;organisms>Bacteria>Terrabacteria&nbsp;group>Bacillota>Bacilli>Lactobacillales>Streptococcaceae>Streptococcus
Streptococcus mitis	S	28037	0.6289	0.01065	NA	0.02404	0.007252	0.004133	NA	0.002469	NA	NA	0.01078	NA	NA	0.003964	0.005263	NA	0.002365	NA	0.6289	NA	NA	0.2571	NA	NA	NA	NA	NA	0.009388	NA	NA	cellular&nbsp;organisms>Bacteria>Terrabacteria&nbsp;group>Bacillota>Bacilli>Lactobacillales>Streptococcaceae>Streptococcus
Streptococcus koreensis	S	2382163	0.03144	0.01065	NA	0.03144	0.004835	0.02067	0.002004	NA	0.01285	0.01272	0.003079	0.0003176	NA	0.007927	0.001754	0.002325	0.009459	NA	NA	NA	NA	NA	0.007543	NA	NA	NA	NA	0.009388	NA	NA	cellular&nbsp;organisms>Bacteria>Terrabacteria&nbsp;group>Bacillota>Bacilli>Lactobacillales>Streptococcaceae>Streptococcus
Streptococcus periodonticum	S	2490633	0.07241	0.01065	NA	0.01294	NA	0.01033	NA	NA	0.004282	0.004241	0.00154	0.0003176	0.07241	NA	0.001754	NA	NA	NA	NA	0.03019	NA	NA	0.007543	NA	NA	NA	NA	NA	NA	NA	cellular&nbsp;organisms>Bacteria>Terrabacteria&nbsp;group>Bacillota>Bacilli>Lactobacillales>Streptococcaceae>Streptococcus
Streptococcus gordonii	S	1302	0.01065	0.01065	NA	0.001849	NA	0.004133	0.008016	NA	NA	NA	NA	NA	NA	NA	0.001754	NA	0.002365	NA	NA	NA	NA	NA	0.005028	NA	NA	NA	NA	NA	NA	NA	cellular&nbsp;organisms>Bacteria>Terrabacteria&nbsp;group>Bacillota>Bacilli>Lactobacillales>Streptococcaceae>Streptococcus
Streptococcus phocae	S	119224	0.01713	0.007101	NA	0.009246	NA	0.008266	0.002004	NA	0.01713	0.01272	0.006159	0.0006351	NA	0.003964	NA	NA	NA	NA	NA	NA	NA	NA	NA	NA	NA	NA	NA	0.009388	NA	NA	cellular&nbsp;organisms>Bacteria>Terrabacteria&nbsp;group>Bacillota>Bacilli>Lactobacillales>Streptococcaceae>Streptococcus
Streptococcus danieliae	S	747656	0.007101	0.007101	0.002342	0.003698	NA	0.002067	0.004008	NA	NA	NA	NA	NA	NA	NA	0.001754	NA	NA	NA	NA	NA	NA	NA	NA	NA	NA	NA	NA	NA	NA	NA	cellular&nbsp;organisms>Bacteria>Terrabacteria&nbsp;group>Bacillota>Bacilli>Lactobacillales>Streptococcaceae>Streptococcus
Streptococcus peroris><wbr>Streptococcus peroris ATCC 700780	-	888746	0.007397	0.007101	NA	0.007397	NA	NA	NA	NA	NA	NA	NA	NA	NA	NA	0.001754	NA	0.002365	NA	NA	NA	NA	NA	NA	NA	NA	NA	NA	NA	NA	NA	cellular&nbsp;organisms>Bacteria>Terrabacteria&nbsp;group>Bacillota>Bacilli>Lactobacillales>Streptococcaceae>Streptococcus>Streptococcus&nbsp;peroris
Streptococcus cristatus><wbr>Streptococcus cristatus ATCC 51100	-	889201	0.003551	0.003551	NA	0.001849	NA	0.002067	NA	NA	NA	NA	NA	NA	NA	NA	NA	NA	NA	NA	NA	NA	NA	NA	NA	NA	NA	NA	NA	NA	NA	NA	cellular&nbsp;organisms>Bacteria>Terrabacteria&nbsp;group>Bacillota>Bacilli>Lactobacillales>Streptococcaceae>Streptococcus>Streptococcus&nbsp;cristatus
Streptococcus thermophilus	S	1308	0.07568	0.003551	NA	0.005548	0.002417	0.002067	NA	NA	NA	0.01696	NA	NA	NA	0.001585	NA	NA	0.07568	NA	NA	NA	NA	NA	0.002514	NA	NA	NA	NA	0.009388	NA	NA	cellular&nbsp;organisms>Bacteria>Terrabacteria&nbsp;group>Bacillota>Bacilli>Lactobacillales>Streptococcaceae>Streptococcus
Streptococcus mutans	S	1309	0.003551	0.003551	NA	NA	NA	NA	0.002004	NA	NA	NA	NA	NA	NA	NA	0.001754	NA	0.002365	NA	NA	NA	NA	NA	NA	NA	NA	NA	NA	NA	NA	NA	cellular&nbsp;organisms>Bacteria>Terrabacteria&nbsp;group>Bacillota>Bacilli>Lactobacillales>Streptococcaceae>Streptococcus
Streptococcus canis	S	1329	0.004282	0.003551	NA	0.001849	0.002417	0.002067	0.002004	NA	0.004282	NA	0.00154	0.0003176	NA	0.0007927	NA	NA	0.002365	NA	NA	NA	NA	NA	NA	NA	0.003127	NA	NA	NA	NA	NA	cellular&nbsp;organisms>Bacteria>Terrabacteria&nbsp;group>Bacillota>Bacilli>Lactobacillales>Streptococcaceae>Streptococcus
Streptococcus sobrinus	S	1310	0.07241	0.003551	NA	NA	NA	NA	NA	NA	0.01713	0.004241	0.004619	NA	0.07241	0.005549	NA	NA	NA	NA	NA	NA	NA	NA	NA	NA	NA	NA	NA	NA	NA	NA	cellular&nbsp;organisms>Bacteria>Terrabacteria&nbsp;group>Bacillota>Bacilli>Lactobacillales>Streptococcaceae>Streptococcus
Streptococcus sinensis	S	176090	0.003551	0.003551	NA	NA	0.002417	NA	NA	NA	NA	NA	0.00154	NA	NA	0.0007927	NA	NA	NA	NA	NA	NA	NA	NA	NA	NA	0.003127	NA	NA	NA	NA	NA	cellular&nbsp;organisms>Bacteria>Terrabacteria&nbsp;group>Bacillota>Bacilli>Lactobacillales>Streptococcaceae>Streptococcus
Streptococcus marmotae	S	1825069	0.003551	0.003551	NA	NA	NA	NA	NA	NA	NA	NA	NA	NA	NA	NA	NA	NA	NA	NA	NA	NA	NA	NA	NA	NA	NA	NA	NA	NA	NA	NA	cellular&nbsp;organisms>Bacteria>Terrabacteria&nbsp;group>Bacillota>Bacilli>Lactobacillales>Streptococcaceae>Streptococcus
Streptococcus porci	S	502567	0.003551	0.003551	NA	NA	NA	NA	NA	NA	NA	NA	NA	NA	NA	NA	NA	NA	NA	NA	NA	NA	NA	NA	NA	NA	NA	NA	NA	NA	NA	NA	cellular&nbsp;organisms>Bacteria>Terrabacteria&nbsp;group>Bacillota>Bacilli>Lactobacillales>Streptococcaceae>Streptococcus
Streptococcus gallolyticus	S	315405	0.01294	0.003551	NA	0.01294	0.00967	0.01033	NA	NA	NA	NA	0.00154	NA	NA	NA	NA	NA	NA	NA	NA	NA	NA	NA	NA	NA	NA	NA	NA	NA	NA	NA	cellular&nbsp;organisms>Bacteria>Terrabacteria&nbsp;group>Bacillota>Bacilli>Lactobacillales>Streptococcaceae>Streptococcus
Streptococcus caviae	S	1930533	0.004133	0.003551	NA	NA	NA	0.004133	NA	NA	NA	NA	NA	NA	NA	NA	NA	NA	NA	NA	NA	NA	NA	NA	NA	NA	NA	NA	NA	NA	NA	NA	cellular&nbsp;organisms>Bacteria>Terrabacteria&nbsp;group>Bacillota>Bacilli>Lactobacillales>Streptococcaceae>Streptococcus
Streptococcus zalophi	S	640031	0.003551	0.003551	NA	0.001849	NA	NA	0.002004	NA	NA	NA	NA	NA	NA	NA	0.001754	NA	NA	NA	NA	NA	NA	NA	NA	NA	NA	NA	NA	NA	NA	NA	cellular&nbsp;organisms>Bacteria>Terrabacteria&nbsp;group>Bacillota>Bacilli>Lactobacillales>Streptococcaceae>Streptococcus
Streptococcus fryi	S	661498	0.007397	0.003551	0.002342	0.007397	NA	0.002067	NA	NA	NA	NA	NA	NA	NA	NA	NA	NA	NA	NA	NA	NA	NA	NA	NA	NA	NA	NA	NA	NA	NA	NA	cellular&nbsp;organisms>Bacteria>Terrabacteria&nbsp;group>Bacillota>Bacilli>Lactobacillales>Streptococcaceae>Streptococcus
Streptococcus anginosus group	-	671232	0.2591	0.003551	NA	0.01479	0.002417	0.02067	0.002004	NA	0.01713	0.008482	0.02002	0.2591	NA	0.01031	0.005263	NA	0.002365	NA	NA	NA	NA	NA	0.005028	NA	0.02814	NA	NA	0.03755	NA	NA	cellular&nbsp;organisms>Bacteria>Terrabacteria&nbsp;group>Bacillota>Bacilli>Lactobacillales>Streptococcaceae>Streptococcus
Streptococcus constellatus	S	76860	0.1131	0.003551	NA	0.0111	NA	0.0062	0.002004	NA	0.01285	NA	0.00154	0.1131	NA	0.0007927	0.003508	NA	0.002365	NA	NA	NA	NA	NA	NA	NA	NA	NA	NA	0.009388	NA	NA	cellular&nbsp;organisms>Bacteria>Terrabacteria&nbsp;group>Bacillota>Bacilli>Lactobacillales>Streptococcaceae>Streptococcus>Streptococcus&nbsp;anginosus&nbsp;group
Streptococcus panodentis	S	1581472	0.07241	0.003551	NA	0.01294	0.004835	0.01447	0.002004	NA	NA	NA	NA	NA	0.07241	NA	0.005263	NA	0.002365	NA	NA	NA	NA	NA	0.01006	NA	NA	NA	NA	NA	NA	NA	cellular&nbsp;organisms>Bacteria>Terrabacteria&nbsp;group>Bacillota>Bacilli>Lactobacillales>Streptococcaceae>Streptococcus
Streptococcus pacificus	S	2740577	0.003551	0.003551	NA	0.001849	NA	NA	NA	NA	NA	NA	NA	0.0003176	NA	NA	0.001754	NA	0.002365	NA	NA	NA	NA	NA	NA	NA	NA	NA	NA	NA	NA	NA	cellular&nbsp;organisms>Bacteria>Terrabacteria&nbsp;group>Bacillota>Bacilli>Lactobacillales>Streptococcaceae>Streptococcus
Streptococcus chosunense	S	2707003	0.01878	0.003551	NA	0.01849	NA	0.0124	NA	0.002469	0.004282	NA	0.006159	0.0009527	NA	0.005549	0.001754	NA	0.002365	NA	NA	NA	NA	NA	0.005028	NA	0.003127	NA	NA	0.01878	NA	NA	cellular&nbsp;organisms>Bacteria>Terrabacteria&nbsp;group>Bacillota>Bacilli>Lactobacillales>Streptococcaceae>Streptococcus
Streptococcus rupicaprae	S	759619	0.003551	0.003551	NA	0.001849	0.002417	0.002067	NA	NA	NA	NA	NA	NA	NA	0.001585	NA	NA	NA	NA	NA	NA	NA	NA	NA	NA	NA	NA	NA	NA	NA	NA	cellular&nbsp;organisms>Bacteria>Terrabacteria&nbsp;group>Bacillota>Bacilli>Lactobacillales>Streptococcaceae>Streptococcus
Streptococcus macacae	S	1339	0.007397	0.003551	NA	0.007397	NA	0.0062	NA	NA	NA	0.004241	NA	0.0003176	NA	NA	0.001754	NA	0.002365	NA	NA	NA	NA	NA	NA	NA	NA	NA	NA	NA	NA	NA	cellular&nbsp;organisms>Bacteria>Terrabacteria&nbsp;group>Bacillota>Bacilli>Lactobacillales>Streptococcaceae>Streptococcus
Streptococcus macacae NCTC 11558	-	764298	0.007397	0.003551	NA	0.007397	NA	0.0062	NA	NA	NA	NA	NA	0.0003176	NA	NA	0.001754	NA	0.002365	NA	NA	NA	NA	NA	NA	NA	NA	NA	NA	NA	NA	NA	cellular&nbsp;organisms>Bacteria>Terrabacteria&nbsp;group>Bacillota>Bacilli>Lactobacillales>Streptococcaceae>Streptococcus>Streptococcus&nbsp;macacae
Streptococcus cuniculipharyngis	S	1562651	0.003698	0.003551	NA	0.003698	NA	NA	NA	NA	NA	NA	NA	NA	NA	NA	NA	NA	NA	NA	NA	NA	NA	NA	NA	NA	NA	NA	NA	NA	NA	NA	cellular&nbsp;organisms>Bacteria>Terrabacteria&nbsp;group>Bacillota>Bacilli>Lactobacillales>Streptococcaceae>Streptococcus
Streptococcus xiaochunlingii	S	2589788	0.003551	0.003551	NA	0.001849	NA	NA	NA	NA	NA	NA	NA	NA	NA	NA	NA	NA	NA	NA	NA	NA	NA	NA	NA	NA	NA	NA	NA	NA	NA	NA	cellular&nbsp;organisms>Bacteria>Terrabacteria&nbsp;group>Bacillota>Bacilli>Lactobacillales>Streptococcaceae>Streptococcus
Lactococcus	G	1357	8.375	0.003551	NA	0.007397	0.002417	0.0062	NA	0.002469	8.375	0.004241	0.02925	0.0003176	NA	0.01585	0.001754	0.002325	NA	NA	NA	NA	NA	NA	NA	0.004692	NA	NA	NA	0.06572	NA	NA	cellular&nbsp;organisms>Bacteria>Terrabacteria&nbsp;group>Bacillota>Bacilli>Lactobacillales>Streptococcaceae
Floricoccus	G	1930830	0.003551	0.003551	NA	NA	NA	NA	NA	NA	NA	NA	NA	NA	NA	0.001585	NA	NA	NA	NA	NA	NA	NA	NA	NA	NA	NA	NA	NA	NA	NA	NA	cellular&nbsp;organisms>Bacteria>Terrabacteria&nbsp;group>Bacillota>Bacilli>Lactobacillales>Streptococcaceae
Aerococcaceae	F	186827	1.307	0.2734	0.009367	0.05732	0.02901	0.312	1.307	0.1259	0.9377	0.7125	1.027	0.003176	0.7965	0.4788	0.06315	0.02325	0.03784	NA	NA	0.06039	NA	NA	NA	NA	0.01251	NA	NA	1.136	0.1797	NA	cellular&nbsp;organisms>Bacteria>Terrabacteria&nbsp;group>Bacillota>Bacilli>Lactobacillales
Aerococcus	G	1375	1.051	0.2414	0.004683	0.03698	0.01934	0.08886	0.03808	0.1037	0.9334	0.6998	1.018	0.001588	0.4345	0.4748	0.04035	0.01395	0.02838	NA	NA	NA	NA	NA	NA	NA	0.01251	NA	NA	1.051	0.1797	NA	cellular&nbsp;organisms>Bacteria>Terrabacteria&nbsp;group>Bacillota>Bacilli>Lactobacillales>Aerococcaceae
Aerococcus urinae	S	1376	0.9839	0.2201	0.002342	0.02404	0.00967	0.05993	0.002004	0.09136	0.9249	0.6743	0.9839	0.0006351	0.2896	0.4614	0.03333	0.009299	0.01892	NA	NA	NA	NA	NA	NA	NA	0.01251	NA	NA	0.5633	0.1797	NA	cellular&nbsp;organisms>Bacteria>Terrabacteria&nbsp;group>Bacillota>Bacilli>Lactobacillales>Aerococcaceae>Aerococcus
Aerococcus christensenii	S	87541	0.03607	0.01065	0.002342	NA	0.00967	0.008266	0.03607	0.004938	0.004282	0.02121	0.02771	NA	NA	0.005549	0.001754	NA	NA	NA	NA	NA	NA	NA	NA	NA	NA	NA	NA	NA	NA	NA	cellular&nbsp;organisms>Bacteria>Terrabacteria&nbsp;group>Bacillota>Bacilli>Lactobacillales>Aerococcaceae>Aerococcus
Aerococcus vaginalis	S	1323230	0.06572	0.007101	NA	NA	NA	0.002067	NA	0.004938	0.004282	0.004241	0.003079	0.0003176	NA	0.002378	0.001754	NA	NA	NA	NA	NA	NA	NA	NA	NA	NA	NA	NA	0.06572	NA	NA	cellular&nbsp;organisms>Bacteria>Terrabacteria&nbsp;group>Bacillota>Bacilli>Lactobacillales>Aerococcaceae>Aerococcus
Eremococcus><wbr>Eremococcus coleocola	S	88132	0.4669	0.01065	NA	0.005548	0.002417	0.07853	0.4669	0.007407	NA	NA	NA	NA	NA	NA	0.007017	0.002325	0.002365	NA	NA	NA	NA	NA	NA	NA	NA	NA	NA	NA	NA	NA	cellular&nbsp;organisms>Bacteria>Terrabacteria&nbsp;group>Bacillota>Bacilli>Lactobacillales>Aerococcaceae>Eremococcus
Suicoccus><wbr>Suicoccus acidiformans	S	2036206	0.3948	0.007101	NA	NA	0.004835	0.07853	0.3948	0.002469	NA	NA	NA	NA	NA	NA	0.005263	0.002325	NA	NA	NA	NA	NA	NA	NA	NA	NA	NA	NA	NA	NA	NA	cellular&nbsp;organisms>Bacteria>Terrabacteria&nbsp;group>Bacillota>Bacilli>Lactobacillales>Aerococcaceae>Suicoccus
Fundicoccus	G	2761542	0.009388	0.003551	NA	0.001849	NA	0.002067	0.006012	NA	NA	NA	NA	0.0006351	NA	NA	0.005263	0.002325	NA	NA	NA	NA	NA	NA	NA	NA	NA	NA	NA	0.009388	NA	NA	cellular&nbsp;organisms>Bacteria>Terrabacteria&nbsp;group>Bacillota>Bacilli>Lactobacillales>Aerococcaceae
Fundicoccus ignavus	S	2664442	0.009388	0.003551	NA	0.001849	NA	NA	0.004008	NA	NA	NA	NA	0.0003176	NA	NA	0.005263	0.002325	NA	NA	NA	NA	NA	NA	NA	NA	NA	NA	NA	0.009388	NA	NA	cellular&nbsp;organisms>Bacteria>Terrabacteria&nbsp;group>Bacillota>Bacilli>Lactobacillales>Aerococcaceae>Fundicoccus
Lactobacillaceae	F	33958	4.545	0.2379	0.02576	0.05363	0.2466	0.08473	0.1263	0.0963	1.113	0.9373	1.109	0.007622	0.5069	0.761	0.06315	0.03487	2.861	4.545	0.6289	0.03019	2.222	1.157	0.05028	0.03284	0.03127	NA	NA	0.5633	0.08985	1.493	cellular&nbsp;organisms>Bacteria>Terrabacteria&nbsp;group>Bacillota>Bacilli>Lactobacillales
Periweissella	G	2930384	0.2312	0.06746	NA	0.009246	0.004835	0.0062	0.002004	0.01235	0.2312	0.229	0.2002	0.0009527	0.1448	0.1173	0.008771	0.00465	0.02128	NA	NA	NA	NA	NA	0.002514	NA	NA	NA	NA	0.06572	NA	NA	cellular&nbsp;organisms>Bacteria>Terrabacteria&nbsp;group>Bacillota>Bacilli>Lactobacillales>Lactobacillaceae
Periweissella cryptocerci	S	2506420	0.2312	0.06391	NA	0.009246	0.004835	0.0062	0.002004	0.01235	0.2312	0.229	0.1986	0.0009527	0.1448	0.1173	0.008771	0.00465	0.01655	NA	NA	NA	NA	NA	0.002514	NA	NA	NA	NA	0.06572	NA	NA	cellular&nbsp;organisms>Bacteria>Terrabacteria&nbsp;group>Bacillota>Bacilli>Lactobacillales>Lactobacillaceae>Periweissella
Lactobacillus	G	1578	2.222	0.02841	0.01405	0.009246	0.145	0.01033	0.01603	0.01235	0.2312	0.123	0.2217	0.001905	0.1448	0.1276	0.01053	0.009299	0.04257	NA	NA	NA	2.222	0.2571	0.01257	0.009384	0.006254	NA	NA	0.09388	0.08985	NA	cellular&nbsp;organisms>Bacteria>Terrabacteria&nbsp;group>Bacillota>Bacilli>Lactobacillales>Lactobacillaceae
Lactobacillus gallinarum	S	52242	0.2098	0.0142	0.007025	0.005548	0.002417	0.0062	0.008016	0.002469	0.2098	0.1018	0.2002	0.0003176	NA	0.1102	0.008771	0.002325	0.02128	NA	NA	NA	NA	NA	0.005028	NA	NA	NA	NA	0.03755	NA	NA	cellular&nbsp;organisms>Bacteria>Terrabacteria&nbsp;group>Bacillota>Bacilli>Lactobacillales>Lactobacillaceae>Lactobacillus
Lactobacillus ultunensis	S	227945	0.02141	0.007101	0.004683	NA	NA	NA	NA	0.004938	0.02141	0.01272	0.0154	0.001588	NA	0.007134	NA	0.006974	0.007095	NA	NA	NA	NA	NA	0.005028	0.004692	0.006254	NA	NA	0.009388	NA	NA	cellular&nbsp;organisms>Bacteria>Terrabacteria&nbsp;group>Bacillota>Bacilli>Lactobacillales>Lactobacillaceae>Lactobacillus
Lactobacillus kalixensis	S	227944	0.009388	0.003551	NA	0.003698	NA	NA	0.004008	NA	NA	NA	NA	NA	NA	NA	0.001754	NA	NA	NA	NA	NA	NA	NA	NA	NA	NA	NA	NA	0.009388	NA	NA	cellular&nbsp;organisms>Bacteria>Terrabacteria&nbsp;group>Bacillota>Bacilli>Lactobacillales>Lactobacillaceae>Lactobacillus
Lactobacillus iners	S	147802	0.1448	0.003551	NA	NA	0.02176	NA	NA	NA	NA	NA	NA	NA	0.1448	NA	NA	NA	NA	NA	NA	NA	NA	NA	NA	NA	NA	NA	NA	NA	NA	NA	cellular&nbsp;organisms>Bacteria>Terrabacteria&nbsp;group>Bacillota>Bacilli>Lactobacillales>Lactobacillaceae>Lactobacillus
Liquorilactobacillus	G	2767888	0.1285	0.02485	NA	0.001849	0.004835	0.004133	0.01002	0.004938	0.1199	0.05937	0.07852	NA	0.07241	0.07689	0.003508	NA	0.01419	NA	NA	NA	NA	0.1285	NA	NA	NA	NA	NA	0.01878	NA	NA	cellular&nbsp;organisms>Bacteria>Terrabacteria&nbsp;group>Bacillota>Bacilli>Lactobacillales>Lactobacillaceae
Liquorilactobacillus nagelii	S	82688	0.107	0.0142	NA	0.001849	0.004835	0.004133	0.01002	0.004938	0.107	0.02969	0.05389	NA	0.07241	0.065	NA	NA	0.00473	NA	NA	NA	NA	NA	NA	NA	NA	NA	NA	0.009388	NA	NA	cellular&nbsp;organisms>Bacteria>Terrabacteria&nbsp;group>Bacillota>Bacilli>Lactobacillales>Lactobacillaceae>Liquorilactobacillus
Liquorilactobacillus vini	S	238015	0.004619	0.003551	NA	NA	NA	NA	NA	NA	NA	0.004241	0.004619	NA	NA	0.001585	NA	NA	NA	NA	NA	NA	NA	NA	NA	NA	NA	NA	NA	NA	NA	NA	cellular&nbsp;organisms>Bacteria>Terrabacteria&nbsp;group>Bacillota>Bacilli>Lactobacillales>Lactobacillaceae>Liquorilactobacillus
Liquorilactobacillus capillatus	S	480931	0.003551	0.003551	NA	NA	NA	NA	NA	NA	NA	NA	NA	NA	NA	NA	NA	NA	NA	NA	NA	NA	NA	NA	NA	NA	NA	NA	NA	NA	NA	NA	cellular&nbsp;organisms>Bacteria>Terrabacteria&nbsp;group>Bacillota>Bacilli>Lactobacillales>Lactobacillaceae>Liquorilactobacillus
Limosilactobacillus	G	2742598	0.05089	0.01775	NA	NA	0.002417	0.002067	0.006012	NA	0.03854	0.05089	0.03695	NA	NA	0.01744	0.001754	NA	0.002365	NA	NA	NA	NA	NA	0.002514	NA	NA	NA	NA	0.01878	NA	NA	cellular&nbsp;organisms>Bacteria>Terrabacteria&nbsp;group>Bacillota>Bacilli>Lactobacillales>Lactobacillaceae
Limosilactobacillus oris	S	1632	0.007101	0.007101	NA	NA	NA	NA	NA	NA	NA	0.004241	NA	NA	NA	NA	NA	NA	NA	NA	NA	NA	NA	NA	NA	NA	NA	NA	NA	NA	NA	NA	cellular&nbsp;organisms>Bacteria>Terrabacteria&nbsp;group>Bacillota>Bacilli>Lactobacillales>Lactobacillaceae>Limosilactobacillus
Limosilactobacillus alvi	S	990412	0.009238	0.007101	NA	NA	NA	NA	NA	NA	0.004282	0.004241	0.009238	NA	NA	0.001585	NA	NA	NA	NA	NA	NA	NA	NA	NA	NA	NA	NA	NA	NA	NA	NA	cellular&nbsp;organisms>Bacteria>Terrabacteria&nbsp;group>Bacillota>Bacilli>Lactobacillales>Lactobacillaceae>Limosilactobacillus
Pediococcus	G	1253	0.6289	0.0142	NA	0.001849	0.004835	0.002067	0.01002	NA	0.01713	0.04241	0.02156	NA	NA	0.01665	0.001754	NA	0.00473	NA	0.6289	NA	NA	0.2571	0.002514	NA	0.003127	NA	NA	0.009388	NA	NA	cellular&nbsp;organisms>Bacteria>Terrabacteria&nbsp;group>Bacillota>Bacilli>Lactobacillales>Lactobacillaceae
Pediococcus damnosus	S	51663	0.6289	0.0142	NA	NA	0.002417	0.002067	0.002004	NA	0.004282	NA	NA	NA	NA	NA	NA	NA	0.002365	NA	0.6289	NA	NA	0.2571	NA	NA	0.003127	NA	NA	NA	NA	NA	cellular&nbsp;organisms>Bacteria>Terrabacteria&nbsp;group>Bacillota>Bacilli>Lactobacillales>Lactobacillaceae>Pediococcus
Weissella	G	46255	4.545	0.0142	0.002342	NA	0.004835	0.002067	0.002004	0.004938	0.03854	0.02969	0.04157	NA	NA	0.0436	0.001754	NA	1.495	4.545	NA	NA	NA	0.3856	0.002514	0.004692	0.006254	NA	NA	NA	NA	0.4975	cellular&nbsp;organisms>Bacteria>Terrabacteria&nbsp;group>Bacillota>Bacilli>Lactobacillales>Lactobacillaceae
Weissella hellenica	S	46256	4.545	0.007101	0.002342	NA	0.002417	NA	0.002004	NA	NA	NA	NA	NA	NA	NA	NA	NA	0.04966	4.545	NA	NA	NA	0.3856	0.002514	NA	0.006254	NA	NA	NA	NA	0.4975	cellular&nbsp;organisms>Bacteria>Terrabacteria&nbsp;group>Bacillota>Bacilli>Lactobacillales>Lactobacillaceae>Weissella
Levilactobacillus	G	2767886	0.009388	0.007101	NA	0.001849	0.007252	NA	NA	NA	0.008563	0.004241	0.009238	NA	NA	0.007134	NA	NA	NA	NA	NA	NA	NA	NA	NA	NA	NA	NA	NA	0.009388	NA	NA	cellular&nbsp;organisms>Bacteria>Terrabacteria&nbsp;group>Bacillota>Bacilli>Lactobacillales>Lactobacillaceae
Levilactobacillus suantsaii	S	2292255	0.003551	0.003551	NA	0.001849	NA	NA	NA	NA	NA	NA	0.00154	NA	NA	0.002378	NA	NA	NA	NA	NA	NA	NA	NA	NA	NA	NA	NA	NA	NA	NA	NA	cellular&nbsp;organisms>Bacteria>Terrabacteria&nbsp;group>Bacillota>Bacilli>Lactobacillales>Lactobacillaceae>Levilactobacillus
Loigolactobacillus	G	2767889	0.05089	0.007101	NA	NA	NA	NA	NA	0.004938	0.03425	0.05089	0.04927	NA	NA	0.04994	0.001754	NA	NA	NA	NA	NA	NA	NA	0.002514	NA	NA	NA	NA	0.009388	NA	NA	cellular&nbsp;organisms>Bacteria>Terrabacteria&nbsp;group>Bacillota>Bacilli>Lactobacillales>Lactobacillaceae
Loigolactobacillus binensis	S	2559922	0.04665	0.007101	NA	NA	NA	NA	NA	0.002469	0.02997	0.04665	0.04311	NA	NA	0.04518	0.001754	NA	NA	NA	NA	NA	NA	NA	NA	NA	NA	NA	NA	0.009388	NA	NA	cellular&nbsp;organisms>Bacteria>Terrabacteria&nbsp;group>Bacillota>Bacilli>Lactobacillales>Lactobacillaceae>Loigolactobacillus
Companilactobacillus	G	2767879	0.05994	0.007101	NA	0.001849	0.01692	0.0124	0.01202	0.01235	0.05994	0.03817	0.04157	NA	NA	0.01506	NA	NA	0.002365	NA	NA	0.03019	NA	NA	0.002514	NA	0.003127	NA	NA	0.01878	NA	NA	cellular&nbsp;organisms>Bacteria>Terrabacteria&nbsp;group>Bacillota>Bacilli>Lactobacillales>Lactobacillaceae
Companilactobacillus alimentarius	S	1602	0.004938	0.003551	NA	NA	0.002417	NA	NA	0.004938	NA	NA	NA	NA	NA	NA	NA	NA	NA	NA	NA	NA	NA	NA	NA	NA	NA	NA	NA	NA	NA	NA	cellular&nbsp;organisms>Bacteria>Terrabacteria&nbsp;group>Bacillota>Bacilli>Lactobacillales>Lactobacillaceae>Companilactobacillus
Companilactobacillus bobalius	S	2801451	0.03019	0.003551	NA	NA	0.002417	0.002067	0.002004	NA	NA	NA	0.004619	NA	NA	NA	NA	NA	NA	NA	NA	0.03019	NA	NA	NA	NA	NA	NA	NA	NA	NA	NA	cellular&nbsp;organisms>Bacteria>Terrabacteria&nbsp;group>Bacillota>Bacilli>Lactobacillales>Lactobacillaceae>Companilactobacillus
Bombilactobacillus	G	2767878	0.01696	0.003551	NA	NA	NA	0.004133	NA	0.002469	0.008563	0.01696	0.01386	NA	NA	0.007927	NA	NA	NA	NA	NA	NA	NA	NA	NA	NA	NA	NA	NA	NA	NA	NA	cellular&nbsp;organisms>Bacteria>Terrabacteria&nbsp;group>Bacillota>Bacilli>Lactobacillales>Lactobacillaceae
Bombilactobacillus apium	S	2675299	0.01272	0.003551	NA	NA	NA	0.004133	NA	0.002469	NA	0.01272	0.007698	NA	NA	0.002378	NA	NA	NA	NA	NA	NA	NA	NA	NA	NA	NA	NA	NA	NA	NA	NA	cellular&nbsp;organisms>Bacteria>Terrabacteria&nbsp;group>Bacillota>Bacilli>Lactobacillales>Lactobacillaceae>Bombilactobacillus
Latilactobacillus	G	2767885	0.03854	0.003551	NA	NA	NA	NA	NA	0.002469	0.03854	0.008482	0.03695	NA	NA	0.01982	0.001754	NA	0.00473	NA	NA	NA	NA	NA	NA	NA	NA	NA	NA	0.009388	NA	NA	cellular&nbsp;organisms>Bacteria>Terrabacteria&nbsp;group>Bacillota>Bacilli>Lactobacillales>Lactobacillaceae
Latilactobacillus sakei	S	1599	0.03854	0.003551	NA	NA	NA	NA	NA	0.002469	0.03854	0.008482	0.03695	NA	NA	0.01903	NA	NA	NA	NA	NA	NA	NA	NA	NA	NA	NA	NA	NA	0.009388	NA	NA	cellular&nbsp;organisms>Bacteria>Terrabacteria&nbsp;group>Bacillota>Bacilli>Lactobacillales>Lactobacillaceae>Latilactobacillus
Ligilactobacillus	G	2767887	0.07241	0.003551	NA	0.001849	0.01209	NA	NA	0.002469	0.02569	0.01272	0.03233	NA	0.07241	0.01982	NA	0.00465	0.002365	NA	NA	NA	NA	NA	NA	NA	NA	NA	NA	0.03755	NA	NA	cellular&nbsp;organisms>Bacteria>Terrabacteria&nbsp;group>Bacillota>Bacilli>Lactobacillales>Lactobacillaceae
Ligilactobacillus hayakitensis	S	396716	0.01386	0.003551	NA	NA	NA	NA	NA	NA	0.004282	NA	0.01386	NA	NA	0.003171	NA	NA	NA	NA	NA	NA	NA	NA	NA	NA	NA	NA	NA	0.009388	NA	NA	cellular&nbsp;organisms>Bacteria>Terrabacteria&nbsp;group>Bacillota>Bacilli>Lactobacillales>Lactobacillaceae>Ligilactobacillus
Furfurilactobacillus><wbr>Furfurilactobacillus rossiae	S	231049	0.1285	0.003551	NA	0.001849	0.002417	0.002067	0.006012	NA	0.02569	0.01272	0.0154	NA	NA	0.01189	0.001754	NA	0.002365	NA	NA	NA	NA	0.1285	0.002514	NA	NA	NA	NA	0.04694	NA	NA	cellular&nbsp;organisms>Bacteria>Terrabacteria&nbsp;group>Bacillota>Bacilli>Lactobacillales>Lactobacillaceae>Furfurilactobacillus
Agrilactobacillus><wbr>Agrilactobacillus yilanensis	S	2485997	0.003551	0.003551	NA	NA	NA	NA	NA	NA	NA	NA	0.00154	NA	NA	0.0007927	NA	NA	NA	NA	NA	NA	NA	NA	NA	NA	NA	NA	NA	NA	NA	NA	cellular&nbsp;organisms>Bacteria>Terrabacteria&nbsp;group>Bacillota>Bacilli>Lactobacillales>Lactobacillaceae>Agrilactobacillus
Acetilactobacillus><wbr>Acetilactobacillus jinshanensis	S	1720083	0.02365	0.003551	0.007025	0.003698	0.004835	0.004133	0.002004	0.01481	0.008563	0.004241	0.007698	0.004128	NA	0.009513	0.007017	0.009299	0.02365	NA	NA	NA	NA	NA	0.005028	0.009384	0.009381	NA	NA	0.009388	NA	NA	cellular&nbsp;organisms>Bacteria>Terrabacteria&nbsp;group>Bacillota>Bacilli>Lactobacillales>Lactobacillaceae>Acetilactobacillus
Lacticaseibacillus	G	2759736	0.03755	0.003551	NA	NA	0.007252	0.002067	NA	0.002469	0.004282	0.02545	0.02156	0.0003176	NA	0.01348	NA	NA	0.007095	NA	NA	NA	NA	NA	NA	NA	NA	NA	NA	0.03755	NA	NA	cellular&nbsp;organisms>Bacteria>Terrabacteria&nbsp;group>Bacillota>Bacilli>Lactobacillales>Lactobacillaceae
Lacticaseibacillus paracasei><wbr>Lacticaseibacillus paracasei subsp. tolerans	-	113557	0.01878	0.003551	NA	NA	NA	0.002067	NA	0.002469	0.004282	0.01696	0.0154	0.0003176	NA	0.01189	NA	NA	0.007095	NA	NA	NA	NA	NA	NA	NA	NA	NA	NA	0.01878	NA	NA	cellular&nbsp;organisms>Bacteria>Terrabacteria&nbsp;group>Bacillota>Bacilli>Lactobacillales>Lactobacillaceae>Lacticaseibacillus>Lacticaseibacillus&nbsp;paracasei
Carnobacteriaceae	F	186828	0.7229	0.1527	0.004683	0.2108	0.06043	0.4216	0.06012	0.02469	0.1327	0.1103	0.1678	0.002223	0.5793	0.1078	0.6069	0.00465	0.02365	NA	NA	NA	NA	NA	0.02011	NA	NA	NA	NA	0.7229	0.08985	NA	cellular&nbsp;organisms>Bacteria>Terrabacteria&nbsp;group>Bacillota>Bacilli>Lactobacillales
Alloiococcus><wbr>Alloiococcus otitis	S	1652	0.4122	0.03906	NA	0.05548	0.004835	0.2087	0.03206	NA	NA	NA	0.003079	NA	NA	NA	0.4122	NA	0.002365	NA	NA	NA	NA	NA	NA	NA	NA	NA	NA	0.122	NA	NA	cellular&nbsp;organisms>Bacteria>Terrabacteria&nbsp;group>Bacillota>Bacilli>Lactobacillales>Carnobacteriaceae>Alloiococcus
Carnobacterium	G	2747	0.1448	0.02841	NA	NA	0.002417	NA	0.002004	0.004938	0.06423	0.05937	0.04927	NA	0.1448	0.03567	0.02631	NA	0.002365	NA	NA	NA	NA	NA	NA	NA	NA	NA	NA	0.02816	NA	NA	cellular&nbsp;organisms>Bacteria>Terrabacteria&nbsp;group>Bacillota>Bacilli>Lactobacillales>Carnobacteriaceae
Carnobacterium divergens	S	2748	0.01065	0.01065	NA	NA	NA	NA	NA	NA	NA	NA	NA	NA	NA	NA	NA	NA	NA	NA	NA	NA	NA	NA	NA	NA	NA	NA	NA	NA	NA	NA	cellular&nbsp;organisms>Bacteria>Terrabacteria&nbsp;group>Bacillota>Bacilli>Lactobacillales>Carnobacteriaceae>Carnobacterium
Carnobacterium viridans	S	174587	0.07241	0.01065	NA	NA	NA	NA	0.002004	0.004938	0.0471	0.01272	0.01848	NA	0.07241	0.02061	NA	NA	0.002365	NA	NA	NA	NA	NA	NA	NA	NA	NA	NA	0.01878	NA	NA	cellular&nbsp;organisms>Bacteria>Terrabacteria&nbsp;group>Bacillota>Bacilli>Lactobacillales>Carnobacteriaceae>Carnobacterium
Carnobacterium mobile	S	2750	0.003551	0.003551	NA	NA	NA	NA	NA	NA	NA	NA	NA	NA	NA	NA	NA	NA	NA	NA	NA	NA	NA	NA	NA	NA	NA	NA	NA	NA	NA	NA	cellular&nbsp;organisms>Bacteria>Terrabacteria&nbsp;group>Bacillota>Bacilli>Lactobacillales>Carnobacteriaceae>Carnobacterium
Desemzia><wbr>Desemzia incerta	S	82801	0.111	0.02485	NA	0.111	0.007252	0.02893	0.008016	NA	0.02569	0.004241	0.0231	0.0009527	NA	0.01427	NA	0.002325	0.01419	NA	NA	NA	NA	NA	NA	NA	NA	NA	NA	0.0751	NA	NA	cellular&nbsp;organisms>Bacteria>Terrabacteria&nbsp;group>Bacillota>Bacilli>Lactobacillales>Carnobacteriaceae>Desemzia
Granulicatella	G	117563	0.169	0.02485	0.002342	0.01294	0.02659	0.1219	0.002004	0.009877	0.008563	NA	0.003079	NA	0.07241	0.003171	0.01053	NA	0.002365	NA	NA	NA	NA	NA	0.0176	NA	NA	NA	NA	0.169	NA	NA	cellular&nbsp;organisms>Bacteria>Terrabacteria&nbsp;group>Bacillota>Bacilli>Lactobacillales>Carnobacteriaceae
Granulicatella elegans	S	137732	0.09388	0.0142	0.002342	0.005548	0.02176	0.03513	NA	0.007407	NA	NA	0.003079	NA	0.07241	0.003171	0.01053	NA	0.002365	NA	NA	NA	NA	NA	0.005028	NA	NA	NA	NA	0.09388	NA	NA	cellular&nbsp;organisms>Bacteria>Terrabacteria&nbsp;group>Bacillota>Bacilli>Lactobacillales>Carnobacteriaceae>Granulicatella
Granulicatella adiacens	S	46124	0.0806	0.01065	NA	0.007397	0.004835	0.0806	0.002004	NA	0.008563	NA	NA	NA	NA	NA	NA	NA	NA	NA	NA	NA	NA	NA	0.01257	NA	NA	NA	NA	0.06572	NA	NA	cellular&nbsp;organisms>Bacteria>Terrabacteria&nbsp;group>Bacillota>Bacilli>Lactobacillales>Carnobacteriaceae>Granulicatella
Marinilactibacillus	G	191769	0.03387	0.007101	NA	0.001849	0.002417	NA	NA	NA	0.004282	0.004241	0.03387	NA	NA	0.001585	NA	NA	NA	NA	NA	NA	NA	NA	NA	NA	NA	NA	NA	0.009388	NA	NA	cellular&nbsp;organisms>Bacteria>Terrabacteria&nbsp;group>Bacillota>Bacilli>Lactobacillales>Carnobacteriaceae
Marinilactibacillus piezotolerans	S	258723	0.003551	0.003551	NA	NA	0.002417	NA	NA	NA	NA	NA	NA	NA	NA	NA	NA	NA	NA	NA	NA	NA	NA	NA	NA	NA	NA	NA	NA	NA	NA	NA	cellular&nbsp;organisms>Bacteria>Terrabacteria&nbsp;group>Bacillota>Bacilli>Lactobacillales>Carnobacteriaceae>Marinilactibacillus
Pisciglobus><wbr>Pisciglobus halotolerans	S	745365	0.01878	0.007101	NA	NA	NA	NA	NA	NA	NA	NA	NA	NA	NA	NA	NA	NA	NA	NA	NA	NA	NA	NA	NA	NA	NA	NA	NA	0.01878	NA	NA	cellular&nbsp;organisms>Bacteria>Terrabacteria&nbsp;group>Bacillota>Bacilli>Lactobacillales>Carnobacteriaceae>Pisciglobus
Dolosigranulum><wbr>Dolosigranulum pigrum	S	29394	0.07241	0.003551	NA	NA	NA	0.004133	NA	NA	0.01285	NA	0.01232	NA	0.07241	0.007927	NA	NA	NA	NA	NA	NA	NA	NA	NA	NA	NA	NA	NA	0.01878	NA	NA	cellular&nbsp;organisms>Bacteria>Terrabacteria&nbsp;group>Bacillota>Bacilli>Lactobacillales>Carnobacteriaceae>Dolosigranulum
Alkalibacterium	G	99906	0.2172	0.003551	0.002342	0.001849	0.004835	0.0372	0.01202	0.004938	NA	NA	0.007698	0.0009527	0.2172	0.01348	0.1509	NA	NA	NA	NA	NA	NA	NA	NA	NA	NA	NA	NA	0.1033	0.08985	NA	cellular&nbsp;organisms>Bacteria>Terrabacteria&nbsp;group>Bacillota>Bacilli>Lactobacillales>Carnobacteriaceae
Alkalibacterium kapii	S	426704	0.03333	0.003551	NA	NA	0.004835	0.01447	0.002004	0.002469	NA	NA	NA	0.0009527	NA	NA	0.03333	NA	NA	NA	NA	NA	NA	NA	NA	NA	NA	NA	NA	0.01878	NA	NA	cellular&nbsp;organisms>Bacteria>Terrabacteria&nbsp;group>Bacillota>Bacilli>Lactobacillales>Carnobacteriaceae>Alkalibacterium
Atopostipes><wbr>Atopostipes suicloacalis	S	180295	0.04694	0.003551	NA	0.001849	0.004835	0.002067	NA	0.004938	0.01285	0.008482	0.01078	NA	NA	0.004756	NA	NA	0.002365	NA	NA	NA	NA	NA	0.002514	NA	NA	NA	NA	0.04694	NA	NA	cellular&nbsp;organisms>Bacteria>Terrabacteria&nbsp;group>Bacillota>Bacilli>Lactobacillales>Carnobacteriaceae>Atopostipes
Clostridia	C	186801	59.03	0.9409	0.5948	3.419	47.02	12.8	0.1122	20.59	0.304	1.323	0.1848	0.276	2.317	0.05945	0.821	0.2139	1.523	NA	1.887	30.8	27.62	5.656	0.8448	0.2628	0.1939	10	NA	6.928	59.03	7.463	cellular&nbsp;organisms>Bacteria>Terrabacteria&nbsp;group>Bacillota
Eubacteriales	O	186802	59.03	0.9232	0.5339	3.414	46.96	12.78	0.1042	20.51	0.2869	1.306	0.1801	0.2576	2.245	0.05787	0.8122	0.179	1.473	NA	1.887	30.77	27.3	5.656	0.792	0.2346	0.1657	10	NA	6.919	59.03	7.463	cellular&nbsp;organisms>Bacteria>Terrabacteria&nbsp;group>Bacillota>Clostridia
Peptostreptococcaceae	F	186804	11.85	0.4154	0.2716	0.503	0.8993	8.527	0.008016	11.85	NA	0.1018	0.004619	0.1709	0.3621	0.001585	0.6841	NA	0.2128	NA	NA	0.151	0.3175	0.2571	0.002514	NA	NA	NA	NA	0.04694	0.5391	NA	cellular&nbsp;organisms>Bacteria>Terrabacteria&nbsp;group>Bacillota>Clostridia>Eubacteriales
Peptostreptococcus	G	1257	7.913	0.3196	0.2623	0.4863	0.6938	7.913	0.002004	0.679	NA	0.06786	NA	0.1518	0.3621	0.0007927	0.01053	NA	0.00473	NA	NA	0.03019	NA	NA	NA	NA	NA	NA	NA	0.009388	NA	NA	cellular&nbsp;organisms>Bacteria>Terrabacteria&nbsp;group>Bacillota>Clostridia>Eubacteriales>Peptostreptococcaceae
Peptostreptococcus stomatis	S	341694	6.466	0.2485	0.2108	0.4253	0.002417	6.466	0.002004	0.02963	NA	0.008482	NA	0.07272	0.2172	0.0007927	0.007017	NA	0.00473	NA	NA	NA	NA	NA	NA	NA	NA	NA	NA	NA	NA	NA	cellular&nbsp;organisms>Bacteria>Terrabacteria&nbsp;group>Bacillota>Clostridia>Eubacteriales>Peptostreptococcaceae>Peptostreptococcus
Peptostreptococcus russellii	S	215200	0.4173	0.003551	0.007025	0.001849	0.00967	0.02067	NA	0.4173	NA	NA	NA	0.0006351	NA	NA	NA	NA	NA	NA	NA	NA	NA	NA	NA	NA	NA	NA	NA	0.009388	NA	NA	cellular&nbsp;organisms>Bacteria>Terrabacteria&nbsp;group>Bacillota>Clostridia>Eubacteriales>Peptostreptococcaceae>Peptostreptococcus
Filifactor><wbr>Filifactor alocis	S	143361	0.08985	0.05681	NA	NA	0.02659	0.002067	NA	0.004938	NA	NA	NA	NA	NA	NA	NA	NA	NA	NA	NA	NA	NA	NA	NA	NA	NA	NA	NA	NA	0.08985	NA	cellular&nbsp;organisms>Bacteria>Terrabacteria&nbsp;group>Bacillota>Clostridia>Eubacteriales>Peptostreptococcaceae>Filifactor
Paeniclostridium	G	1849828	8.936	0.02841	NA	0.003698	0.002417	0.0248	0.002004	8.936	NA	0.004241	NA	NA	NA	NA	0.02982	NA	0.007095	NA	NA	NA	0.3175	NA	NA	NA	NA	NA	NA	0.01878	0.08985	NA	cellular&nbsp;organisms>Bacteria>Terrabacteria&nbsp;group>Bacillota>Clostridia>Eubacteriales>Peptostreptococcaceae
[Eubacterium] tenue	S	1737	1.563	0.01775	NA	NA	0.002417	NA	0.002004	1.563	NA	0.004241	NA	NA	NA	NA	0.01579	NA	0.002365	NA	NA	NA	NA	NA	NA	NA	NA	NA	NA	0.009388	0.08985	NA	cellular&nbsp;organisms>Bacteria>Terrabacteria&nbsp;group>Bacillota>Clostridia>Eubacteriales>Peptostreptococcaceae>Paeniclostridium
Eubacteriales incertae sedis	-	538999	1.446	0.1775	0.01639	0.09061	1.446	0.5621	0.006012	0.1852	NA	0.06786	0.004619	0.007939	NA	0.004756	0.01754	NA	0.1253	NA	NA	0.2114	0.9524	0.7712	0.007543	NA	0.003127	NA	NA	0.5633	0.3594	NA	cellular&nbsp;organisms>Bacteria>Terrabacteria&nbsp;group>Bacillota>Clostridia>Eubacteriales
Eubacteriales Family XIII. Incertae Sedis	F	543314	0.2645	0.142	0.004683	0.05917	0.191	0.2645	NA	0.1062	NA	0.03393	NA	0.0009527	NA	0.003171	0.007017	NA	0.03074	NA	NA	NA	NA	NA	0.002514	NA	NA	NA	NA	0.02816	NA	NA	cellular&nbsp;organisms>Bacteria>Terrabacteria&nbsp;group>Bacillota>Clostridia>Eubacteriales>Eubacteriales&nbsp;incertae&nbsp;sedis
Mogibacterium	G	86331	0.2253	0.1385	NA	0.001849	0.03868	0.2253	NA	0.03457	NA	0.01272	NA	0.0006351	NA	NA	NA	NA	0.002365	NA	NA	NA	NA	NA	NA	NA	NA	NA	NA	NA	NA	NA	cellular&nbsp;organisms>Bacteria>Terrabacteria&nbsp;group>Bacillota>Clostridia>Eubacteriales>Eubacteriales&nbsp;incertae&nbsp;sedis>Eubacteriales&nbsp;Family&nbsp;XIII.&nbsp;Incertae&nbsp;Sedis
Mogibacterium vescum	S	86333	0.04971	0.04971	NA	NA	NA	NA	NA	NA	NA	NA	NA	NA	NA	NA	NA	NA	NA	NA	NA	NA	NA	NA	NA	NA	NA	NA	NA	NA	NA	NA	cellular&nbsp;organisms>Bacteria>Terrabacteria&nbsp;group>Bacillota>Clostridia>Eubacteriales>Eubacteriales&nbsp;incertae&nbsp;sedis>Eubacteriales&nbsp;Family&nbsp;XIII.&nbsp;Incertae&nbsp;Sedis>Mogibacterium
Mogibacterium pumilum	S	86332	0.217	0.04616	NA	NA	0.002417	0.217	NA	NA	NA	0.004241	NA	NA	NA	NA	NA	NA	NA	NA	NA	NA	NA	NA	NA	NA	NA	NA	NA	NA	NA	NA	cellular&nbsp;organisms>Bacteria>Terrabacteria&nbsp;group>Bacillota>Clostridia>Eubacteriales>Eubacteriales&nbsp;incertae&nbsp;sedis>Eubacteriales&nbsp;Family&nbsp;XIII.&nbsp;Incertae&nbsp;Sedis>Mogibacterium
Mogibacterium neglectum	S	114528	0.02222	0.01775	NA	NA	0.002417	NA	NA	0.02222	NA	NA	NA	NA	NA	NA	NA	NA	NA	NA	NA	NA	NA	NA	NA	NA	NA	NA	NA	NA	NA	NA	cellular&nbsp;organisms>Bacteria>Terrabacteria&nbsp;group>Bacillota>Clostridia>Eubacteriales>Eubacteriales&nbsp;incertae&nbsp;sedis>Eubacteriales&nbsp;Family&nbsp;XIII.&nbsp;Incertae&nbsp;Sedis>Mogibacterium
Mogibacterium timidum	S	35519	0.007407	0.003551	NA	NA	0.002417	0.002067	NA	0.007407	NA	NA	NA	0.0006351	NA	NA	NA	NA	NA	NA	NA	NA	NA	NA	NA	NA	NA	NA	NA	NA	NA	NA	cellular&nbsp;organisms>Bacteria>Terrabacteria&nbsp;group>Bacillota>Clostridia>Eubacteriales>Eubacteriales&nbsp;incertae&nbsp;sedis>Eubacteriales&nbsp;Family&nbsp;XIII.&nbsp;Incertae&nbsp;Sedis>Mogibacterium
Bacilliculturomica><wbr>Bacilliculturomica massiliensis	S	1917867	0.02222	0.003551	NA	NA	0.0145	NA	NA	0.02222	NA	NA	NA	NA	NA	NA	0.003508	NA	NA	NA	NA	NA	NA	NA	NA	NA	NA	NA	NA	NA	NA	NA	cellular&nbsp;organisms>Bacteria>Terrabacteria&nbsp;group>Bacillota>Clostridia>Eubacteriales>Eubacteriales&nbsp;incertae&nbsp;sedis>Eubacteriales&nbsp;Family&nbsp;XIII.&nbsp;Incertae&nbsp;Sedis>Bacilliculturomica
Evtepia><wbr>Evtepia gabavorous	S	2211183	0.3594	0.0142	NA	0.001849	0.05077	0.0558	0.002004	0.007407	NA	0.004241	NA	NA	NA	NA	0.005263	NA	NA	NA	NA	NA	NA	NA	NA	NA	NA	NA	NA	0.009388	0.3594	NA	cellular&nbsp;organisms>Bacteria>Terrabacteria&nbsp;group>Bacillota>Clostridia>Eubacteriales>Eubacteriales&nbsp;incertae&nbsp;sedis>Evtepia
Howardella><wbr>Howardella ureilytica	S	404403	0.03019	0.007101	NA	NA	0.002417	0.004133	NA	0.007407	NA	NA	NA	0.0003176	NA	NA	NA	NA	0.00473	NA	NA	0.03019	NA	NA	NA	NA	NA	NA	NA	NA	NA	NA	cellular&nbsp;organisms>Bacteria>Terrabacteria&nbsp;group>Bacillota>Clostridia>Eubacteriales>Eubacteriales&nbsp;incertae&nbsp;sedis>Howardella
Gemmiger><wbr>Gemmiger formicilis	S	745368	0.9524	0.003551	0.004683	0.001849	0.9089	0.1757	NA	0.01728	NA	0.01272	0.003079	NA	NA	0.0007927	0.003508	NA	0.0804	NA	NA	0.09058	0.9524	0.5141	NA	NA	0.003127	NA	NA	0.4694	NA	NA	cellular&nbsp;organisms>Bacteria>Terrabacteria&nbsp;group>Bacillota>Clostridia>Eubacteriales>Eubacteriales&nbsp;incertae&nbsp;sedis>Gemmiger
Clostridiales Family XVI. Incertae Sedis><wbr>Carboxydocella	G	178898	0.007252	0.003551	NA	NA	0.007252	NA	NA	0.004938	NA	NA	NA	NA	NA	0.0007927	0.001754	NA	NA	NA	NA	NA	NA	NA	NA	NA	NA	NA	NA	NA	NA	NA	cellular&nbsp;organisms>Bacteria>Terrabacteria&nbsp;group>Bacillota>Clostridia>Eubacteriales>Eubacteriales&nbsp;incertae&nbsp;sedis>Clostridiales&nbsp;Family&nbsp;XVI.&nbsp;Incertae&nbsp;Sedis
Carboxydocella sporoproducens	S	285110	0.007252	0.003551	NA	NA	0.007252	NA	NA	0.004938	NA	NA	NA	NA	NA	0.0007927	NA	NA	NA	NA	NA	NA	NA	NA	NA	NA	NA	NA	NA	NA	NA	NA	cellular&nbsp;organisms>Bacteria>Terrabacteria&nbsp;group>Bacillota>Clostridia>Eubacteriales>Eubacteriales&nbsp;incertae&nbsp;sedis>Clostridiales&nbsp;Family&nbsp;XVI.&nbsp;Incertae&nbsp;Sedis>Carboxydocella
Intestinimonas	G	1392389	0.1475	0.003551	NA	0.02404	0.1475	0.03513	NA	0.01975	NA	0.004241	NA	NA	NA	NA	NA	NA	NA	NA	NA	NA	NA	NA	NA	NA	NA	NA	NA	0.02816	NA	NA	cellular&nbsp;organisms>Bacteria>Terrabacteria&nbsp;group>Bacillota>Clostridia>Eubacteriales>Eubacteriales&nbsp;incertae&nbsp;sedis
Intestinimonas butyriciproducens	S	1297617	0.01664	0.003551	NA	0.01664	0.007252	0.01033	NA	NA	NA	NA	NA	NA	NA	NA	NA	NA	NA	NA	NA	NA	NA	NA	NA	NA	NA	NA	NA	NA	NA	NA	cellular&nbsp;organisms>Bacteria>Terrabacteria&nbsp;group>Bacillota>Clostridia>Eubacteriales>Eubacteriales&nbsp;incertae&nbsp;sedis>Intestinimonas
Natranaerovirga><wbr>Natranaerovirga pectinivora	S	682400	0.03019	0.003551	NA	NA	0.02176	0.004133	NA	NA	NA	NA	NA	NA	NA	NA	NA	NA	NA	NA	NA	0.03019	NA	NA	0.002514	NA	NA	NA	NA	NA	NA	NA	cellular&nbsp;organisms>Bacteria>Terrabacteria&nbsp;group>Bacillota>Clostridia>Eubacteriales>Eubacteriales&nbsp;incertae&nbsp;sedis>Natranaerovirga
Lachnospiraceae	F	186803	29.31	0.1065	0.08898	0.4512	29.31	1.43	0.02405	2.277	0.1456	0.06786	0.07852	0.007304	0.1448	0.01903	0.02105	0.01395	0.1514	NA	0.6289	27.26	7.937	1.414	0.3394	0.04692	0.01564	NA	NA	3.258	23.99	NA	cellular&nbsp;organisms>Bacteria>Terrabacteria&nbsp;group>Bacillota>Clostridia>Eubacteriales
Dorea	G	189330	0.9883	0.01775	NA	NA	0.6696	0.3782	NA	0.0321	NA	NA	NA	NA	NA	NA	NA	0.002325	0.02601	NA	NA	0.151	0.3175	NA	0.02011	0.009384	NA	NA	NA	0.08449	0.9883	NA	cellular&nbsp;organisms>Bacteria>Terrabacteria&nbsp;group>Bacillota>Clostridia>Eubacteriales>Lachnospiraceae
Dorea phocaeensis	S	2040291	0.3175	0.01065	NA	NA	0.2707	0.2604	NA	0.01481	NA	NA	NA	NA	NA	NA	NA	NA	0.01892	NA	NA	NA	0.3175	NA	0.007543	NA	NA	NA	NA	0.01878	0.2695	NA	cellular&nbsp;organisms>Bacteria>Terrabacteria&nbsp;group>Bacillota>Clostridia>Eubacteriales>Lachnospiraceae>Dorea
Dorea longicatena	S	88431	0.7188	0.003551	NA	NA	0.2853	0.0372	NA	0.01481	NA	NA	NA	NA	NA	NA	NA	0.002325	0.00473	NA	NA	0.09058	NA	NA	0.005028	0.004692	NA	NA	NA	0.05633	0.7188	NA	cellular&nbsp;organisms>Bacteria>Terrabacteria&nbsp;group>Bacillota>Clostridia>Eubacteriales>Lachnospiraceae>Dorea
Mediterraneibacter	G	2316020	15.37	0.01775	0.002342	0.009246	2.282	0.1405	NA	0.1333	0.09848	NA	0.003079	0.001905	NA	0.003964	NA	0.002325	0.00473	NA	0.6289	15.37	0.9524	0.2571	0.06788	0.004692	NA	NA	NA	0.3943	5.66	NA	cellular&nbsp;organisms>Bacteria>Terrabacteria&nbsp;group>Bacillota>Clostridia>Eubacteriales>Lachnospiraceae
Mediterraneibacter faecis><wbr>[Ruminococcus] faecis JCM 15917	-	1298596	1.842	0.01065	NA	0.003698	1.842	0.1261	NA	0.05926	0.0942	NA	0.00154	NA	NA	NA	NA	NA	NA	NA	0.6289	0.4831	NA	NA	0.005028	0.004692	NA	NA	NA	0.3474	0.1797	NA	cellular&nbsp;organisms>Bacteria>Terrabacteria&nbsp;group>Bacillota>Clostridia>Eubacteriales>Lachnospiraceae>Mediterraneibacter>Mediterraneibacter&nbsp;faecis
[Ruminococcus] gnavus><wbr>[Ruminococcus] gnavus ATCC 29149	-	411470	14.16	0.007101	NA	NA	0.00967	NA	NA	0.002469	0.004282	NA	NA	NA	NA	NA	NA	NA	0.002365	NA	NA	14.16	0.6349	0.1285	0.06286	NA	NA	NA	NA	0.009388	0.7188	NA	cellular&nbsp;organisms>Bacteria>Terrabacteria&nbsp;group>Bacillota>Clostridia>Eubacteriales>Lachnospiraceae>Mediterraneibacter>[Ruminococcus]&nbsp;gnavus
Lachnoclostridium	G	1506553	1.797	0.01065	0.004683	0.159	0.3747	0.004133	NA	0.0321	NA	0.004241	0.00154	0.0009527	NA	0.002378	NA	NA	0.002365	NA	NA	0.3321	0.9524	0.1285	0.01257	0.004692	NA	NA	NA	0.1033	1.797	NA	cellular&nbsp;organisms>Bacteria>Terrabacteria&nbsp;group>Bacillota>Clostridia>Eubacteriales>Lachnospiraceae
[Clostridium] scindens	S	29347	0.2695	0.007101	NA	0.001849	0.02417	NA	NA	0.01481	NA	NA	0.00154	NA	NA	0.001585	NA	NA	NA	NA	NA	0.09058	NA	NA	NA	NA	NA	NA	NA	0.02816	0.2695	NA	cellular&nbsp;organisms>Bacteria>Terrabacteria&nbsp;group>Bacillota>Clostridia>Eubacteriales>Lachnospiraceae>Lachnoclostridium
[Clostridium] symbiosum	S	1512	0.4492	0.003551	NA	0.02589	NA	NA	NA	NA	NA	NA	NA	NA	NA	NA	NA	NA	NA	NA	NA	NA	NA	NA	NA	NA	NA	NA	NA	NA	0.4492	NA	cellular&nbsp;organisms>Bacteria>Terrabacteria&nbsp;group>Bacillota>Clostridia>Eubacteriales>Lachnospiraceae>Lachnoclostridium
Roseburia	G	841	8.4	0.007101	NA	NA	8.4	0.02067	0.004008	0.03704	NA	0.004241	NA	NA	0.07241	0.0007927	0.007017	NA	0.007095	NA	NA	0.151	NA	NA	0.01006	NA	NA	NA	NA	0.7229	0.3594	NA	cellular&nbsp;organisms>Bacteria>Terrabacteria&nbsp;group>Bacillota>Clostridia>Eubacteriales>Lachnospiraceae
Roseburia intestinalis	S	166486	2.739	0.007101	NA	NA	2.739	0.0062	NA	0.002469	NA	NA	NA	NA	NA	NA	0.001754	NA	0.00473	NA	NA	NA	NA	NA	NA	NA	NA	NA	NA	0.2535	0.08985	NA	cellular&nbsp;organisms>Bacteria>Terrabacteria&nbsp;group>Bacillota>Clostridia>Eubacteriales>Lachnospiraceae>Roseburia
Blautia	G	572511	4.762	0.007101	NA	0.04068	3.713	0.2335	0.004008	1.358	0.004282	0.004241	0.05389	NA	NA	NA	0.001754	NA	0.007095	NA	NA	1.268	NA	0.1285	0.09554	NA	NA	NA	NA	0.2816	4.762	NA	cellular&nbsp;organisms>Bacteria>Terrabacteria&nbsp;group>Bacillota>Clostridia>Eubacteriales>Lachnospiraceae
Kineothrix><wbr>Kineothrix alysoides	S	1469948	0.03384	0.007101	0.002342	0.001849	0.03384	0.002067	NA	0.004938	NA	NA	NA	NA	NA	NA	NA	NA	NA	NA	NA	NA	NA	NA	NA	NA	NA	NA	NA	NA	NA	NA	cellular&nbsp;organisms>Bacteria>Terrabacteria&nbsp;group>Bacillota>Clostridia>Eubacteriales>Lachnospiraceae>Kineothrix
Coprococcus><wbr>Coprococcus eutactus	S	33043	0.2695	0.007101	NA	0.003698	0.1958	0.008266	NA	0.007407	NA	NA	NA	NA	NA	NA	NA	NA	NA	NA	NA	NA	NA	NA	NA	NA	NA	NA	NA	NA	0.2695	NA	cellular&nbsp;organisms>Bacteria>Terrabacteria&nbsp;group>Bacillota>Clostridia>Eubacteriales>Lachnospiraceae>Coprococcus
Johnsonella><wbr>Johnsonella ignava><wbr>Johnsonella ignava ATCC 51276	-	679200	0.01934	0.003551	NA	NA	0.01934	NA	NA	0.002469	NA	NA	NA	NA	NA	NA	NA	NA	NA	NA	NA	NA	NA	NA	NA	NA	NA	NA	NA	NA	NA	NA	cellular&nbsp;organisms>Bacteria>Terrabacteria&nbsp;group>Bacillota>Clostridia>Eubacteriales>Lachnospiraceae>Johnsonella>Johnsonella&nbsp;ignava
Parasporobacterium><wbr>Parasporobacterium paucivorans	S	115544	0.1797	0.003551	NA	0.001849	0.04351	NA	NA	0.01481	NA	NA	NA	NA	NA	NA	NA	0.002325	NA	NA	NA	NA	NA	NA	NA	0.009384	NA	NA	NA	0.009388	0.1797	NA	cellular&nbsp;organisms>Bacteria>Terrabacteria&nbsp;group>Bacillota>Clostridia>Eubacteriales>Lachnospiraceae>Parasporobacterium
Luxibacter><wbr>Luxibacter massiliensis	S	2219695	0.1426	0.003551	NA	0.007397	0.1426	0.008266	NA	NA	NA	NA	NA	0.0003176	NA	NA	NA	NA	NA	NA	NA	0.06039	NA	NA	0.005028	NA	NA	NA	NA	0.01878	NA	NA	cellular&nbsp;organisms>Bacteria>Terrabacteria&nbsp;group>Bacillota>Clostridia>Eubacteriales>Lachnospiraceae>Luxibacter
Herbinix	G	1663717	0.03019	0.003551	NA	0.007397	0.00967	NA	NA	NA	NA	NA	NA	NA	NA	NA	NA	NA	NA	NA	NA	0.03019	NA	NA	NA	NA	NA	NA	NA	NA	NA	NA	cellular&nbsp;organisms>Bacteria>Terrabacteria&nbsp;group>Bacillota>Clostridia>Eubacteriales>Lachnospiraceae
Diplocloster	G	2918511	0.07736	0.003551	NA	NA	0.07736	NA	NA	0.002469	NA	NA	NA	NA	NA	NA	NA	NA	0.002365	NA	NA	NA	NA	NA	NA	NA	NA	NA	NA	0.02816	NA	NA	cellular&nbsp;organisms>Bacteria>Terrabacteria&nbsp;group>Bacillota>Clostridia>Eubacteriales>Lachnospiraceae
Diplocloster agilis	S	2850323	0.0145	0.003551	NA	NA	0.0145	NA	NA	NA	NA	NA	NA	NA	NA	NA	NA	NA	NA	NA	NA	NA	NA	NA	NA	NA	NA	NA	NA	NA	NA	NA	cellular&nbsp;organisms>Bacteria>Terrabacteria&nbsp;group>Bacillota>Clostridia>Eubacteriales>Lachnospiraceae>Diplocloster
Anaerocolumna	G	1843210	0.2466	0.003551	0.002342	0.001849	0.2466	0.0124	0.002004	0.009877	NA	NA	NA	NA	NA	NA	NA	NA	NA	NA	NA	0.06039	NA	NA	NA	NA	NA	NA	NA	0.03755	NA	NA	cellular&nbsp;organisms>Bacteria>Terrabacteria&nbsp;group>Bacillota>Clostridia>Eubacteriales>Lachnospiraceae
Anaerocolumna chitinilytica	S	1727145	0.1426	0.003551	NA	NA	0.1426	NA	NA	NA	NA	NA	NA	NA	NA	NA	NA	NA	NA	NA	NA	NA	NA	NA	NA	NA	NA	NA	NA	0.02816	NA	NA	cellular&nbsp;organisms>Bacteria>Terrabacteria&nbsp;group>Bacillota>Clostridia>Eubacteriales>Lachnospiraceae>Anaerocolumna
Jingyaoa><wbr>Jingyaoa shaoxingensis	S	2763671	0.3925	0.003551	NA	0.001849	0.1426	0.004133	NA	0.03457	NA	NA	NA	NA	NA	NA	NA	NA	NA	NA	NA	0.3925	NA	NA	NA	NA	NA	NA	NA	0.02816	0.08985	NA	cellular&nbsp;organisms>Bacteria>Terrabacteria&nbsp;group>Bacillota>Clostridia>Eubacteriales>Lachnospiraceae>Jingyaoa
Oscillospiraceae	F	216572	29.11	0.09587	0.002342	1.766	10.69	1.436	0.006012	1.262	0.05994	0.475	0.03387	0.004128	0.3621	0.01268	0.02982	NA	0.3027	NA	0.6289	0.7548	14.92	2.057	0.1458	0.004692	0.006254	5	NA	1.915	29.11	2.985	cellular&nbsp;organisms>Bacteria>Terrabacteria&nbsp;group>Bacillota>Clostridia>Eubacteriales
Vescimonas	G	2892396	0.5633	0.02485	NA	0.3569	0.5633	0.3306	NA	0.2568	NA	0.05513	0.003079	0.0006351	NA	0.003964	0.001754	NA	0.01655	NA	NA	NA	NA	NA	NA	NA	NA	NA	NA	0.1784	NA	NA	cellular&nbsp;organisms>Bacteria>Terrabacteria&nbsp;group>Bacillota>Clostridia>Eubacteriales>Oscillospiraceae
Vescimonas fastidiosa	S	2714353	0.2587	0.01065	NA	0.1979	0.2587	0.04133	NA	0.1407	NA	0.02969	NA	NA	NA	0.0007927	NA	NA	0.002365	NA	NA	NA	NA	NA	NA	NA	NA	NA	NA	0.1314	NA	NA	cellular&nbsp;organisms>Bacteria>Terrabacteria&nbsp;group>Bacillota>Clostridia>Eubacteriales>Oscillospiraceae>Vescimonas
Vescimonas coprocola	S	2714355	0.2129	0.01065	NA	0.1091	0.07252	0.2129	NA	0.0321	NA	0.01696	0.00154	0.0003176	NA	0.0007927	NA	NA	0.01182	NA	NA	NA	NA	NA	NA	NA	NA	NA	NA	NA	NA	NA	cellular&nbsp;organisms>Bacteria>Terrabacteria&nbsp;group>Bacillota>Clostridia>Eubacteriales>Oscillospiraceae>Vescimonas
Sporobacter><wbr>Sporobacter termitidis	S	44749	0.05318	0.01775	NA	NA	0.05318	0.01447	NA	0.02222	NA	0.01696	NA	NA	NA	NA	NA	NA	NA	NA	NA	NA	NA	NA	NA	NA	NA	NA	NA	NA	NA	NA	cellular&nbsp;organisms>Bacteria>Terrabacteria&nbsp;group>Bacillota>Clostridia>Eubacteriales>Oscillospiraceae>Sporobacter
Acetivibrio	G	35829	0.03019	0.007101	NA	NA	0.02176	0.002067	NA	NA	NA	0.01272	NA	NA	NA	NA	NA	NA	NA	NA	NA	0.03019	NA	NA	NA	NA	NA	NA	NA	0.009388	NA	NA	cellular&nbsp;organisms>Bacteria>Terrabacteria&nbsp;group>Bacillota>Clostridia>Eubacteriales>Oscillospiraceae
Acetivibrio clariflavus><wbr>Acetivibrio clariflavus DSM 19732	-	720554	0.004241	0.003551	NA	NA	NA	NA	NA	NA	NA	0.004241	NA	NA	NA	NA	NA	NA	NA	NA	NA	NA	NA	NA	NA	NA	NA	NA	NA	NA	NA	NA	cellular&nbsp;organisms>Bacteria>Terrabacteria&nbsp;group>Bacillota>Clostridia>Eubacteriales>Oscillospiraceae>Acetivibrio>Acetivibrio&nbsp;clariflavus
Acetivibrio saccincola	S	1677857	0.008482	0.003551	NA	NA	0.004835	NA	NA	NA	NA	0.008482	NA	NA	NA	NA	NA	NA	NA	NA	NA	NA	NA	NA	NA	NA	NA	NA	NA	NA	NA	NA	cellular&nbsp;organisms>Bacteria>Terrabacteria&nbsp;group>Bacillota>Clostridia>Eubacteriales>Oscillospiraceae>Acetivibrio
Anaerobacterium><wbr>Anaerobacterium chartisolvens	S	1297424	0.02659	0.007101	NA	NA	0.02659	0.004133	NA	0.002469	NA	NA	NA	NA	NA	0.0007927	NA	NA	NA	NA	NA	NA	NA	NA	NA	NA	NA	NA	NA	NA	NA	NA	cellular&nbsp;organisms>Bacteria>Terrabacteria&nbsp;group>Bacillota>Clostridia>Eubacteriales>Oscillospiraceae>Anaerobacterium
Hydrogenoanaerobacterium><wbr>Hydrogenoanaerobacterium saccharovorans	S	474960	5	0.003551	NA	0.001849	0.03143	NA	0.002004	0.002469	NA	NA	0.003079	NA	NA	NA	0.01228	NA	NA	NA	NA	0.06039	NA	0.1285	NA	NA	0.003127	5	NA	0.009388	0.08985	2.488	cellular&nbsp;organisms>Bacteria>Terrabacteria&nbsp;group>Bacillota>Clostridia>Eubacteriales>Oscillospiraceae>Hydrogenoanaerobacterium
Dysosmobacter><wbr>Dysosmobacter acutus	S	2841504	0.08985	0.003551	NA	NA	0.08703	0.002067	NA	0.01481	NA	NA	0.00154	NA	NA	NA	NA	NA	NA	NA	NA	NA	NA	NA	NA	NA	NA	NA	NA	0.009388	0.08985	NA	cellular&nbsp;organisms>Bacteria>Terrabacteria&nbsp;group>Bacillota>Clostridia>Eubacteriales>Oscillospiraceae>Dysosmobacter
Ercella><wbr>Ercella succinigenes	S	1337094	0.07241	0.003551	NA	NA	0.002417	NA	NA	0.002469	NA	NA	NA	NA	0.07241	NA	NA	NA	NA	NA	NA	NA	NA	NA	NA	NA	NA	NA	NA	NA	NA	NA	cellular&nbsp;organisms>Bacteria>Terrabacteria&nbsp;group>Bacillota>Clostridia>Eubacteriales>Oscillospiraceae>Ercella
Ruminiclostridium	G	1508657	0.009388	0.003551	NA	NA	0.007252	NA	NA	0.002469	NA	NA	NA	NA	NA	NA	NA	NA	NA	NA	NA	NA	NA	NA	NA	NA	NA	NA	NA	0.009388	NA	NA	cellular&nbsp;organisms>Bacteria>Terrabacteria&nbsp;group>Bacillota>Clostridia>Eubacteriales>Oscillospiraceae
Saccharofermentans><wbr>Saccharofermentans acetigenes	S	319644	0.1209	0.003551	NA	NA	0.1209	0.031	NA	0.002469	NA	0.004241	NA	NA	NA	NA	NA	NA	NA	NA	NA	NA	NA	NA	NA	NA	0.003127	NA	NA	NA	NA	NA	cellular&nbsp;organisms>Bacteria>Terrabacteria&nbsp;group>Bacillota>Clostridia>Eubacteriales>Oscillospiraceae>Saccharofermentans
Solibaculum><wbr>Solibaculum mannosilyticum	S	2780922	0.1285	0.003551	NA	0.001849	0.07494	0.004133	NA	NA	NA	0.004241	NA	NA	NA	NA	NA	NA	NA	NA	NA	NA	NA	0.1285	NA	NA	NA	NA	NA	NA	0.08985	NA	cellular&nbsp;organisms>Bacteria>Terrabacteria&nbsp;group>Bacillota>Clostridia>Eubacteriales>Oscillospiraceae>Solibaculum
Marseillibacter><wbr>Marseillibacter massiliensis	S	1852369	0.527	0.003551	NA	0.04068	0.527	0.1137	NA	0.02963	NA	0.004241	NA	0.0006351	NA	NA	0.001754	NA	0.002365	NA	NA	NA	NA	NA	NA	NA	NA	NA	NA	0.1408	0.2695	NA	cellular&nbsp;organisms>Bacteria>Terrabacteria&nbsp;group>Bacillota>Clostridia>Eubacteriales>Oscillospiraceae>Marseillibacter
Ethanoligenens><wbr>Ethanoligenens harbinense><wbr>Ethanoligenens harbinense YUAN-3	-	663278	0.0145	0.003551	NA	NA	0.0145	NA	NA	0.002469	NA	NA	NA	NA	NA	NA	NA	NA	0.002365	NA	NA	NA	NA	NA	NA	NA	NA	NA	NA	NA	NA	NA	cellular&nbsp;organisms>Bacteria>Terrabacteria&nbsp;group>Bacillota>Clostridia>Eubacteriales>Oscillospiraceae>Ethanoligenens>Ethanoligenens&nbsp;harbinense
Clostridiaceae	F	31979	3.483	0.06391	0.1499	0.4253	1.008	0.2232	0.04409	3.035	0.07279	0.1908	0.04773	0.0632	1.231	0.01665	0.03158	0.1465	0.5628	NA	0.6289	0.3925	0.9524	0.5141	0.269	0.1783	0.1251	NA	NA	0.5633	2.156	3.483	cellular&nbsp;organisms>Bacteria>Terrabacteria&nbsp;group>Bacillota>Clostridia>Eubacteriales
Clostridium	G	1485	3.483	0.06391	0.1452	0.06472	0.7687	0.1674	0.04008	2.007	0.06851	0.1654	0.04465	0.06002	1.231	0.01585	0.02631	0.1465	0.5628	NA	0.6289	0.3321	0.9524	0.5141	0.269	0.1689	0.1251	NA	NA	0.5069	2.066	3.483	cellular&nbsp;organisms>Bacteria>Terrabacteria&nbsp;group>Bacillota>Clostridia>Eubacteriales>Clostridiaceae
Clostridium acetobutylicum	S	1488	2.985	0.04261	0.002342	0.0111	0.05802	0.03926	0.01804	0.02222	0.008563	0.004241	0.009238	NA	NA	0.0007927	0.007017	NA	0.01182	NA	NA	0.1208	NA	0.3856	NA	NA	NA	NA	NA	0.04694	NA	2.985	cellular&nbsp;organisms>Bacteria>Terrabacteria&nbsp;group>Bacillota>Clostridia>Eubacteriales>Clostridiaceae>Clostridium
Clostridium acetobutylicum ATCC 824	-	272562	2.985	0.04261	0.002342	0.0111	0.0556	0.03926	0.01804	0.02222	0.008563	0.004241	0.009238	NA	NA	0.0007927	0.007017	NA	0.01182	NA	NA	0.1208	NA	0.3856	NA	NA	NA	NA	NA	0.04694	NA	2.985	cellular&nbsp;organisms>Bacteria>Terrabacteria&nbsp;group>Bacillota>Clostridia>Eubacteriales>Clostridiaceae>Clostridium>Clostridium&nbsp;acetobutylicum
Clostridium oceanicum	S	1543	0.01692	0.003551	NA	NA	0.01692	0.002067	NA	0.004938	NA	0.004241	NA	NA	NA	NA	NA	NA	0.002365	NA	NA	NA	NA	NA	NA	NA	NA	NA	NA	NA	NA	NA	cellular&nbsp;organisms>Bacteria>Terrabacteria&nbsp;group>Bacillota>Clostridia>Eubacteriales>Clostridiaceae>Clostridium
Clostridium perfringens	S	1502	1.272	0.003551	0.002342	0.001849	NA	0.02273	0.002004	1.272	NA	NA	NA	NA	NA	NA	NA	NA	NA	NA	NA	NA	NA	NA	0.0176	NA	NA	NA	NA	NA	0.1797	NA	cellular&nbsp;organisms>Bacteria>Terrabacteria&nbsp;group>Bacillota>Clostridia>Eubacteriales>Clostridiaceae>Clostridium
Clostridium luticellarii	S	1691940	0.07241	0.003551	NA	NA	NA	NA	NA	0.009877	0.004282	NA	NA	NA	0.07241	NA	NA	NA	NA	NA	NA	NA	NA	NA	0.002514	NA	NA	NA	NA	NA	NA	NA	cellular&nbsp;organisms>Bacteria>Terrabacteria&nbsp;group>Bacillota>Clostridia>Eubacteriales>Clostridiaceae>Clostridium
Clostridium bovifaecis	S	2184719	0.003551	0.003551	NA	NA	0.002417	NA	NA	0.002469	NA	NA	NA	NA	NA	NA	NA	NA	NA	NA	NA	NA	NA	NA	NA	NA	NA	NA	NA	NA	NA	NA	cellular&nbsp;organisms>Bacteria>Terrabacteria&nbsp;group>Bacillota>Clostridia>Eubacteriales>Clostridiaceae>Clostridium
Clostridium manihotivorum	S	2320868	0.6349	0.003551	0.1382	0.03329	0.1958	0.02893	0.02004	0.2272	0.05138	0.06786	0.02925	0.06002	0.07241	0.00872	0.0193	0.1465	0.2294	NA	0.6289	0.1208	0.6349	NA	0.2062	0.1689	0.1251	NA	NA	0.0751	0.08985	NA	cellular&nbsp;organisms>Bacteria>Terrabacteria&nbsp;group>Bacillota>Clostridia>Eubacteriales>Clostridiaceae>Clostridium
Desulfitobacteriaceae><wbr>Desulfitobacterium	G	36853	0.0142	0.0142	NA	NA	0.002417	NA	NA	NA	NA	NA	NA	NA	NA	NA	NA	NA	NA	NA	NA	NA	NA	NA	NA	NA	NA	NA	NA	NA	NA	NA	cellular&nbsp;organisms>Bacteria>Terrabacteria&nbsp;group>Bacillota>Clostridia>Eubacteriales>Desulfitobacteriaceae
Desulfitobacterium dehalogenans	S	36854	0.007101	0.007101	NA	NA	NA	NA	NA	NA	NA	NA	NA	NA	NA	NA	NA	NA	NA	NA	NA	NA	NA	NA	NA	NA	NA	NA	NA	NA	NA	NA	cellular&nbsp;organisms>Bacteria>Terrabacteria&nbsp;group>Bacillota>Clostridia>Eubacteriales>Desulfitobacteriaceae>Desulfitobacterium
Desulfitobacteriaceae><wbr>Desulfosporosinus	G	79206	0.02816	0.0142	NA	NA	0.002417	NA	NA	NA	NA	NA	NA	0.0003176	NA	NA	NA	0.00465	NA	NA	NA	NA	NA	NA	NA	NA	0.009381	NA	NA	0.02816	NA	NA	cellular&nbsp;organisms>Bacteria>Terrabacteria&nbsp;group>Bacillota>Clostridia>Eubacteriales>Desulfitobacteriaceae
Desulfosporosinus orientis><wbr>Desulfosporosinus orientis DSM 765	-	768706	0.009388	0.007101	NA	NA	NA	NA	NA	NA	NA	NA	NA	NA	NA	NA	NA	NA	NA	NA	NA	NA	NA	NA	NA	NA	NA	NA	NA	0.009388	NA	NA	cellular&nbsp;organisms>Bacteria>Terrabacteria&nbsp;group>Bacillota>Clostridia>Eubacteriales>Desulfitobacteriaceae>Desulfosporosinus>Desulfosporosinus&nbsp;orientis
Desulfosporosinus fructosivorans	S	2018669	0.003551	0.003551	NA	NA	NA	NA	NA	NA	NA	NA	NA	NA	NA	NA	NA	NA	NA	NA	NA	NA	NA	NA	NA	NA	NA	NA	NA	NA	NA	NA	cellular&nbsp;organisms>Bacteria>Terrabacteria&nbsp;group>Bacillota>Clostridia>Eubacteriales>Desulfitobacteriaceae>Desulfosporosinus
Desulfitobacteriaceae><wbr>Syntrophobotulus><wbr>Syntrophobotulus glycolicus	S	51197	0.003551	0.003551	NA	NA	NA	NA	NA	NA	NA	NA	NA	NA	NA	NA	NA	NA	NA	NA	NA	NA	NA	NA	NA	NA	NA	NA	NA	NA	NA	NA	cellular&nbsp;organisms>Bacteria>Terrabacteria&nbsp;group>Bacillota>Clostridia>Eubacteriales>Desulfitobacteriaceae>Syntrophobotulus
Peptococcaceae><wbr>...><wbr>Paradesulfitobacterium aromaticivorans UKTL	-	536049	0.003551	0.003551	NA	NA	NA	NA	NA	NA	NA	NA	NA	NA	NA	NA	NA	NA	NA	NA	NA	NA	NA	NA	NA	NA	NA	NA	NA	NA	NA	NA	cellular&nbsp;organisms>Bacteria>Terrabacteria&nbsp;group>Bacillota>Clostridia>Eubacteriales>Peptococcaceae>Paradesulfitobacterium>Paradesulfitobacterium&nbsp;aromaticivorans
Eubacteriaceae	F	186806	0.8985	0.003551	NA	0.005548	0.4279	0.09919	0.002004	0.04444	NA	0.06786	0.003079	NA	0.07241	0.0007927	0.001754	NA	0.01892	NA	NA	0.09058	NA	NA	0.002514	NA	NA	NA	NA	0.1502	0.8985	0.4975	cellular&nbsp;organisms>Bacteria>Terrabacteria&nbsp;group>Bacillota>Clostridia>Eubacteriales
Anaerofustis><wbr>Anaerofustis stercorihominis	S	214853	0.07026	0.003551	NA	0.001849	0.01934	0.07026	NA	0.004938	NA	0.02969	NA	NA	NA	NA	NA	NA	NA	NA	NA	NA	NA	NA	NA	NA	NA	NA	NA	NA	NA	NA	cellular&nbsp;organisms>Bacteria>Terrabacteria&nbsp;group>Bacillota>Clostridia>Eubacteriales>Eubacteriaceae>Anaerofustis
Christensenellaceae	F	990719	0.3175	0.003551	NA	0.009246	0.07494	0.0806	NA	0.04938	0.004282	0.0933	0.00154	0.0009527	NA	0.0007927	NA	NA	NA	NA	NA	NA	0.3175	NA	NA	NA	NA	NA	NA	0.02816	NA	NA	cellular&nbsp;organisms>Bacteria>Terrabacteria&nbsp;group>Bacillota>Clostridia>Eubacteriales
Thermoanaerobacterales	O	68295	0.03704	0.007101	0.0281	0.003698	0.01934	NA	NA	0.03704	0.01285	0.008482	0.004619	0.00921	NA	NA	0.003508	0.0186	0.01892	NA	NA	NA	NA	NA	0.02263	0.009384	0.01251	NA	NA	NA	NA	NA	cellular&nbsp;organisms>Bacteria>Terrabacteria&nbsp;group>Bacillota>Clostridia
Thermoanaerobacteraceae><wbr>...><wbr>Thermacetogenium phaeum DSM 12270	-	1089553	0.003551	0.003551	NA	NA	0.002417	NA	NA	NA	NA	NA	NA	NA	NA	NA	NA	NA	NA	NA	NA	NA	NA	NA	NA	NA	NA	NA	NA	NA	NA	NA	cellular&nbsp;organisms>Bacteria>Terrabacteria&nbsp;group>Bacillota>Clostridia>Thermoanaerobacterales>Thermoanaerobacteraceae>Thermacetogenium>Thermacetogenium&nbsp;phaeum
Thermoanaerobacteraceae><wbr>Desulfovirgula><wbr>Desulfovirgula thermocuniculi	S	348842	0.003551	0.003551	0.002342	0.001849	NA	NA	NA	NA	NA	NA	NA	NA	NA	NA	NA	NA	NA	NA	NA	NA	NA	NA	NA	NA	NA	NA	NA	NA	NA	NA	cellular&nbsp;organisms>Bacteria>Terrabacteria&nbsp;group>Bacillota>Clostridia>Thermoanaerobacterales>Thermoanaerobacteraceae>Desulfovirgula
Halanaerobiales><wbr>Halobacteroidaceae	F	53434	0.0321	0.003551	0.03044	0.001849	0.007252	0.002067	0.002004	0.0321	0.004282	0.004241	NA	0.008892	NA	NA	0.001754	0.01627	0.03074	NA	NA	0.03019	NA	NA	0.02514	0.01408	0.01251	NA	NA	NA	NA	NA	cellular&nbsp;organisms>Bacteria>Terrabacteria&nbsp;group>Bacillota>Clostridia>Halanaerobiales
Orenia><wbr>Orenia chitinitropha	S	1434881	0.003551	0.003551	NA	NA	NA	NA	NA	NA	NA	NA	NA	NA	NA	NA	NA	NA	NA	NA	NA	NA	NA	NA	NA	NA	NA	NA	NA	NA	NA	NA	cellular&nbsp;organisms>Bacteria>Terrabacteria&nbsp;group>Bacillota>Clostridia>Halanaerobiales>Halobacteroidaceae>Orenia
Erysipelotrichia><wbr>Erysipelotrichales	O	526525	1.329	0.05681	0.4356	0.3125	0.145	0.6179	0.004008	0.3037	0.004282	0.01272	0.02002	0.1578	0.2172	0.001585	0.01053	0.2697	0.4706	NA	0.6289	1.329	NA	0.2571	0.3344	0.1783	0.2721	NA	NA	0.1314	0.2695	NA	cellular&nbsp;organisms>Bacteria>Terrabacteria&nbsp;group>Bacillota>Erysipelotrichia
Erysipelotrichaceae	F	128827	1.147	0.05681	0.4356	0.2792	0.1354	0.6014	0.004008	0.2914	0.004282	0.008482	0.01078	0.1451	0.2172	0.001585	0.01053	0.2673	0.3358	NA	0.6289	1.147	NA	0.2571	0.3017	0.1783	0.2658	NA	NA	0.1314	0.1797	NA	cellular&nbsp;organisms>Bacteria>Terrabacteria&nbsp;group>Bacillota>Erysipelotrichia>Erysipelotrichales
Bulleidia><wbr>Bulleidia extructa	S	118748	0.03906	0.03906	NA	NA	NA	NA	NA	NA	NA	NA	NA	NA	NA	NA	NA	NA	NA	NA	NA	NA	NA	NA	NA	NA	NA	NA	NA	NA	NA	NA	cellular&nbsp;organisms>Bacteria>Terrabacteria&nbsp;group>Bacillota>Erysipelotrichia>Erysipelotrichales>Erysipelotrichaceae>Bulleidia
Solobacterium><wbr>Solobacterium moorei	S	102148	0.5435	0.01065	0.2318	0.2533	NA	0.5435	NA	0.004938	NA	NA	NA	0.01112	0.07241	NA	0.003508	NA	0.01182	NA	NA	NA	NA	NA	NA	NA	0.003127	NA	NA	NA	NA	NA	cellular&nbsp;organisms>Bacteria>Terrabacteria&nbsp;group>Bacillota>Erysipelotrichia>Erysipelotrichales>Erysipelotrichaceae>Solobacterium
Galactobacillus><wbr>Galactobacillus timonensis	S	2041840	0.003551	0.003551	NA	NA	NA	0.002067	NA	NA	NA	NA	NA	NA	NA	NA	NA	NA	NA	NA	NA	NA	NA	NA	NA	NA	NA	NA	NA	NA	NA	NA	cellular&nbsp;organisms>Bacteria>Terrabacteria&nbsp;group>Bacillota>Erysipelotrichia>Erysipelotrichales>Erysipelotrichaceae>Galactobacillus
Massilimicrobiota><wbr>Massilimicrobiota timonensis	S	1776392	0.003551	0.003551	NA	NA	NA	0.002067	NA	NA	NA	NA	NA	NA	NA	NA	NA	NA	NA	NA	NA	NA	NA	NA	NA	NA	NA	NA	NA	NA	NA	NA	cellular&nbsp;organisms>Bacteria>Terrabacteria&nbsp;group>Bacillota>Erysipelotrichia>Erysipelotrichales>Erysipelotrichaceae>Massilimicrobiota
Negativicutes	C	909932	12.94	0.02485	0.02108	0.2848	2.004	1.234	0.01603	0.0963	NA	0.05513	0.01232	0.01588	0.1448	NA	0.03684	0.006974	0.1041	NA	2.516	0.1208	3.81	0.2571	0.08045	0.004692	0.01251	NA	NA	0.4694	12.94	NA	cellular&nbsp;organisms>Bacteria>Terrabacteria&nbsp;group>Bacillota
Veillonellales><wbr>Veillonellaceae	F	31977	12.85	0.0213	0.002342	0.2792	1.617	0.9754	0.01202	0.06914	NA	0.02121	0.01232	0.0108	0.1448	NA	0.03684	NA	0.09459	NA	2.516	0.1208	3.81	0.1285	0.06788	0.004692	0.003127	NA	NA	0.3849	12.85	NA	cellular&nbsp;organisms>Bacteria>Terrabacteria&nbsp;group>Bacillota>Negativicutes>Veillonellales
Veillonella	G	29465	1.887	0.01065	NA	0.07212	0.01209	0.01447	0.01002	0.004938	NA	NA	NA	0.001588	0.1448	NA	0.03158	NA	0.002365	NA	1.887	NA	NA	NA	0.05783	NA	NA	NA	NA	0.09388	0.8086	NA	cellular&nbsp;organisms>Bacteria>Terrabacteria&nbsp;group>Bacillota>Negativicutes>Veillonellales>Veillonellaceae
Veillonella atypica	S	39777	0.01849	0.003551	NA	0.01849	NA	NA	NA	NA	NA	NA	NA	0.0003176	NA	NA	0.001754	NA	NA	NA	NA	NA	NA	NA	0.0176	NA	NA	NA	NA	NA	NA	NA	cellular&nbsp;organisms>Bacteria>Terrabacteria&nbsp;group>Bacillota>Negativicutes>Veillonellales>Veillonellaceae>Veillonella
Veillonella rogosae	S	423477	0.0111	0.003551	NA	0.0111	NA	0.004133	0.002004	NA	NA	NA	NA	NA	NA	NA	NA	NA	NA	NA	NA	NA	NA	NA	0.002514	NA	NA	NA	NA	NA	NA	NA	cellular&nbsp;organisms>Bacteria>Terrabacteria&nbsp;group>Bacillota>Negativicutes>Veillonellales>Veillonellaceae>Veillonella
Megasphaera	G	906	0.1644	0.007101	NA	0.001849	0.1644	0.0062	NA	NA	NA	0.008482	0.01078	0.0003176	NA	NA	0.005263	NA	NA	NA	NA	NA	NA	NA	NA	NA	NA	NA	NA	NA	NA	NA	cellular&nbsp;organisms>Bacteria>Terrabacteria&nbsp;group>Bacillota>Negativicutes>Veillonellales>Veillonellaceae
Megasphaera elsdenii	S	907	0.1039	0.007101	NA	0.001849	0.1039	NA	NA	NA	NA	0.004241	0.007698	NA	NA	NA	0.003508	NA	NA	NA	NA	NA	NA	NA	NA	NA	NA	NA	NA	NA	NA	NA	cellular&nbsp;organisms>Bacteria>Terrabacteria&nbsp;group>Bacillota>Negativicutes>Veillonellales>Veillonellaceae>Megasphaera
Dialister	G	39948	12.04	0.003551	0.002342	0.1738	1.288	0.932	NA	0.0642	NA	NA	0.00154	0.008574	NA	NA	NA	NA	0.07804	NA	NA	0.06039	2.857	0.1285	0.005028	NA	0.003127	NA	NA	0.2722	12.04	NA	cellular&nbsp;organisms>Bacteria>Terrabacteria&nbsp;group>Bacillota>Negativicutes>Veillonellales>Veillonellaceae
Dialister pneumosintes	S	39950	0.8803	0.003551	NA	0.1683	0.2587	0.8803	NA	0.04938	NA	NA	NA	0.007622	NA	NA	NA	NA	0.002365	NA	NA	NA	NA	NA	NA	NA	0.003127	NA	NA	0.01878	NA	NA	cellular&nbsp;organisms>Bacteria>Terrabacteria&nbsp;group>Bacillota>Negativicutes>Veillonellales>Veillonellaceae>Dialister
Selenomonadales><wbr>Selenomonadaceae	F	1843491	0.3578	0.003551	0.01873	NA	0.3578	0.2521	NA	NA	NA	0.01272	NA	NA	NA	NA	NA	NA	NA	NA	NA	NA	NA	0.1285	NA	NA	NA	NA	NA	0.0751	0.08985	NA	cellular&nbsp;organisms>Bacteria>Terrabacteria&nbsp;group>Bacillota>Negativicutes>Selenomonadales
Selenomonas	G	970	0.2315	0.003551	0.01639	NA	0.05318	0.2315	NA	NA	NA	NA	NA	NA	NA	NA	NA	NA	NA	NA	NA	NA	NA	0.1285	NA	NA	NA	NA	NA	NA	NA	NA	cellular&nbsp;organisms>Bacteria>Terrabacteria&nbsp;group>Bacillota>Negativicutes>Selenomonadales>Selenomonadaceae
Selenomonas sputigena><wbr>Selenomonas sputigena ATCC 35185	-	546271	0.07233	0.003551	0.01639	NA	0.04835	0.07233	NA	NA	NA	NA	NA	NA	NA	NA	NA	NA	NA	NA	NA	NA	NA	NA	NA	NA	NA	NA	NA	NA	NA	NA	cellular&nbsp;organisms>Bacteria>Terrabacteria&nbsp;group>Bacillota>Negativicutes>Selenomonadales>Selenomonadaceae>Selenomonas>Selenomonas&nbsp;sputigena
Bacillota sensu stricto incertae sedis><wbr>Negativibacillus><wbr>Negativibacillus massiliensis	S	1871035	0.6289	0.007101	NA	NA	0.0701	NA	NA	0.01235	NA	NA	NA	NA	NA	NA	NA	NA	NA	NA	NA	NA	NA	NA	NA	NA	NA	NA	NA	NA	0.6289	NA	cellular&nbsp;organisms>Bacteria>Terrabacteria&nbsp;group>Bacillota>Bacillota&nbsp;sensu&nbsp;stricto&nbsp;incertae&nbsp;sedis>Negativibacillus
Tissierellia	C	1737404	2.182	0.007101	0.1405	0.9061	0.2998	2.182	0.1743	0.1605	0.008563	0.04665	0.004619	0.383	0.2172	0.003964	0.03684	0.00465	0.03547	NA	NA	NA	NA	0.1285	0.005028	NA	0.02814	NA	NA	0.3192	NA	NA	cellular&nbsp;organisms>Bacteria>Terrabacteria&nbsp;group>Bacillota
Tissierellales	O	1737405	2.18	0.007101	0.1405	0.8969	0.2562	2.18	0.1723	0.1531	0.008563	0.04241	0.004619	0.3801	0.2172	0.003964	0.03508	0.00465	0.02838	NA	NA	NA	NA	0.1285	0.005028	NA	0.009381	NA	NA	0.3192	NA	NA	cellular&nbsp;organisms>Bacteria>Terrabacteria&nbsp;group>Bacillota>Tissierellia
Peptoniphilaceae	F	1570339	2.174	0.007101	0.1358	0.895	0.249	2.174	0.1703	0.1481	0.008563	0.04241	0.004619	0.3792	0.2172	0.003964	0.03508	NA	0.02838	NA	NA	NA	NA	0.1285	NA	NA	0.006254	NA	NA	0.3192	NA	NA	cellular&nbsp;organisms>Bacteria>Terrabacteria&nbsp;group>Bacillota>Tissierellia>Tissierellales
Peptoniphilus	G	162289	0.467	0.003551	NA	0.0111	0.01209	0.467	0.002004	0.03704	NA	NA	NA	0.07145	NA	NA	NA	NA	NA	NA	NA	NA	NA	NA	NA	NA	NA	NA	NA	NA	NA	NA	cellular&nbsp;organisms>Bacteria>Terrabacteria&nbsp;group>Bacillota>Tissierellia>Tissierellales>Peptoniphilaceae
Peptoniphilus mikwangii	S	1354300	0.003551	0.003551	NA	NA	NA	NA	NA	NA	NA	NA	NA	NA	NA	NA	NA	NA	NA	NA	NA	NA	NA	NA	NA	NA	NA	NA	NA	NA	NA	NA	cellular&nbsp;organisms>Bacteria>Terrabacteria&nbsp;group>Bacillota>Tissierellia>Tissierellales>Peptoniphilaceae>Peptoniphilus
Anaerococcus	G	165779	0.1923	0.003551	0.02108	0.1923	0.06043	0.01033	0.002004	0.03704	NA	0.004241	NA	0.04954	NA	NA	0.01053	NA	0.01419	NA	NA	NA	NA	0.1285	NA	NA	NA	NA	NA	0.03755	NA	NA	cellular&nbsp;organisms>Bacteria>Terrabacteria&nbsp;group>Bacillota>Tissierellia>Tissierellales>Peptoniphilaceae
Anaerococcus degeneri	S	361500	0.01878	0.003551	NA	0.005548	0.01209	NA	NA	0.002469	NA	NA	NA	0.0006351	NA	NA	0.001754	NA	NA	NA	NA	NA	NA	NA	NA	NA	NA	NA	NA	0.01878	NA	NA	cellular&nbsp;organisms>Bacteria>Terrabacteria&nbsp;group>Bacillota>Tissierellia>Tissierellales>Peptoniphilaceae>Anaerococcus
Mycoplasmatota	P	544448	27.27	0.1172	0.01873	0.01664	0.06285	0.0434	0.01603	0.01235	0.004282	0.02969	0.009238	0.005716	NA	0.0007927	0.003508	0.03255	0.02128	27.27	0.6289	0.5737	NA	8.869	0.06788	0.08915	0.05941	10	25	0.009388	NA	11.44	cellular&nbsp;organisms>Bacteria>Terrabacteria&nbsp;group
Mollicutes	C	31969	27.27	0.1136	0.01873	0.01294	0.06285	0.0434	0.01603	0.009877	0.004282	0.01696	0.009238	0.005399	NA	0.0007927	0.003508	0.03255	0.02128	27.27	0.6289	0.5435	NA	8.869	0.06788	0.08915	0.05941	10	25	0.009388	NA	11.44	cellular&nbsp;organisms>Bacteria>Terrabacteria&nbsp;group>Mycoplasmatota
Acholeplasmatales><wbr>...><wbr>Acholeplasma granularum	S	264635	27.27	0.1065	0.007025	0.007397	0.03868	0.03513	0.01403	NA	NA	NA	0.006159	NA	NA	NA	NA	0.00465	0.002365	27.27	0.6289	0.4831	NA	7.712	0.04526	0.061	0.03127	10	25	NA	NA	10.95	cellular&nbsp;organisms>Bacteria>Terrabacteria&nbsp;group>Mycoplasmatota>Mollicutes>Acholeplasmatales>Acholeplasmataceae>Acholeplasma
Mycoplasmatales><wbr>Mycoplasmataceae	F	2092	0.1285	0.003551	0.004683	0.001849	0.01692	0.002067	NA	0.009877	NA	0.008482	0.00154	0.003493	NA	0.0007927	0.001754	0.01627	0.01655	NA	NA	0.03019	NA	0.1285	0.01006	0.02815	0.02814	NA	NA	NA	NA	NA	cellular&nbsp;organisms>Bacteria>Terrabacteria&nbsp;group>Mycoplasmatota>Mollicutes>Mycoplasmatales
Mycoplasmopsis><wbr>Mycoplasmopsis hyopharyngis	S	29558	0.006254	0.003551	NA	NA	0.002417	NA	NA	NA	NA	NA	NA	0.0003176	NA	NA	NA	NA	NA	NA	NA	NA	NA	NA	0.002514	0.004692	0.006254	NA	NA	NA	NA	NA	cellular&nbsp;organisms>Bacteria>Terrabacteria&nbsp;group>Mycoplasmatota>Mollicutes>Mycoplasmatales>Mycoplasmataceae>Mycoplasmopsis
Anaeroplasmatales><wbr>Anaeroplasmataceae><wbr>Anaeroplasma	G	2086	0.004282	0.003551	NA	NA	0.002417	0.002067	NA	NA	0.004282	NA	NA	NA	NA	NA	NA	NA	NA	NA	NA	NA	NA	NA	NA	NA	NA	NA	NA	NA	NA	NA	cellular&nbsp;organisms>Bacteria>Terrabacteria&nbsp;group>Mycoplasmatota>Mollicutes>Anaeroplasmatales>Anaeroplasmataceae
Deinococcota><wbr>Deinococci	C	188787	1.157	0.0213	0.01171	0.001849	0.0145	0.002067	NA	0.01728	NA	NA	0.00154	0.006669	NA	0.003171	0.003508	0.01627	0.009459	NA	NA	0.03019	NA	1.157	0.02263	0.02346	0.0344	NA	NA	0.09388	NA	0.4975	cellular&nbsp;organisms>Bacteria>Terrabacteria&nbsp;group>Deinococcota
Trueperales><wbr>...><wbr>Truepera radiovictrix DSM 17093	-	649638	0.3856	0.01065	NA	0.001849	NA	0.002067	NA	0.004938	NA	NA	NA	NA	NA	0.001585	0.001754	NA	0.002365	NA	NA	0.03019	NA	0.3856	NA	0.004692	NA	NA	NA	NA	NA	NA	cellular&nbsp;organisms>Bacteria>Terrabacteria&nbsp;group>Deinococcota>Deinococci>Trueperales>Trueperaceae>Truepera>Truepera&nbsp;radiovictrix
Thermales><wbr>Thermaceae	F	188786	0.5141	0.003551	NA	NA	NA	NA	NA	0.004938	NA	NA	NA	NA	NA	NA	0.001754	NA	NA	NA	NA	NA	NA	0.5141	NA	NA	NA	NA	NA	NA	NA	NA	cellular&nbsp;organisms>Bacteria>Terrabacteria&nbsp;group>Deinococcota>Deinococci>Thermales
Thermus><wbr>Thermus anatoliensis	S	927807	0.003551	0.003551	NA	NA	NA	NA	NA	NA	NA	NA	NA	NA	NA	NA	NA	NA	NA	NA	NA	NA	NA	NA	NA	NA	NA	NA	NA	NA	NA	NA	cellular&nbsp;organisms>Bacteria>Terrabacteria&nbsp;group>Deinococcota>Deinococci>Thermales>Thermaceae>Thermus
Chloroflexota><wbr>...><wbr>Tepidiforma bonchosmolovskayae	S	2601677	0.4975	0.003551	NA	NA	NA	NA	NA	NA	NA	NA	NA	NA	NA	NA	NA	NA	NA	NA	NA	NA	NA	NA	NA	NA	NA	NA	NA	NA	NA	0.4975	cellular&nbsp;organisms>Bacteria>Terrabacteria&nbsp;group>Chloroflexota>Tepidiformia>Tepidiformales>Tepidiformaceae>Tepidiforma
Cyanobacteriota/Melainabacteria group><wbr>Cyanobacteriota	P	1117	10	0.003551	0.1803	0.02589	0.1015	0.5435	0.002004	0.1136	0.004282	0.004241	0.006159	0.04668	0.1448	0.0007927	0.942	0.1186	0.1372	4.545	0.6289	0.2114	0.6349	1.542	0.1282	0.1689	0.1689	10	NA	0.1127	NA	0.995	cellular&nbsp;organisms>Bacteria>Terrabacteria&nbsp;group>Cyanobacteriota/Melainabacteria&nbsp;group
Cyanophyceae	C	3028117	10	0.003551	0.1803	0.02589	0.1015	0.5435	0.002004	0.1111	0.004282	0.004241	0.006159	0.04668	0.1448	0.0007927	0.9402	0.1186	0.1372	4.545	0.6289	0.2114	0.6349	1.542	0.1282	0.1689	0.1689	10	NA	0.1127	NA	0.995	cellular&nbsp;organisms>Bacteria>Terrabacteria&nbsp;group>Cyanobacteriota/Melainabacteria&nbsp;group>Cyanobacteriota
Oscillatoriophycideae	-	1301283	0.8473	0.003551	0.01873	0.0111	0.04351	0.155	NA	0.01235	0.004282	NA	0.003079	0.004764	0.07241	NA	0.8473	0.009299	0.009459	NA	NA	0.03019	NA	0.1285	0.01257	0.01877	0.01564	NA	NA	0.05633	NA	NA	cellular&nbsp;organisms>Bacteria>Terrabacteria&nbsp;group>Cyanobacteriota/Melainabacteria&nbsp;group>Cyanobacteriota>Cyanophyceae
Oscillatoriales	O	1150	0.835	0.003551	0.01873	0.007397	0.03868	0.1405	NA	0.01235	0.004282	NA	0.003079	0.004446	0.07241	NA	0.835	0.009299	0.009459	NA	NA	NA	NA	0.1285	0.01006	0.01877	0.01564	NA	NA	0.05633	NA	NA	cellular&nbsp;organisms>Bacteria>Terrabacteria&nbsp;group>Cyanobacteriota/Melainabacteria&nbsp;group>Cyanobacteriota>Cyanophyceae>Oscillatoriophycideae
Microcoleaceae	F	1892252	0.4456	0.003551	NA	NA	0.004835	0.002067	NA	0.002469	NA	NA	NA	0.0003176	NA	NA	0.4456	NA	NA	NA	NA	NA	NA	NA	NA	0.004692	NA	NA	NA	0.02816	NA	NA	cellular&nbsp;organisms>Bacteria>Terrabacteria&nbsp;group>Cyanobacteriota/Melainabacteria&nbsp;group>Cyanobacteriota>Cyanophyceae>Oscillatoriophycideae>Oscillatoriales
Pseudomonadota	P	1224	97.45	2.379	94.35	4.767	1.4	1.974	2.816	62.94	0.274	1.34	2.867	97.45	12.53	0.1871	1.921	95.75	72.77	27.27	79.25	18.27	0.6349	19.15	90.33	95.51	97.02	30	25	18.03	4.852	23.38	cellular&nbsp;organisms>Bacteria
Gammaproteobacteria	C	1236	96.84	1.75	92.97	4.283	0.7083	1.273	0.2906	61.45	0.2141	1.315	2.795	96.84	10.14	0.1665	1.316	94.47	71	18.18	76.73	17.9	0.6349	14.4	89.02	94.68	96.09	30	25	15.88	1.707	20.9	cellular&nbsp;organisms>Bacteria>Pseudomonadota
Moraxellales><wbr>Moraxellaceae	F	468	1.376	0.7137	0.1218	0.07212	0.03626	0.2893	0.1062	0.2049	0.004282	0.004241	0.003079	0.07399	1.376	0.006342	0.5192	0.2697	0.622	NA	NA	0.03019	NA	0.2571	0.09805	0.1642	0.1376	NA	NA	1.22	0.1797	NA	cellular&nbsp;organisms>Bacteria>Pseudomonadota>Gammaproteobacteria>Moraxellales
Acinetobacter	G	469	1.303	0.6533	0.03278	0.06657	0.02901	0.2232	0.09218	0.1235	0.004282	0.004241	NA	0.03525	1.303	0.004756	0.4508	0.06742	0.5179	NA	NA	NA	NA	0.2571	0.02766	0.01877	0.03752	NA	NA	0.9106	0.1797	NA	cellular&nbsp;organisms>Bacteria>Pseudomonadota>Gammaproteobacteria>Moraxellales>Moraxellaceae
Acinetobacter oryzae	S	742719	0.08449	0.06746	NA	0.007397	NA	0.0062	0.01403	0.007407	NA	NA	NA	0.0003176	NA	0.0007927	0.04385	NA	0.02365	NA	NA	NA	NA	NA	NA	NA	NA	NA	NA	0.08449	NA	NA	cellular&nbsp;organisms>Bacteria>Pseudomonadota>Gammaproteobacteria>Moraxellales>Moraxellaceae>Acinetobacter
Acinetobacter bouvetii	S	202951	0.05633	0.04971	NA	NA	0.004835	0.02273	0.006012	0.002469	NA	NA	NA	0.00127	NA	0.001585	0.02456	0.002325	0.02601	NA	NA	NA	NA	NA	NA	NA	NA	NA	NA	0.05633	NA	NA	cellular&nbsp;organisms>Bacteria>Pseudomonadota>Gammaproteobacteria>Moraxellales>Moraxellaceae>Acinetobacter
Acinetobacter tandoii	S	202954	0.1448	0.02485	NA	0.001849	NA	NA	NA	0.004938	NA	NA	NA	0.0003176	0.1448	NA	0.01053	0.01395	0.02365	NA	NA	NA	NA	NA	0.005028	NA	0.006254	NA	NA	0.009388	NA	NA	cellular&nbsp;organisms>Bacteria>Pseudomonadota>Gammaproteobacteria>Moraxellales>Moraxellaceae>Acinetobacter
Acinetobacter kookii	S	1226327	0.04694	0.0213	NA	0.0111	0.002417	0.008266	0.006012	0.002469	NA	NA	NA	NA	NA	0.0007927	0.01403	NA	0.009459	NA	NA	NA	NA	NA	NA	NA	NA	NA	NA	0.04694	NA	NA	cellular&nbsp;organisms>Bacteria>Pseudomonadota>Gammaproteobacteria>Moraxellales>Moraxellaceae>Acinetobacter
Acinetobacter tjernbergiae	S	202955	0.07241	0.01775	0.004683	0.003698	NA	0.002067	NA	0.002469	NA	NA	NA	0.0003176	0.07241	NA	0.01579	NA	0.01182	NA	NA	NA	NA	NA	NA	NA	NA	NA	NA	0.009388	NA	NA	cellular&nbsp;organisms>Bacteria>Pseudomonadota>Gammaproteobacteria>Moraxellales>Moraxellaceae>Acinetobacter
Acinetobacter johnsonii	S	40214	0.01878	0.01775	NA	NA	NA	0.002067	0.002004	NA	NA	NA	NA	NA	NA	NA	NA	NA	0.00473	NA	NA	NA	NA	NA	NA	NA	NA	NA	NA	0.01878	NA	NA	cellular&nbsp;organisms>Bacteria>Pseudomonadota>Gammaproteobacteria>Moraxellales>Moraxellaceae>Acinetobacter
Acinetobacter lwoffii	S	28090	0.02816	0.0142	NA	NA	NA	NA	NA	NA	NA	NA	NA	0.0006351	NA	NA	NA	NA	NA	NA	NA	NA	NA	NA	NA	NA	NA	NA	NA	0.02816	NA	NA	cellular&nbsp;organisms>Bacteria>Pseudomonadota>Gammaproteobacteria>Moraxellales>Moraxellaceae>Acinetobacter
Acinetobacter marinus	S	281375	0.01065	0.01065	NA	NA	NA	0.0062	NA	NA	NA	NA	NA	NA	NA	NA	NA	NA	NA	NA	NA	NA	NA	NA	NA	NA	NA	NA	NA	NA	NA	NA	cellular&nbsp;organisms>Bacteria>Pseudomonadota>Gammaproteobacteria>Moraxellales>Moraxellaceae>Acinetobacter
Acinetobacter piscicola	S	2006115	0.01065	0.01065	NA	NA	NA	NA	NA	NA	NA	NA	NA	NA	NA	NA	0.001754	NA	NA	NA	NA	NA	NA	NA	NA	NA	NA	NA	NA	NA	NA	NA	cellular&nbsp;organisms>Bacteria>Pseudomonadota>Gammaproteobacteria>Moraxellales>Moraxellaceae>Acinetobacter
Acinetobacter albensis	S	1673609	0.01065	0.01065	0.002342	NA	NA	0.002067	NA	NA	NA	NA	NA	0.0003176	NA	NA	NA	NA	NA	NA	NA	NA	NA	NA	NA	NA	NA	NA	NA	0.009388	NA	NA	cellular&nbsp;organisms>Bacteria>Pseudomonadota>Gammaproteobacteria>Moraxellales>Moraxellaceae>Acinetobacter
Acinetobacter oleivorans	S	1148157	0.1285	0.007101	0.004683	0.001849	0.002417	NA	0.002004	0.007407	NA	NA	NA	0.005716	0.07241	NA	0.007017	0.002325	0.009459	NA	NA	NA	NA	0.1285	0.005028	NA	0.006254	NA	NA	NA	NA	NA	cellular&nbsp;organisms>Bacteria>Pseudomonadota>Gammaproteobacteria>Moraxellales>Moraxellaceae>Acinetobacter
Acinetobacter refrigeratoris	S	1433544	0.007101	0.007101	NA	NA	NA	NA	NA	NA	NA	NA	NA	0.0003176	NA	NA	0.005263	NA	NA	NA	NA	NA	NA	NA	NA	NA	NA	NA	NA	NA	NA	NA	cellular&nbsp;organisms>Bacteria>Pseudomonadota>Gammaproteobacteria>Moraxellales>Moraxellaceae>Acinetobacter
Acinetobacter plantarum	S	1591090	0.009388	0.003551	NA	NA	NA	NA	NA	NA	NA	NA	NA	0.0009527	NA	NA	NA	0.00465	0.00473	NA	NA	NA	NA	NA	0.002514	NA	NA	NA	NA	0.009388	NA	NA	cellular&nbsp;organisms>Bacteria>Pseudomonadota>Gammaproteobacteria>Moraxellales>Moraxellaceae>Acinetobacter
Acinetobacter chengduensis	S	2420890	0.003551	0.003551	NA	NA	NA	NA	NA	NA	NA	NA	NA	NA	NA	NA	NA	NA	0.002365	NA	NA	NA	NA	NA	NA	NA	NA	NA	NA	NA	NA	NA	cellular&nbsp;organisms>Bacteria>Pseudomonadota>Gammaproteobacteria>Moraxellales>Moraxellaceae>Acinetobacter
Acinetobacter seohaensis	S	281376	0.07241	0.003551	NA	NA	NA	NA	0.002004	NA	NA	NA	NA	NA	0.07241	NA	NA	NA	NA	NA	NA	NA	NA	NA	NA	NA	NA	NA	NA	0.009388	NA	NA	cellular&nbsp;organisms>Bacteria>Pseudomonadota>Gammaproteobacteria>Moraxellales>Moraxellaceae>Acinetobacter
Acinetobacter larvae	S	1789224	0.003551	0.003551	NA	NA	NA	NA	NA	NA	NA	NA	NA	0.0003176	NA	NA	NA	NA	NA	NA	NA	NA	NA	NA	NA	NA	NA	NA	NA	NA	NA	NA	cellular&nbsp;organisms>Bacteria>Pseudomonadota>Gammaproteobacteria>Moraxellales>Moraxellaceae>Acinetobacter
Acinetobacter junii	S	40215	0.003551	0.003551	NA	0.001849	0.002417	NA	NA	NA	NA	NA	NA	0.0003176	NA	NA	NA	NA	0.002365	NA	NA	NA	NA	NA	NA	NA	NA	NA	NA	NA	NA	NA	cellular&nbsp;organisms>Bacteria>Pseudomonadota>Gammaproteobacteria>Moraxellales>Moraxellaceae>Acinetobacter
Acinetobacter towneri	S	202956	0.003551	0.003551	NA	NA	NA	NA	NA	NA	NA	NA	NA	NA	NA	NA	NA	NA	NA	NA	NA	NA	NA	NA	NA	NA	NA	NA	NA	NA	NA	NA	cellular&nbsp;organisms>Bacteria>Pseudomonadota>Gammaproteobacteria>Moraxellales>Moraxellaceae>Acinetobacter
Psychrobacter	G	497	0.2347	0.02485	0.07493	0.005548	NA	0.04753	0.01202	0.05679	NA	NA	0.003079	0.03271	NA	0.001585	0.0421	0.1976	0.07804	NA	NA	0.03019	NA	NA	0.06034	0.1267	0.08443	NA	NA	0.2347	NA	NA	cellular&nbsp;organisms>Bacteria>Pseudomonadota>Gammaproteobacteria>Moraxellales>Moraxellaceae
Psychrobacter coccoides	S	2818440	0.009388	0.003551	NA	NA	NA	NA	NA	NA	NA	NA	NA	NA	NA	0.0007927	NA	NA	NA	NA	NA	NA	NA	NA	NA	NA	NA	NA	NA	0.009388	NA	NA	cellular&nbsp;organisms>Bacteria>Pseudomonadota>Gammaproteobacteria>Moraxellales>Moraxellaceae>Psychrobacter
Psychrobacter pulmonis	S	228654	0.04694	0.003551	NA	NA	NA	0.02067	NA	NA	NA	NA	NA	NA	NA	0.0007927	0.005263	NA	NA	NA	NA	0.03019	NA	NA	NA	NA	NA	NA	NA	0.04694	NA	NA	cellular&nbsp;organisms>Bacteria>Pseudomonadota>Gammaproteobacteria>Moraxellales>Moraxellaceae>Psychrobacter
Moraxella	G	475	0.07241	0.0142	0.01405	NA	0.002417	0.0124	0.002004	0.02222	NA	NA	NA	0.005081	0.07241	NA	0.01579	0.002325	0.01182	NA	NA	NA	NA	NA	0.01006	0.01877	0.01251	NA	NA	0.04694	NA	NA	cellular&nbsp;organisms>Bacteria>Pseudomonadota>Gammaproteobacteria>Moraxellales>Moraxellaceae
Moraxella lacunata	S	477	0.009388	0.003551	NA	NA	NA	0.002067	NA	0.004938	NA	NA	NA	0.0003176	NA	NA	0.007017	NA	0.00473	NA	NA	NA	NA	NA	NA	NA	NA	NA	NA	0.009388	NA	NA	cellular&nbsp;organisms>Bacteria>Pseudomonadota>Gammaproteobacteria>Moraxellales>Moraxellaceae>Moraxella
Moraxella porci><wbr>Moraxella porci DSM 25326	-	573983	0.003551	0.003551	NA	NA	NA	NA	NA	NA	NA	NA	NA	NA	NA	NA	NA	NA	NA	NA	NA	NA	NA	NA	NA	NA	NA	NA	NA	NA	NA	NA	cellular&nbsp;organisms>Bacteria>Pseudomonadota>Gammaproteobacteria>Moraxellales>Moraxellaceae>Moraxella>Moraxella&nbsp;porci
Enterobacterales	O	91347	94.17	0.6675	87.67	3.576	0.4641	0.7026	0.09218	54.96	NA	0.8652	2.548	94.17	2.607	0.1165	0.4964	84.54	62.78	18.18	67.92	16.52	0.6349	11.44	82.07	87.35	88.3	15	20	7.792	0.8086	17.91	cellular&nbsp;organisms>Bacteria>Pseudomonadota>Gammaproteobacteria
Enterobacteriaceae	F	543	80.04	0.3267	64.14	1.91	0.2248	0.3265	0.04208	31.45	NA	0.5132	1.373	80.04	0.8689	0.08641	0.3052	44.67	31.49	9.091	27.67	10.05	0.3175	4.884	51.61	25.25	18.19	5	10	3.802	0.5391	7.463	cellular&nbsp;organisms>Bacteria>Pseudomonadota>Gammaproteobacteria>Enterobacterales
Franconibacter	G	1649295	6.453	0.03906	5.836	0.196	0.02176	0.02687	0.002004	3.052	NA	0.06786	0.1062	6.453	NA	0.006342	0.02456	5.191	2.717	4.545	3.145	1.147	NA	0.3856	4.94	2.834	2.267	NA	NA	0.3192	NA	1.493	cellular&nbsp;organisms>Bacteria>Pseudomonadota>Gammaproteobacteria>Enterobacterales>Enterobacteriaceae
Franconibacter daqui	S	2047724	3.036	0.0213	2.389	0.1091	0.00967	0.01033	NA	1.198	NA	0.04665	0.07237	3.036	NA	0.003171	0.005263	2.048	0.7828	NA	0.6289	0.5737	NA	0.2571	1.991	0.7507	1.198	NA	NA	0.1127	NA	0.4975	cellular&nbsp;organisms>Bacteria>Pseudomonadota>Gammaproteobacteria>Enterobacterales>Enterobacteriaceae>Franconibacter
Franconibacter helveticus	S	357240	4.545	0.01775	3.426	0.08691	0.01209	0.01653	0.002004	1.849	NA	0.02121	0.03233	3.393	NA	0.003171	0.0193	3.129	1.927	4.545	2.516	0.5737	NA	0.1285	2.927	2.06	1.06	NA	NA	0.1878	NA	0.995	cellular&nbsp;organisms>Bacteria>Pseudomonadota>Gammaproteobacteria>Enterobacterales>Enterobacteriaceae>Franconibacter
Cronobacter	G	413496	2.407	0.02485	1.974	0.06287	0.004835	0.008266	NA	1.015	NA	0.01272	0.03695	2.407	NA	0.003171	0.008771	1.237	1.05	NA	1.258	0.3321	NA	NA	1.536	0.9994	0.5629	NA	NA	0.1502	NA	0.995	cellular&nbsp;organisms>Bacteria>Pseudomonadota>Gammaproteobacteria>Enterobacterales>Enterobacteriaceae
Cronobacter muytjensii	S	413501	1.258	0.01775	1.009	0.03883	0.004835	0.002067	NA	0.5778	NA	0.008482	0.02464	1.189	NA	NA	0.005263	0.7091	0.5959	NA	1.258	0.2114	NA	NA	0.8297	0.6944	0.3815	NA	NA	0.09388	NA	0.4975	cellular&nbsp;organisms>Bacteria>Pseudomonadota>Gammaproteobacteria>Enterobacterales>Enterobacteriaceae>Cronobacter
Cronobacter muytjensii ATCC 51329	-	1159613	0.3433	0.01065	0.2904	0.01294	0.002417	NA	NA	0.09877	NA	NA	0.00154	0.3433	NA	NA	NA	0.1069	0.1301	NA	NA	0.09058	NA	NA	0.1861	0.01877	0.01564	NA	NA	0.02816	NA	NA	cellular&nbsp;organisms>Bacteria>Pseudomonadota>Gammaproteobacteria>Enterobacterales>Enterobacteriaceae>Cronobacter>Cronobacter&nbsp;muytjensii
Cronobacter sakazakii	S	28141	0.5284	0.003551	0.363	0.0111	NA	0.002067	NA	0.121	NA	NA	0.004619	0.5284	NA	0.0007927	0.001754	0.2139	0.08277	NA	NA	NA	NA	NA	0.2489	NA	0.03127	NA	NA	NA	NA	0.4975	cellular&nbsp;organisms>Bacteria>Pseudomonadota>Gammaproteobacteria>Enterobacterales>Enterobacteriaceae>Cronobacter
Citrobacter	G	544	6.788	0.0213	4.843	0.1257	0.0145	0.0062	0.002004	2.341	NA	0.0721	0.1016	6.788	0.1448	0.009513	0.0193	4.468	2.509	4.545	NA	0.6341	NA	0.2571	4.87	1.103	1.273	NA	NA	0.2535	NA	NA	cellular&nbsp;organisms>Bacteria>Pseudomonadota>Gammaproteobacteria>Enterobacterales>Enterobacteriaceae
Citrobacter koseri	S	545	5.809	0.0142	3.932	0.09246	0.00967	0.004133	0.002004	1.862	NA	0.06362	0.07698	5.809	0.07241	0.007927	0.01053	3.641	1.788	4.545	NA	0.5133	NA	0.2571	3.977	0.9243	1.088	NA	NA	0.1408	NA	NA	cellular&nbsp;organisms>Bacteria>Pseudomonadota>Gammaproteobacteria>Enterobacterales>Enterobacteriaceae>Citrobacter
Citrobacter rodentium	S	67825	0.5269	0.007101	0.5199	0.02219	0.002417	NA	NA	0.2815	NA	0.004241	0.0154	0.5269	0.07241	0.001585	0.005263	0.4278	0.2625	NA	NA	NA	NA	NA	0.4702	0.04223	0.0813	NA	NA	0.05633	NA	NA	cellular&nbsp;organisms>Bacteria>Pseudomonadota>Gammaproteobacteria>Enterobacterales>Enterobacteriaceae>Citrobacter
Pseudocitrobacter><wbr>Pseudocitrobacter faecalis	S	1398493	4.807	0.0213	1.946	0.04808	0.007252	0.0434	0.002004	0.9383	NA	NA	0.003079	4.807	NA	0.002378	0.01228	0.05812	1.031	NA	1.887	0.2114	NA	0.2571	0.6034	0.01408	0.7349	NA	NA	0.02816	NA	NA	cellular&nbsp;organisms>Bacteria>Pseudomonadota>Gammaproteobacteria>Enterobacterales>Enterobacteriaceae>Pseudocitrobacter
Kluyvera	G	579	4.567	0.01775	3.529	0.1073	0.007252	0.0186	0.006012	1.946	NA	0.02121	0.09238	4.567	NA	0.007134	0.02105	3.245	1.736	NA	1.258	0.7548	NA	0.6427	3.917	3.294	1.507	NA	NA	0.1596	NA	NA	cellular&nbsp;organisms>Bacteria>Pseudomonadota>Gammaproteobacteria>Enterobacterales>Enterobacteriaceae
Kluyvera ascorbata><wbr>Kluyvera ascorbata ATCC 33433	-	1006000	3.602	0.01775	2.831	0.08876	0.004835	0.01653	0.006012	1.553	NA	0.02121	0.08006	3.602	NA	0.007134	0.02105	2.641	1.483	NA	1.258	0.6944	NA	0.3856	3.311	2.642	1.342	NA	NA	0.1408	NA	NA	cellular&nbsp;organisms>Bacteria>Pseudomonadota>Gammaproteobacteria>Enterobacterales>Enterobacteriaceae>Kluyvera>Kluyvera&nbsp;ascorbata
Shigella	G	620	9.319	0.0142	3.379	0.111	0.01209	0.01447	0.002004	1.869	NA	0.02969	0.05081	9.319	0.1448	0.004756	0.0193	1.906	1.119	NA	0.6289	0.4831	NA	0.1285	2.527	0.02815	0.5285	NA	NA	0.1596	NA	NA	cellular&nbsp;organisms>Bacteria>Pseudomonadota>Gammaproteobacteria>Enterobacterales>Enterobacteriaceae
Shigella boydii	S	621	2.52	0.007101	2.03	0.05917	0.00967	0.01033	NA	0.963	NA	0.02121	0.03541	2.52	NA	0.0007927	0.008771	1.332	0.4351	NA	NA	0.3019	NA	NA	1.833	NA	0.2908	NA	NA	0.06572	NA	NA	cellular&nbsp;organisms>Bacteria>Pseudomonadota>Gammaproteobacteria>Enterobacterales>Enterobacteriaceae>Shigella
Shigella flexneri	S	623	5.037	0.003551	0.3559	0.01479	NA	0.004133	0.002004	0.6691	NA	0.008482	0.007698	5.037	0.1448	0.002378	NA	0.2302	0.2057	NA	0.6289	0.06039	NA	0.1285	0.2263	NA	0.1438	NA	NA	0.02816	NA	NA	cellular&nbsp;organisms>Bacteria>Pseudomonadota>Gammaproteobacteria>Enterobacterales>Enterobacteriaceae>Shigella
Salmonella	G	590	3.281	0.01065	3.281	0.08506	0.00967	0.02893	0.002004	1.672	NA	0.01696	0.04773	2.954	NA	0.006342	0.01754	2.739	2.081	NA	2.516	0.4831	NA	0.3856	2.047	0.4598	0.4128	NA	NA	0.291	NA	NA	cellular&nbsp;organisms>Bacteria>Pseudomonadota>Gammaproteobacteria>Enterobacterales>Enterobacteriaceae
Salmonella enterica	S	28901	3.082	0.01065	3.082	0.08321	0.00967	0.0248	0.002004	1.546	NA	0.01272	0.04465	2.721	NA	0.006342	0.01403	2.153	1.97	NA	2.516	0.4831	NA	0.3856	1.803	0.2768	0.3502	NA	NA	0.2816	NA	NA	cellular&nbsp;organisms>Bacteria>Pseudomonadota>Gammaproteobacteria>Enterobacterales>Enterobacteriaceae>Salmonella
Salmonella enterica subsp. enterica><wbr>Salmonella enterica subsp. enterica serovar Typhimurium	-	90371	2.567	0.01065	2.567	0.07582	0.00967	0.02273	0.002004	1.323	NA	0.008482	0.03849	1.968	NA	0.006342	0.01403	1.744	1.693	NA	2.516	0.4529	NA	0.3856	1.4	0.004692	0.247	NA	NA	0.2535	NA	NA	cellular&nbsp;organisms>Bacteria>Pseudomonadota>Gammaproteobacteria>Enterobacterales>Enterobacteriaceae>Salmonella>Salmonella&nbsp;enterica>Salmonella&nbsp;enterica&nbsp;subsp.&nbsp;enterica
Cedecea	G	158483	1.696	0.01065	1.67	0.04623	0.00967	0.0124	0.002004	0.8025	NA	0.02545	0.02156	1.696	0.07241	0.002378	0.01228	1.202	0.9578	NA	0.6289	0.3321	NA	0.1285	1.27	0.7648	0.4784	NA	NA	0.1408	NA	0.4975	cellular&nbsp;organisms>Bacteria>Pseudomonadota>Gammaproteobacteria>Enterobacterales>Enterobacteriaceae
Cedecea colo	S	2552946	0.6289	0.007101	0.5737	0.005548	0.004835	0.002067	0.002004	0.163	NA	NA	0.00154	0.5056	NA	0.0007927	0.003508	0.1883	0.2507	NA	0.6289	0.1812	NA	NA	0.2112	0.01408	0.07818	NA	NA	0.08449	NA	0.4975	cellular&nbsp;organisms>Bacteria>Pseudomonadota>Gammaproteobacteria>Enterobacterales>Enterobacteriaceae>Cedecea
Cedecea lapagei	S	158823	0.7993	0.003551	0.74	0.02959	0.004835	0.0062	NA	0.4222	NA	0.01272	0.01078	0.7993	0.07241	0.001585	0.007017	0.6602	0.5061	NA	NA	0.151	NA	0.1285	0.7392	0.6616	0.2814	NA	NA	0.04694	NA	NA	cellular&nbsp;organisms>Bacteria>Pseudomonadota>Gammaproteobacteria>Enterobacterales>Enterobacteriaceae>Cedecea
Enterobacter	G	547	1.82	0.007101	1.119	0.02774	0.002417	0.004133	0.002004	0.5383	NA	0.01696	0.02156	1.65	NA	0.002378	NA	1.093	0.8253	NA	1.258	0.09058	NA	0.2571	1.056	1.82	0.4691	NA	NA	0.0751	0.08985	NA	cellular&nbsp;organisms>Bacteria>Pseudomonadota>Gammaproteobacteria>Enterobacterales>Enterobacteriaceae
Enterobacter cloacae complex	-	354276	1.396	0.007101	0.9039	0.02034	0.002417	0.004133	NA	0.4741	NA	0.01272	0.02002	1.396	NA	0.001585	NA	0.9392	0.6338	NA	0.6289	0.06039	NA	0.2571	0.9051	0.9665	0.3346	NA	NA	0.01878	0.08985	NA	cellular&nbsp;organisms>Bacteria>Pseudomonadota>Gammaproteobacteria>Enterobacterales>Enterobacteriaceae>Enterobacter
Enterobacter asburiae	S	61645	0.8444	0.007101	0.5362	0.007397	NA	0.004133	NA	0.2346	NA	0.008482	0.009238	0.8444	NA	0.001585	NA	0.4998	0.3405	NA	0.6289	0.06039	NA	NA	0.4827	0.5302	0.1251	NA	NA	NA	NA	NA	cellular&nbsp;organisms>Bacteria>Pseudomonadota>Gammaproteobacteria>Enterobacterales>Enterobacteriaceae>Enterobacter>Enterobacter&nbsp;cloacae&nbsp;complex
Kosakonia	G	1330547	5	0.007101	1.665	0.03513	0.002417	0.008266	NA	0.3136	NA	0.004241	0.01694	1.958	NA	0.0007927	0.007017	0.4208	0.5345	NA	NA	0.2415	NA	NA	0.5582	0.8868	0.2595	NA	5	0.0751	NA	NA	cellular&nbsp;organisms>Bacteria>Pseudomonadota>Gammaproteobacteria>Enterobacterales>Enterobacteriaceae
Kosakonia cowanii><wbr>Kosakonia cowanii JCM 10956 = DSM 18146	-	1300165	1.383	0.003551	1.272	0.02404	NA	0.008266	NA	0.116	NA	NA	0.00154	1.383	NA	0.0007927	0.007017	0.1069	0.3476	NA	NA	0.2415	NA	NA	0.1358	0.3003	0.04378	NA	NA	0.04694	NA	NA	cellular&nbsp;organisms>Bacteria>Pseudomonadota>Gammaproteobacteria>Enterobacterales>Enterobacteriaceae>Kosakonia>Kosakonia&nbsp;cowanii
Kosakonia arachidis	S	551989	5	0.003551	0.3232	0.009246	0.002417	NA	NA	0.1506	NA	NA	0.01232	0.4005	NA	NA	NA	0.279	0.1135	NA	NA	NA	NA	NA	0.3444	0.3425	0.1345	NA	5	0.02816	NA	NA	cellular&nbsp;organisms>Bacteria>Pseudomonadota>Gammaproteobacteria>Enterobacterales>Enterobacteriaceae>Kosakonia
Klebsiella/Raoultella group	-	2890311	2.979	0.007101	1.937	0.05178	0.004835	0.01033	NA	0.9778	NA	0.02545	0.03695	2.692	0.1448	0.005549	0.005263	1.857	1.22	NA	0.6289	0.1208	NA	0.1285	2.145	2.979	2.37	NA	NA	0.4506	0.1797	0.4975	cellular&nbsp;organisms>Bacteria>Pseudomonadota>Gammaproteobacteria>Enterobacterales>Enterobacteriaceae
Klebsiella	G	570	2.668	0.007101	1.925	0.05178	0.004835	0.01033	NA	0.9506	NA	0.02545	0.03695	2.668	0.07241	0.005549	0.005263	1.755	1.192	NA	0.6289	0.1208	NA	0.1285	2.047	2.445	2.217	NA	NA	0.4506	0.1797	0.4975	cellular&nbsp;organisms>Bacteria>Pseudomonadota>Gammaproteobacteria>Enterobacterales>Enterobacteriaceae>Klebsiella/Raoultella&nbsp;group
Klebsiella variicola	S	244366	1.805	0.007101	1.316	0.03883	0.004835	0.0062	NA	0.6938	NA	0.01696	0.03387	1.805	NA	0.002378	0.005263	1.272	0.8868	NA	0.6289	0.1208	NA	0.1285	1.247	1.708	0.5597	NA	NA	0.1127	0.08985	0.4975	cellular&nbsp;organisms>Bacteria>Pseudomonadota>Gammaproteobacteria>Enterobacterales>Enterobacteriaceae>Klebsiella/Raoultella&nbsp;group>Klebsiella
Trabulsiella	G	158851	3.087	0.003551	2.562	0.09431	0.00967	0.0062	0.004008	1.43	NA	0.02969	0.03849	2.792	0.07241	0.0007927	0.005263	2.069	1.53	NA	NA	0.3623	NA	0.2571	2.492	3.087	0.8881	NA	NA	0.2535	NA	NA	cellular&nbsp;organisms>Bacteria>Pseudomonadota>Gammaproteobacteria>Enterobacterales>Enterobacteriaceae
Trabulsiella guamensis	S	158852	3.054	0.003551	2.468	0.08876	0.00967	0.0062	0.004008	1.383	NA	0.02969	0.03695	2.678	0.07241	0.0007927	0.005263	2.004	1.495	NA	NA	0.3321	NA	0.2571	2.436	3.054	0.8568	NA	NA	0.2253	NA	NA	cellular&nbsp;organisms>Bacteria>Pseudomonadota>Gammaproteobacteria>Enterobacterales>Enterobacteriaceae>Trabulsiella
Trabulsiella guamensis ATCC 49490	-	1005994	3.054	0.003551	2.468	0.08876	0.00967	0.0062	0.004008	1.38	NA	0.02969	0.03695	2.678	0.07241	0.0007927	0.005263	2.004	1.495	NA	NA	0.3321	NA	0.2571	2.368	3.054	0.8568	NA	NA	0.2253	NA	NA	cellular&nbsp;organisms>Bacteria>Pseudomonadota>Gammaproteobacteria>Enterobacterales>Enterobacteriaceae>Trabulsiella>Trabulsiella&nbsp;guamensis
Phytobacter><wbr>Phytobacter diazotrophicus	S	395631	0.1524	0.003551	0.1007	0.003698	0.004835	0.004133	NA	0.04444	NA	NA	0.00154	0.1524	NA	NA	0.001754	0.09299	0.05676	NA	NA	NA	NA	NA	0.1106	0.07976	0.05003	NA	NA	NA	NA	NA	cellular&nbsp;organisms>Bacteria>Pseudomonadota>Gammaproteobacteria>Enterobacterales>Enterobacteriaceae>Phytobacter
Pseudescherichia><wbr>Pseudescherichia vulneris	S	566	1.565	0.003551	1.358	0.02774	0.00967	0.004133	NA	0.7457	NA	0.004241	0.02925	1.565	NA	0.001585	0.008771	0.8323	0.5037	NA	NA	0.09058	0.3175	0.1285	1.501	0.4927	0.2877	NA	NA	0.06572	NA	NA	cellular&nbsp;organisms>Bacteria>Pseudomonadota>Gammaproteobacteria>Enterobacterales>Enterobacteriaceae>Pseudescherichia
Erwiniaceae	F	1903409	14.08	0.103	4.744	0.2866	0.03384	0.09919	0.01403	4.185	NA	0.1103	0.2417	3.699	0.5793	0.00872	0.03158	8.678	7.09	NA	7.547	1.359	NA	1.285	7.165	14.08	4.45	5	NA	0.9106	NA	2.488	cellular&nbsp;organisms>Bacteria>Pseudomonadota>Gammaproteobacteria>Enterobacterales
Pantoea	G	53335	2.914	0.03196	0.8524	0.04438	0.004835	0.04753	0.008016	0.6765	NA	0.02121	0.01694	0.7107	0.2172	0.002378	0.01053	1.467	1.135	NA	NA	0.1208	NA	0.1285	1.031	2.914	0.8193	NA	NA	0.1408	NA	NA	cellular&nbsp;organisms>Bacteria>Pseudomonadota>Gammaproteobacteria>Enterobacterales>Erwiniaceae
Pantoea agglomerans group><wbr>Pantoea agglomerans	S	549	0.5255	0.007101	0.04918	0.001849	NA	0.0062	NA	0.0321	NA	0.008482	NA	0.04922	0.07241	NA	0.001754	0.09067	0.1041	NA	NA	NA	NA	NA	0.06034	0.5255	0.03752	NA	NA	NA	NA	NA	cellular&nbsp;organisms>Bacteria>Pseudomonadota>Gammaproteobacteria>Enterobacterales>Erwiniaceae>Pantoea>Pantoea&nbsp;agglomerans&nbsp;group
Pantoea cypripedii	S	55209	0.3566	0.003551	0.2763	0.01664	0.004835	0.004133	NA	0.2123	NA	NA	0.006159	0.1896	NA	NA	0.001754	0.3278	0.2672	NA	NA	0.06039	NA	NA	0.2137	0.3566	0.1282	NA	NA	0.009388	NA	NA	cellular&nbsp;organisms>Bacteria>Pseudomonadota>Gammaproteobacteria>Enterobacterales>Erwiniaceae>Pantoea
Pantoea stewartii	S	66269	0.488	0.003551	0.1241	0.007397	NA	0.0062	NA	0.121	NA	NA	0.003079	0.06796	NA	0.0007927	0.005263	0.2046	0.1916	NA	NA	0.03019	NA	NA	0.1483	0.488	0.1657	NA	NA	0.01878	NA	NA	cellular&nbsp;organisms>Bacteria>Pseudomonadota>Gammaproteobacteria>Enterobacterales>Erwiniaceae>Pantoea
[Curtobacterium] plantarum	S	221276	0.003551	0.003551	NA	NA	NA	NA	NA	0.002469	NA	NA	NA	NA	NA	NA	NA	NA	NA	NA	NA	NA	NA	NA	0.002514	NA	NA	NA	NA	NA	NA	NA	cellular&nbsp;organisms>Bacteria>Pseudomonadota>Gammaproteobacteria>Enterobacterales>Erwiniaceae>Pantoea
Pantoea pleuroti	S	1592631	0.2346	0.003551	0.06557	NA	NA	NA	NA	0.05679	NA	0.004241	NA	0.06066	NA	NA	NA	0.1186	0.0473	NA	NA	NA	NA	NA	0.1182	0.2346	0.05629	NA	NA	NA	NA	NA	cellular&nbsp;organisms>Bacteria>Pseudomonadota>Gammaproteobacteria>Enterobacterales>Erwiniaceae>Pantoea
Erwinia	G	551	6.329	0.02485	1.412	0.07582	0.00967	0.01653	NA	1.299	NA	0.04241	0.06929	1.196	0.07241	0.002378	0.008771	2.899	2.391	NA	1.258	0.5133	NA	0.2571	2.19	6.329	1.532	NA	NA	0.1971	NA	0.995	cellular&nbsp;organisms>Bacteria>Pseudomonadota>Gammaproteobacteria>Enterobacterales>Erwiniaceae
Erwinia tracheiphila	S	65700	0.2252	0.007101	0.1124	0.005548	0.002417	0.004133	NA	0.09877	NA	NA	0.003079	0.06288	NA	NA	NA	0.172	0.09223	NA	NA	NA	NA	NA	0.1333	0.2252	0.05629	NA	NA	0.02816	NA	NA	cellular&nbsp;organisms>Bacteria>Pseudomonadota>Gammaproteobacteria>Enterobacterales>Erwiniaceae>Erwinia
Erwinia persicina	S	55211	0.6289	0.003551	0.07728	NA	NA	NA	NA	0.0716	NA	NA	NA	0.04224	NA	NA	NA	0.09299	0.07804	NA	0.6289	0.06039	NA	NA	0.08297	0.01408	0.01876	NA	NA	NA	NA	NA	cellular&nbsp;organisms>Bacteria>Pseudomonadota>Gammaproteobacteria>Enterobacterales>Erwiniaceae>Erwinia
Erwinia rhapontici	S	55212	0.1285	0.003551	0.009367	NA	NA	NA	NA	0.01235	NA	NA	0.003079	0.01016	NA	NA	NA	0.01395	0.02128	NA	NA	NA	NA	0.1285	0.03268	NA	0.009381	NA	NA	NA	NA	NA	cellular&nbsp;organisms>Bacteria>Pseudomonadota>Gammaproteobacteria>Enterobacterales>Erwiniaceae>Erwinia
Erwinia endophytica	S	1563158	0.1837	0.003551	0.1241	0.0111	0.002417	NA	NA	0.1062	NA	0.004241	0.009238	0.1007	NA	0.0007927	NA	0.1837	0.08513	NA	NA	0.03019	NA	NA	0.1282	0.1689	0.05003	NA	NA	0.009388	NA	NA	cellular&nbsp;organisms>Bacteria>Pseudomonadota>Gammaproteobacteria>Enterobacterales>Erwiniaceae>Erwinia
Erwinia pyrifoliae><wbr>Erwinia pyrifoliae DSM 12163	-	644651	0.5396	0.003551	0.1569	0.005548	NA	0.002067	NA	0.1975	NA	NA	0.007698	0.09273	NA	NA	NA	0.3092	0.2507	NA	NA	0.09058	NA	NA	0.264	0.5396	0.1657	NA	NA	NA	NA	NA	cellular&nbsp;organisms>Bacteria>Pseudomonadota>Gammaproteobacteria>Enterobacterales>Erwiniaceae>Erwinia>Erwinia&nbsp;pyrifoliae
Erwinia piriflorinigrans><wbr>Erwinia piriflorinigrans CFBP 5888	-	1161919	4.837	0.003551	0.7728	0.04623	0.004835	0.0062	NA	0.6691	NA	0.02969	0.03233	0.7863	0.07241	0.001585	0.007017	1.864	1.239	NA	0.6289	0.2717	NA	0.1285	1.265	4.837	1.06	NA	NA	0.1033	NA	0.4975	cellular&nbsp;organisms>Bacteria>Pseudomonadota>Gammaproteobacteria>Enterobacterales>Erwiniaceae>Erwinia>Erwinia&nbsp;piriflorinigrans
Tatumella	G	82986	5.031	0.01065	0.6487	0.06472	0.01209	0.0186	0.002004	0.5556	NA	0.008482	0.07083	0.2728	0.07241	NA	0.001754	0.8788	1.733	NA	5.031	0.3321	NA	0.6427	1.579	1.173	0.9131	5	NA	0.3286	NA	1.493	cellular&nbsp;organisms>Bacteria>Pseudomonadota>Gammaproteobacteria>Enterobacterales>Erwiniaceae
Tatumella terrea	S	419007	5	0.007101	0.5971	0.05363	0.01209	0.01653	0.002004	0.4988	NA	0.008482	0.06313	0.2541	0.07241	NA	NA	0.7765	1.523	NA	4.403	0.3019	NA	0.6427	1.4	0.4927	0.7192	5	NA	0.3098	NA	1.493	cellular&nbsp;organisms>Bacteria>Pseudomonadota>Gammaproteobacteria>Enterobacterales>Erwiniaceae>Tatumella
Tatumella morbirosei	S	642227	0.07976	0.003551	NA	NA	NA	NA	NA	NA	NA	NA	NA	NA	NA	NA	NA	NA	0.01419	NA	NA	NA	NA	NA	0.02766	0.07976	0.01876	NA	NA	0.009388	NA	NA	cellular&nbsp;organisms>Bacteria>Pseudomonadota>Gammaproteobacteria>Enterobacterales>Erwiniaceae>Tatumella
Mixta><wbr>Mixta gaviniae	S	665914	0.1126	0.003551	0.03044	NA	0.002417	NA	NA	0.01728	NA	NA	NA	0.0108	NA	NA	NA	0.0372	0.01892	NA	NA	NA	NA	NA	0.02514	0.1126	0.01564	NA	NA	NA	NA	NA	cellular&nbsp;organisms>Bacteria>Pseudomonadota>Gammaproteobacteria>Enterobacterales>Erwiniaceae>Mixta
Mixta><wbr>Mixta mediterraneensis	S	2758443	0.6289	0.003551	0.2271	0.02774	0.004835	NA	NA	0.3333	NA	NA	0.02002	0.1585	NA	0.0007927	NA	0.5486	0.1868	NA	0.6289	NA	NA	0.1285	0.3847	0.07507	0.1376	NA	NA	0.08449	NA	NA	cellular&nbsp;organisms>Bacteria>Pseudomonadota>Gammaproteobacteria>Enterobacterales>Erwiniaceae>Mixta
Buchnera><wbr>...><wbr>Buchnera aphidicola str. Sg (Schizaphis graminum)	-	198804	0.5067	0.003551	0.2271	0.009246	NA	0.002067	NA	0.2346	NA	NA	0.006159	0.141	0.07241	NA	NA	0.4022	0.2223	NA	NA	0.09058	NA	NA	0.264	0.5067	0.1282	NA	NA	NA	NA	NA	cellular&nbsp;organisms>Bacteria>Pseudomonadota>Gammaproteobacteria>Enterobacterales>Erwiniaceae>Buchnera>Buchnera&nbsp;aphidicola>Buchnera&nbsp;aphidicola&nbsp;(Schizaphis&nbsp;graminum)
Rosenbergiella	G	1356488	0.6114	0.003551	0.3349	0.01664	NA	0.002067	NA	0.2568	NA	0.01696	0.01694	0.3881	NA	NA	0.003508	0.6114	0.3193	NA	NA	0.06039	NA	NA	0.3545	0.563	0.1657	NA	NA	0.01878	NA	NA	cellular&nbsp;organisms>Bacteria>Pseudomonadota>Gammaproteobacteria>Enterobacterales>Erwiniaceae
Rosenbergiella nectarea	S	988801	0.6044	0.003551	0.3208	0.01664	NA	0.002067	NA	0.2568	NA	0.01696	0.01694	0.3855	NA	NA	0.003508	0.6044	0.3193	NA	NA	0.06039	NA	NA	0.352	0.5537	0.1657	NA	NA	0.01878	NA	NA	cellular&nbsp;organisms>Bacteria>Pseudomonadota>Gammaproteobacteria>Enterobacterales>Erwiniaceae>Rosenbergiella
Yersiniaceae	F	1903411	16.07	0.08166	7.959	0.4438	0.08219	0.1054	0.01202	7.521	NA	0.08482	0.3511	4.077	0.2896	0.005549	0.0614	12.41	8.469	NA	8.176	2.174	NA	0.6427	9.313	16.07	5.5	5	NA	0.8731	0.08985	0.995	cellular&nbsp;organisms>Bacteria>Pseudomonadota>Gammaproteobacteria>Enterobacterales
Rahnella	G	34037	11.12	0.04261	5.871	0.3162	0.06527	0.08473	0.008016	5.701	NA	0.07634	0.2648	2.58	0.1448	0.002378	0.04385	9.294	6.009	NA	7.547	1.51	NA	0.1285	7.037	11.12	3.768	NA	NA	0.6008	0.08985	NA	cellular&nbsp;organisms>Bacteria>Pseudomonadota>Gammaproteobacteria>Enterobacterales>Yersiniaceae
Rahnella inusitata	S	58169	10.59	0.04261	5.765	0.3125	0.06527	0.08266	0.008016	5.58	NA	0.07634	0.2571	2.503	0.1448	0.002378	0.0421	9.053	5.851	NA	6.918	1.51	NA	0.1285	6.846	10.59	3.615	NA	NA	0.5633	0.08985	NA	cellular&nbsp;organisms>Bacteria>Pseudomonadota>Gammaproteobacteria>Enterobacterales>Yersiniaceae>Rahnella
Yersinia	G	629	2.44	0.0213	1.309	0.07951	0.0145	0.01447	0.004008	1.054	NA	0.004241	0.05543	0.9829	0.07241	0.002378	0.008771	1.95	1.405	NA	NA	0.3925	NA	0.2571	1.234	2.44	0.9319	NA	NA	0.1971	NA	0.4975	cellular&nbsp;organisms>Bacteria>Pseudomonadota>Gammaproteobacteria>Enterobacterales>Yersiniaceae
Yersinia canariae	S	2607663	2.083	0.01775	1.229	0.07397	0.0145	0.01447	0.002004	0.9926	NA	0.004241	0.05389	0.9194	0.07241	0.002378	0.007017	1.811	1.27	NA	NA	0.3925	NA	0.1285	1.154	2.083	0.8474	NA	NA	0.1878	NA	0.4975	cellular&nbsp;organisms>Bacteria>Pseudomonadota>Gammaproteobacteria>Enterobacterales>Yersiniaceae>Yersinia
Yersinia ruckeri	S	29486	0.1595	0.003551	0.04215	0.003698	NA	NA	0.002004	0.03457	NA	NA	NA	0.04478	NA	NA	0.001754	0.07207	0.05676	NA	NA	NA	NA	NA	0.0528	0.1595	0.04691	NA	NA	0.009388	NA	NA	cellular&nbsp;organisms>Bacteria>Pseudomonadota>Gammaproteobacteria>Enterobacterales>Yersiniaceae>Yersinia
Serratia	G	613	5	0.01775	0.733	0.04438	0.002417	0.0062	NA	0.7383	NA	0.004241	0.02925	0.4951	0.07241	0.0007927	0.008771	1.097	0.9696	NA	0.6289	0.2717	NA	0.2571	0.978	2.224	0.7505	5	NA	0.05633	NA	0.4975	cellular&nbsp;organisms>Bacteria>Pseudomonadota>Gammaproteobacteria>Enterobacterales>Yersiniaceae
Serratia fonticola	S	47917	0.3519	0.003551	0.1288	0.007397	NA	NA	NA	0.116	NA	NA	0.01232	0.107	NA	NA	0.003508	0.2023	0.1608	NA	NA	0.09058	NA	NA	0.2263	0.3519	0.1908	NA	NA	0.009388	NA	NA	cellular&nbsp;organisms>Bacteria>Pseudomonadota>Gammaproteobacteria>Enterobacterales>Yersiniaceae>Serratia
Serratia oryzae	S	2034155	5	0.003551	0.02342	0.001849	NA	NA	NA	0.03704	NA	NA	0.00154	0.01112	NA	NA	0.003508	0.03487	0.04493	NA	NA	NA	NA	0.1285	0.03771	0.1501	0.03127	5	NA	NA	NA	NA	cellular&nbsp;organisms>Bacteria>Pseudomonadota>Gammaproteobacteria>Enterobacterales>Yersiniaceae>Serratia
Serratia symbiotica	S	138074	0.3941	0.003551	0.05152	0.007397	0.002417	NA	NA	0.0642	NA	0.004241	0.00154	0.03493	NA	0.0007927	NA	0.1139	0.08513	NA	NA	NA	NA	0.1285	0.1006	0.3941	0.0688	NA	NA	0.009388	NA	NA	cellular&nbsp;organisms>Bacteria>Pseudomonadota>Gammaproteobacteria>Enterobacterales>Yersiniaceae>Serratia
Serratia ureilytica	S	300181	0.2628	0.003551	0.07493	0.007397	NA	NA	NA	0.07654	NA	NA	NA	0.04319	NA	NA	NA	0.1139	0.1324	NA	NA	0.03019	NA	NA	0.1157	0.2628	0.0688	NA	NA	0.01878	NA	NA	cellular&nbsp;organisms>Bacteria>Pseudomonadota>Gammaproteobacteria>Enterobacterales>Yersiniaceae>Serratia
Pectobacteriaceae	F	1903410	6.179	0.04616	2.552	0.1368	0.02176	0.04133	0.008016	2.906	NA	0.03393	0.1324	1.668	0.2896	0.003171	0.03158	4.657	3.297	NA	4.403	0.8152	NA	0.8997	3.08	6.179	2.22	NA	NA	0.4225	NA	2.488	cellular&nbsp;organisms>Bacteria>Pseudomonadota>Gammaproteobacteria>Enterobacterales
Brenneria	G	71655	1.647	0.02485	0.6838	0.04438	0.002417	0.0248	0.002004	0.8593	NA	0.01272	0.03849	0.6116	NA	0.001585	0.01579	1.367	1.156	NA	1.258	0.2415	NA	0.3856	0.7367	1.647	0.8224	NA	NA	0.2535	NA	1.493	cellular&nbsp;organisms>Bacteria>Pseudomonadota>Gammaproteobacteria>Enterobacterales>Pectobacteriaceae
Brenneria salicis><wbr>Brenneria salicis ATCC 15712 = DSM 30166	-	714314	1.258	0.0142	0.1147	0.009246	NA	NA	0.002004	0.01235	NA	NA	NA	0.1092	NA	NA	0.005263	0.01395	0.2318	NA	1.258	NA	NA	NA	0.01006	0.122	0.04065	NA	NA	0.05633	NA	0.4975	cellular&nbsp;organisms>Bacteria>Pseudomonadota>Gammaproteobacteria>Enterobacterales>Pectobacteriaceae>Brenneria>Brenneria&nbsp;salicis
Brenneria rubrifaciens	S	55213	1.394	0.01065	0.5199	0.02959	0.002417	0.01033	NA	0.7728	NA	0.008482	0.03695	0.4487	NA	0.0007927	0.007017	1.183	0.7899	NA	NA	0.2415	NA	0.2571	0.6562	1.394	0.6848	NA	NA	0.169	NA	0.995	cellular&nbsp;organisms>Bacteria>Pseudomonadota>Gammaproteobacteria>Enterobacterales>Pectobacteriaceae>Brenneria
Dickeya	G	204037	1.276	0.01775	0.1569	0.007397	NA	NA	0.002004	0.0963	NA	NA	0.01386	0.09178	0.07241	NA	0.001754	0.2232	0.2459	NA	0.6289	0.09058	NA	NA	0.2187	1.276	0.2283	NA	NA	0.009388	NA	NA	cellular&nbsp;organisms>Bacteria>Pseudomonadota>Gammaproteobacteria>Enterobacterales>Pectobacteriaceae
Dickeya solani	S	1089444	0.2721	0.0142	NA	NA	NA	NA	NA	NA	NA	NA	NA	NA	NA	NA	NA	NA	0.06149	NA	NA	NA	NA	NA	0.005028	0.2721	NA	NA	NA	NA	NA	NA	cellular&nbsp;organisms>Bacteria>Pseudomonadota>Gammaproteobacteria>Enterobacterales>Pectobacteriaceae>Dickeya
Dickeya chrysanthemi	S	556	0.6428	0.003551	0.08664	0.001849	NA	NA	0.002004	0.06914	NA	NA	0.007698	0.05812	0.07241	NA	0.001754	0.1325	0.09696	NA	0.6289	0.06039	NA	NA	0.1232	0.6428	0.1876	NA	NA	NA	NA	NA	cellular&nbsp;organisms>Bacteria>Pseudomonadota>Gammaproteobacteria>Enterobacterales>Pectobacteriaceae>Dickeya
Pectobacterium	G	122277	1.957	0.003551	0.8173	0.03144	0.004835	0.002067	0.002004	0.758	NA	0.02121	0.0231	0.6142	0.1448	0.001585	0.008771	1.451	0.6385	NA	0.6289	0.3019	NA	0.1285	1.079	1.957	0.5253	NA	NA	0.05633	NA	NA	cellular&nbsp;organisms>Bacteria>Pseudomonadota>Gammaproteobacteria>Enterobacterales>Pectobacteriaceae
Pectobacterium carotovorum	S	554	1.109	0.003551	0.6088	0.02034	0.004835	0.002067	0.002004	0.6247	NA	0.01696	0.01848	0.4659	0.1448	NA	0.003508	1.109	0.3547	NA	0.6289	0.2717	NA	NA	0.88	0.3847	0.2283	NA	NA	0.01878	NA	NA	cellular&nbsp;organisms>Bacteria>Pseudomonadota>Gammaproteobacteria>Enterobacterales>Pectobacteriaceae>Pectobacterium
Morganellaceae	F	1903414	50.2	0.01775	1.515	0.3329	0.00967	0.0248	0.004008	1.578	NA	0.03817	0.05235	1.348	0.2172	0.003964	0.01579	2.562	1.939	9.091	2.516	0.5133	0.3175	1.542	1.994	5.077	50.2	NA	10	0.4037	0.08985	2.985	cellular&nbsp;organisms>Bacteria>Pseudomonadota>Gammaproteobacteria>Enterobacterales
Providencia	G	586	0.8915	0.007101	0.281	0.02589	NA	NA	0.002004	0.2691	NA	0.01272	0.01078	0.2236	0.07241	NA	0.007017	0.5417	0.4044	NA	NA	0.1208	NA	0.1285	0.3947	0.8915	0.5754	NA	NA	0.0751	NA	NA	cellular&nbsp;organisms>Bacteria>Pseudomonadota>Gammaproteobacteria>Enterobacterales>Morganellaceae
Providencia alcalifaciens	S	126385	0.366	0.003551	0.1311	0.02034	NA	NA	NA	0.1358	NA	0.004241	0.009238	0.08638	NA	NA	0.005263	0.2604	0.2105	NA	NA	0.1208	NA	0.1285	0.1609	0.366	0.2908	NA	NA	0.05633	NA	NA	cellular&nbsp;organisms>Bacteria>Pseudomonadota>Gammaproteobacteria>Enterobacterales>Morganellaceae>Providencia
Bruguierivoracaceae	F	2812006	0.366	0.007101	0.1499	0.007397	NA	NA	NA	0.1531	NA	NA	0.006159	0.1061	NA	0.0007927	NA	0.3324	0.2436	NA	NA	0.03019	NA	NA	0.2414	0.366	0.1532	NA	NA	0.01878	NA	NA	cellular&nbsp;organisms>Bacteria>Pseudomonadota>Gammaproteobacteria>Enterobacterales
Sodalis><wbr>Sodalis ligni	S	2697027	0.1173	0.007101	0.03513	0.001849	NA	NA	NA	0.04444	NA	NA	0.006159	0.02922	NA	0.0007927	NA	0.07207	0.07568	NA	NA	0.03019	NA	NA	0.04777	0.1173	0.0688	NA	NA	0.009388	NA	NA	cellular&nbsp;organisms>Bacteria>Pseudomonadota>Gammaproteobacteria>Enterobacterales>Bruguierivoracaceae>Sodalis
Budviciaceae	F	1903416	0.5443	0.003551	0.2716	0.009246	0.004835	0.002067	NA	0.2099	NA	NA	0.007698	0.1651	NA	0.0007927	NA	0.2859	0.2554	NA	NA	0.09058	NA	0.1285	0.1936	0.5443	0.1782	NA	NA	0.09388	NA	NA	cellular&nbsp;organisms>Bacteria>Pseudomonadota>Gammaproteobacteria>Enterobacterales
Budvicia	G	82978	0.02557	0.003551	0.004683	0.001849	NA	NA	NA	0.004938	NA	NA	NA	0.005399	NA	NA	NA	0.02557	0.002365	NA	NA	NA	NA	NA	0.005028	0.004692	0.01251	NA	NA	NA	NA	NA	cellular&nbsp;organisms>Bacteria>Pseudomonadota>Gammaproteobacteria>Enterobacterales>Budviciaceae
Pseudomonadales	O	72274	2.281	0.07101	0.07728	0.03698	0.02659	0.05373	0.01202	0.08148	0.1713	0.3266	0.006159	0.05716	2.172	0.02695	0.03684	1.672	0.3382	NA	NA	NA	NA	0.5141	0.1031	0.1548	0.122	NA	NA	2.281	0.1797	NA	cellular&nbsp;organisms>Bacteria>Pseudomonadota>Gammaproteobacteria
Pseudomonadaceae	F	135621	2.281	0.06746	0.0562	0.03513	0.02659	0.05373	0.008016	0.06667	0.1713	0.3266	0.006159	0.04922	2.1	0.02616	0.03684	1.634	0.3074	NA	NA	NA	NA	0.5141	0.08045	0.1173	0.1032	NA	NA	2.281	0.1797	NA	cellular&nbsp;organisms>Bacteria>Pseudomonadota>Gammaproteobacteria>Pseudomonadales
Pseudomonas	G	286	1.99	0.05326	0.02342	0.02589	0.01692	0.04546	0.006012	0.03951	0.1627	0.3223	0.003079	0.04224	1.593	0.02457	0.02105	1.323	0.201	NA	NA	NA	NA	0.5141	0.05531	0.1079	0.07818	NA	NA	1.99	0.1797	NA	cellular&nbsp;organisms>Bacteria>Pseudomonadota>Gammaproteobacteria>Pseudomonadales>Pseudomonadaceae
Pseudomonas aeruginosa group	-	136841	0.2896	0.007101	0.01171	0.007397	0.007252	NA	NA	0.01481	0.01285	0.03393	NA	0.006987	0.2896	0.003964	0.008771	0.1093	0.02365	NA	NA	NA	NA	0.2571	0.0176	0.01877	0.01251	NA	NA	0.1971	NA	NA	cellular&nbsp;organisms>Bacteria>Pseudomonadota>Gammaproteobacteria>Pseudomonadales>Pseudomonadaceae>Pseudomonas
Pseudomonas flavescens	S	29435	0.07241	0.003551	0.002342	NA	0.002417	NA	NA	0.01235	NA	NA	NA	0.004128	0.07241	NA	NA	0.00465	0.007095	NA	NA	NA	NA	NA	0.005028	0.01408	0.006254	NA	NA	NA	NA	NA	cellular&nbsp;organisms>Bacteria>Pseudomonadota>Gammaproteobacteria>Pseudomonadales>Pseudomonadaceae>Pseudomonas>Pseudomonas&nbsp;aeruginosa&nbsp;group
Pseudomonas alcaligenes	S	43263	0.1448	0.003551	0.002342	0.003698	NA	NA	NA	NA	NA	0.008482	NA	0.0003176	0.1448	0.0007927	0.001754	0.05812	0.00473	NA	NA	NA	NA	NA	0.002514	NA	0.003127	NA	NA	0.1033	NA	NA	cellular&nbsp;organisms>Bacteria>Pseudomonadota>Gammaproteobacteria>Pseudomonadales>Pseudomonadaceae>Pseudomonas>Pseudomonas&nbsp;aeruginosa&nbsp;group
Pseudomonas tianjinensis	S	2282554	0.009388	0.007101	NA	NA	NA	NA	NA	NA	NA	NA	NA	NA	NA	NA	NA	0.00465	NA	NA	NA	NA	NA	NA	NA	NA	NA	NA	NA	0.009388	NA	NA	cellular&nbsp;organisms>Bacteria>Pseudomonadota>Gammaproteobacteria>Pseudomonadales>Pseudomonadaceae>Pseudomonas
Pseudomonas saudiphocaensis	S	1499686	0.003551	0.003551	NA	NA	NA	NA	NA	NA	NA	NA	NA	NA	NA	NA	NA	NA	NA	NA	NA	NA	NA	NA	NA	NA	NA	NA	NA	NA	NA	NA	cellular&nbsp;organisms>Bacteria>Pseudomonadota>Gammaproteobacteria>Pseudomonadales>Pseudomonadaceae>Pseudomonas
Pseudomonas songnenensis	S	1176259	0.003551	0.003551	NA	NA	NA	NA	NA	NA	NA	NA	NA	NA	NA	NA	0.001754	NA	NA	NA	NA	NA	NA	NA	NA	NA	NA	NA	NA	NA	NA	NA	cellular&nbsp;organisms>Bacteria>Pseudomonadota>Gammaproteobacteria>Pseudomonadales>Pseudomonadaceae>Pseudomonas
Pseudomonas fluorescens group	-	136843	0.1971	0.003551	NA	0.001849	0.002417	0.002067	NA	NA	0.01285	0.0721	0.00154	0.003493	0.1448	0.003171	0.001754	0.05812	0.01182	NA	NA	NA	NA	NA	0.01257	0.06569	0.04691	NA	NA	0.1971	NA	NA	cellular&nbsp;organisms>Bacteria>Pseudomonadota>Gammaproteobacteria>Pseudomonadales>Pseudomonadaceae>Pseudomonas
Pseudomonas mucidolens	S	46679	0.00465	0.003551	NA	NA	NA	NA	NA	NA	NA	0.004241	NA	0.0003176	NA	0.0007927	NA	0.00465	0.002365	NA	NA	NA	NA	NA	NA	NA	NA	NA	NA	NA	NA	NA	cellular&nbsp;organisms>Bacteria>Pseudomonadota>Gammaproteobacteria>Pseudomonadales>Pseudomonadaceae>Pseudomonas>Pseudomonas&nbsp;fluorescens&nbsp;group
Pseudomonas versuta	S	1788301	0.1033	0.003551	NA	0.001849	NA	NA	NA	NA	NA	NA	NA	0.002858	NA	NA	NA	0.03487	0.00473	NA	NA	NA	NA	NA	NA	NA	NA	NA	NA	0.1033	NA	NA	cellular&nbsp;organisms>Bacteria>Pseudomonadota>Gammaproteobacteria>Pseudomonadales>Pseudomonadaceae>Pseudomonas
Pseudomonas daroniae	S	2487519	0.003551	0.003551	NA	NA	NA	0.002067	NA	NA	NA	NA	NA	NA	NA	NA	NA	0.002325	NA	NA	NA	NA	NA	NA	NA	NA	NA	NA	NA	NA	NA	NA	cellular&nbsp;organisms>Bacteria>Pseudomonadota>Gammaproteobacteria>Pseudomonadales>Pseudomonadaceae>Pseudomonas
Marinobacteraceae><wbr>Marinobacter><wbr>Marinobacter lutaoensis	S	135739	0.006254	0.003551	NA	NA	NA	NA	NA	NA	NA	NA	NA	0.0006351	NA	NA	NA	NA	0.00473	NA	NA	NA	NA	NA	0.002514	NA	0.006254	NA	NA	NA	NA	NA	cellular&nbsp;organisms>Bacteria>Pseudomonadota>Gammaproteobacteria>Pseudomonadales>Marinobacteraceae>Marinobacter
Chromatiales	O	135613	0.4975	0.04971	0.3794	0.02219	0.00967	0.03513	0.006012	0.3556	0.004282	0.01272	0.01078	0.1575	0.4345	NA	0.02456	0.4208	0.4115	NA	NA	0.151	NA	0.1285	0.4425	0.4082	0.3596	NA	NA	0.2722	0.3594	0.4975	cellular&nbsp;organisms>Bacteria>Pseudomonadota>Gammaproteobacteria
Chromatiaceae	F	1046	0.4975	0.03906	0.2412	0.01849	0.007252	0.031	0.002004	0.2321	NA	0.01272	0.009238	0.09432	0.2896	NA	0.02105	0.2232	0.2743	NA	NA	0.1208	NA	0.1285	0.2564	0.1924	0.1939	NA	NA	0.2065	0.3594	0.4975	cellular&nbsp;organisms>Bacteria>Pseudomonadota>Gammaproteobacteria>Chromatiales
Rheinheimera	G	67575	0.3594	0.01065	0.02108	0.005548	NA	0.0062	NA	0.02716	NA	NA	0.00154	0.01715	0.07241	NA	0.01228	0.0186	0.0402	NA	NA	0.03019	NA	NA	0.02011	0.02815	0.009381	NA	NA	0.0751	0.3594	NA	cellular&nbsp;organisms>Bacteria>Pseudomonadota>Gammaproteobacteria>Chromatiales>Chromatiaceae
Rheinheimera tangshanensis	S	400153	0.3594	0.01065	NA	0.003698	NA	NA	NA	0.002469	NA	NA	NA	0.00127	NA	NA	0.01053	NA	NA	NA	NA	NA	NA	NA	NA	NA	NA	NA	NA	0.04694	0.3594	NA	cellular&nbsp;organisms>Bacteria>Pseudomonadota>Gammaproteobacteria>Chromatiales>Chromatiaceae>Rheinheimera
Pararheinheimera	G	2071980	0.01878	0.003551	0.01405	NA	0.004835	0.0062	0.002004	0.01235	NA	0.004241	0.00154	0.007622	NA	NA	0.001754	0.01162	0.01655	NA	NA	NA	NA	NA	0.01257	0.004692	0.003127	NA	NA	0.01878	NA	NA	cellular&nbsp;organisms>Bacteria>Pseudomonadota>Gammaproteobacteria>Chromatiales>Chromatiaceae
Pararheinheimera mesophila	S	1547515	0.01878	0.003551	0.01171	NA	0.002417	0.004133	0.002004	0.007407	NA	0.004241	NA	0.005081	NA	NA	0.001754	0.006974	0.01419	NA	NA	NA	NA	NA	0.005028	0.004692	0.003127	NA	NA	0.01878	NA	NA	cellular&nbsp;organisms>Bacteria>Pseudomonadota>Gammaproteobacteria>Chromatiales>Chromatiaceae>Pararheinheimera
Arsukibacterium><wbr>Arsukibacterium perlucidum	S	368811	0.003551	0.003551	NA	NA	NA	NA	NA	NA	NA	NA	NA	NA	NA	NA	NA	NA	NA	NA	NA	NA	NA	NA	NA	NA	NA	NA	NA	NA	NA	NA	cellular&nbsp;organisms>Bacteria>Pseudomonadota>Gammaproteobacteria>Chromatiales>Chromatiaceae>Arsukibacterium
Ectothiorhodospiraceae	F	72276	0.2111	0.007101	0.1265	0.003698	0.002417	0.004133	0.002004	0.1136	NA	NA	0.00154	0.0578	0.07241	NA	0.003508	0.1813	0.1277	NA	NA	0.03019	NA	NA	0.1735	0.2111	0.1564	NA	NA	0.06572	NA	NA	cellular&nbsp;organisms>Bacteria>Pseudomonadota>Gammaproteobacteria>Chromatiales
Ectothiorhodospira><wbr>Ectothiorhodospira salini	S	568897	0.1282	0.003551	0.07728	0.001849	NA	0.002067	NA	0.0716	NA	NA	NA	0.03747	NA	NA	0.001754	0.1069	0.0804	NA	NA	0.03019	NA	NA	0.1282	0.1173	0.1126	NA	NA	0.03755	NA	NA	cellular&nbsp;organisms>Bacteria>Pseudomonadota>Gammaproteobacteria>Chromatiales>Ectothiorhodospiraceae>Ectothiorhodospira
Wenzhouxiangellaceae><wbr>Wenzhouxiangella><wbr>Wenzhouxiangella sediminis	S	1792836	0.007025	0.003551	0.007025	NA	NA	NA	NA	0.004938	NA	NA	NA	0.0003176	NA	NA	NA	0.002325	NA	NA	NA	NA	NA	NA	0.002514	NA	NA	NA	NA	NA	NA	NA	cellular&nbsp;organisms>Bacteria>Pseudomonadota>Gammaproteobacteria>Chromatiales>Wenzhouxiangellaceae>Wenzhouxiangella
Pasteurellales><wbr>Pasteurellaceae	F	712	1.981	0.04261	0.2927	0.135	0.02901	0.02687	0.03607	0.3185	0.004282	0.01272	0.02002	0.1635	0.1448	0.002378	0.07368	0.4789	0.3949	NA	0.6289	0.09058	NA	NA	0.4727	0.3191	0.4065	NA	NA	1.981	NA	NA	cellular&nbsp;organisms>Bacteria>Pseudomonadota>Gammaproteobacteria>Pasteurellales
Haemophilus	G	724	1.521	0.02485	0.01405	0.07582	0.0145	0.01447	0.02806	0.01728	0.004282	NA	NA	0.007304	0.07241	0.001585	0.03158	0.0186	0.01655	NA	NA	NA	NA	NA	0.1157	0.01877	0.01876	NA	NA	1.521	NA	NA	cellular&nbsp;organisms>Bacteria>Pseudomonadota>Gammaproteobacteria>Pasteurellales>Pasteurellaceae
Haemophilus parainfluenzae><wbr>Haemophilus parainfluenzae ATCC 33392	-	888828	0.08297	0.02485	NA	0.07582	0.00967	0.01447	0.02004	NA	0.004282	NA	NA	0.0006351	0.07241	0.001585	0.005263	0.00465	0.002365	NA	NA	NA	NA	NA	0.08297	NA	NA	NA	NA	0.02816	NA	NA	cellular&nbsp;organisms>Bacteria>Pseudomonadota>Gammaproteobacteria>Pasteurellales>Pasteurellaceae>Haemophilus>Haemophilus&nbsp;parainfluenzae
Spirabiliibacterium	G	2820724	0.6289	0.007101	0.1241	0.01294	0.002417	0.002067	0.004008	0.116	NA	0.008482	0.009238	0.07272	NA	NA	0.001754	0.1906	0.1324	NA	0.6289	0.03019	NA	NA	0.1333	0.1548	0.1908	NA	NA	0.03755	NA	NA	cellular&nbsp;organisms>Bacteria>Pseudomonadota>Gammaproteobacteria>Pasteurellales>Pasteurellaceae
Spirabiliibacterium pneumoniae	S	221400	0.6289	0.007101	0.1241	0.01294	0.002417	0.002067	0.004008	0.116	NA	0.008482	0.009238	0.07272	NA	NA	0.001754	0.1906	0.1324	NA	0.6289	0.03019	NA	NA	0.1333	0.1548	0.1782	NA	NA	0.03755	NA	NA	cellular&nbsp;organisms>Bacteria>Pseudomonadota>Gammaproteobacteria>Pasteurellales>Pasteurellaceae>Spirabiliibacterium
Oceanospirillales	O	135619	1.887	0.03196	0.4988	0.03698	0.02176	0.02067	0.006012	0.4519	0.008563	0.004241	0.01232	0.2922	0.2172	0.002378	0.0228	0.7346	0.674	NA	1.887	NA	NA	0.1285	0.6034	0.7883	0.6098	NA	NA	0.2347	NA	0.995	cellular&nbsp;organisms>Bacteria>Pseudomonadota>Gammaproteobacteria
Oceanospirillaceae	F	135620	0.995	0.01775	0.1944	0.02589	0.00967	0.002067	0.002004	0.2198	NA	NA	0.004619	0.1178	NA	0.0007927	0.003508	0.2534	0.2318	NA	NA	NA	NA	NA	0.2665	0.3613	0.2408	NA	NA	0.04694	NA	0.995	cellular&nbsp;organisms>Bacteria>Pseudomonadota>Gammaproteobacteria>Oceanospirillales
Neptunomonas><wbr>Neptunomonas naphthovorans	S	75688	0.1325	0.007101	0.1101	0.01479	0.007252	NA	NA	0.1062	NA	NA	NA	0.06447	NA	0.0007927	0.001754	0.1325	0.1206	NA	NA	NA	NA	NA	0.1157	0.01408	0.03752	NA	NA	0.02816	NA	NA	cellular&nbsp;organisms>Bacteria>Pseudomonadota>Gammaproteobacteria>Oceanospirillales>Oceanospirillaceae>Neptunomonas
Oceanobacter><wbr>Oceanobacter kriegii	S	64972	0.1106	0.007101	0.06557	0.003698	0.002417	NA	NA	0.07901	NA	NA	0.003079	0.03874	NA	NA	0.001754	0.07207	0.05912	NA	NA	NA	NA	NA	0.1106	0.09853	0.1032	NA	NA	NA	NA	NA	cellular&nbsp;organisms>Bacteria>Pseudomonadota>Gammaproteobacteria>Oceanospirillales>Oceanospirillaceae>Oceanobacter
Marinobacterium><wbr>Marinobacterium halophilum	S	267374	0.02128	0.003551	NA	NA	NA	NA	NA	NA	NA	NA	NA	NA	NA	NA	NA	NA	0.02128	NA	NA	NA	NA	NA	NA	NA	NA	NA	NA	NA	NA	NA	cellular&nbsp;organisms>Bacteria>Pseudomonadota>Gammaproteobacteria>Oceanospirillales>Oceanospirillaceae>Marinobacterium
Halomonadaceae	F	28256	0.6289	0.007101	0.1288	0.003698	0.004835	0.008266	NA	0.09383	0.004282	NA	0.003079	0.07495	0.07241	0.001585	0.01403	0.2557	0.1821	NA	0.6289	NA	NA	NA	0.1358	0.1924	0.1751	NA	NA	0.06572	NA	NA	cellular&nbsp;organisms>Bacteria>Pseudomonadota>Gammaproteobacteria>Oceanospirillales
Halomonas	G	2745	0.1348	0.003551	0.07025	0.003698	0.002417	0.008266	NA	0.0642	NA	NA	0.00154	0.04065	0.07241	NA	0.01228	0.1348	0.1088	NA	NA	NA	NA	NA	0.08297	0.122	0.1032	NA	NA	0.02816	NA	NA	cellular&nbsp;organisms>Bacteria>Pseudomonadota>Gammaproteobacteria>Oceanospirillales>Halomonadaceae
Halomonas heilongjiangensis	S	1387883	0.003551	0.003551	NA	NA	NA	NA	NA	NA	NA	NA	NA	NA	NA	NA	NA	0.002325	NA	NA	NA	NA	NA	NA	NA	NA	NA	NA	NA	NA	NA	NA	cellular&nbsp;organisms>Bacteria>Pseudomonadota>Gammaproteobacteria>Oceanospirillales>Halomonadaceae>Halomonas
Kushneria	G	504090	0.6289	0.003551	0.03278	NA	0.002417	NA	NA	0.01235	0.004282	NA	NA	0.01493	NA	0.0007927	NA	0.04882	0.0402	NA	0.6289	NA	NA	NA	0.03017	0.01408	0.04065	NA	NA	0.02816	NA	NA	cellular&nbsp;organisms>Bacteria>Pseudomonadota>Gammaproteobacteria>Oceanospirillales>Halomonadaceae
Xanthomonadales	O	135614	0.2896	0.02841	0.1428	0.02219	0.004835	0.03513	NA	0.1852	0.004282	NA	0.01078	0.0543	0.2896	0.003171	0.04736	0.1697	0.1514	NA	NA	0.03019	NA	NA	0.1358	0.1173	0.1032	NA	NA	0.08449	NA	NA	cellular&nbsp;organisms>Bacteria>Pseudomonadota>Gammaproteobacteria
Xanthomonadaceae	F	32033	0.2896	0.02841	0.1335	0.02034	0.004835	0.031	NA	0.1704	NA	NA	0.007698	0.04637	0.2896	0.003171	0.04736	0.1604	0.1277	NA	NA	0.03019	NA	NA	0.1207	0.1032	0.08756	NA	NA	0.08449	NA	NA	cellular&nbsp;organisms>Bacteria>Pseudomonadota>Gammaproteobacteria>Xanthomonadales
Stenotrophomonas	G	40323	0.04938	0.007101	NA	0.007397	NA	0.008266	NA	0.04938	NA	NA	0.00154	0.0003176	NA	NA	0.02105	NA	0.007095	NA	NA	NA	NA	NA	NA	NA	0.009381	NA	NA	NA	NA	NA	cellular&nbsp;organisms>Bacteria>Pseudomonadota>Gammaproteobacteria>Xanthomonadales>Xanthomonadaceae
Stenotrophomonas koreensis	S	266128	0.003551	0.003551	NA	0.001849	NA	NA	NA	NA	NA	NA	NA	NA	NA	NA	0.003508	NA	0.002365	NA	NA	NA	NA	NA	NA	NA	NA	NA	NA	NA	NA	NA	cellular&nbsp;organisms>Bacteria>Pseudomonadota>Gammaproteobacteria>Xanthomonadales>Xanthomonadaceae>Stenotrophomonas
Luteimonas	G	83614	0.01878	0.003551	0.002342	NA	NA	NA	NA	0.009877	NA	NA	NA	0.005399	NA	NA	0.003508	0.006974	0.007095	NA	NA	NA	NA	NA	0.002514	0.01408	NA	NA	NA	0.01878	NA	NA	cellular&nbsp;organisms>Bacteria>Pseudomonadota>Gammaproteobacteria>Xanthomonadales>Xanthomonadaceae
Pseudoxanthomonas><wbr>Pseudoxanthomonas suwonensis	S	314722	0.003551	0.003551	NA	NA	NA	0.002067	NA	NA	NA	NA	NA	NA	NA	NA	NA	NA	NA	NA	NA	NA	NA	NA	NA	NA	NA	NA	NA	NA	NA	NA	cellular&nbsp;organisms>Bacteria>Pseudomonadota>Gammaproteobacteria>Xanthomonadales>Xanthomonadaceae>Pseudoxanthomonas
Arenimonas	G	490567	0.07241	0.003551	0.007025	NA	NA	NA	NA	0.002469	NA	NA	NA	0.0003176	0.07241	NA	NA	0.00465	0.007095	NA	NA	NA	NA	NA	0.005028	0.009384	0.003127	NA	NA	NA	NA	NA	cellular&nbsp;organisms>Bacteria>Pseudomonadota>Gammaproteobacteria>Xanthomonadales>Xanthomonadaceae
Arenimonas soli	S	2269504	0.003551	0.003551	NA	NA	NA	NA	NA	NA	NA	NA	NA	NA	NA	NA	NA	NA	NA	NA	NA	NA	NA	NA	NA	NA	NA	NA	NA	NA	NA	NA	cellular&nbsp;organisms>Bacteria>Pseudomonadota>Gammaproteobacteria>Xanthomonadales>Xanthomonadaceae>Arenimonas
Nevskiales><wbr>Steroidobacteraceae><wbr>Steroidobacter	G	469322	0.01065	0.01065	NA	NA	NA	NA	NA	NA	NA	NA	NA	0.0003176	NA	0.0007927	NA	NA	0.002365	NA	NA	NA	NA	NA	NA	NA	NA	NA	NA	NA	NA	NA	cellular&nbsp;organisms>Bacteria>Pseudomonadota>Gammaproteobacteria>Nevskiales>Steroidobacteraceae
Steroidobacter denitrificans	S	465721	0.003551	0.003551	NA	NA	NA	NA	NA	NA	NA	NA	NA	NA	NA	0.0007927	NA	NA	NA	NA	NA	NA	NA	NA	NA	NA	NA	NA	NA	NA	NA	NA	cellular&nbsp;organisms>Bacteria>Pseudomonadota>Gammaproteobacteria>Nevskiales>Steroidobacteraceae>Steroidobacter
Steroidobacter gossypii	S	2805490	0.003551	0.003551	NA	NA	NA	NA	NA	NA	NA	NA	NA	NA	NA	NA	NA	NA	NA	NA	NA	NA	NA	NA	NA	NA	NA	NA	NA	NA	NA	NA	cellular&nbsp;organisms>Bacteria>Pseudomonadota>Gammaproteobacteria>Nevskiales>Steroidobacteraceae>Steroidobacter
Nevskiales><wbr>...><wbr>Povalibacter uvarum	S	732238	0.003551	0.003551	NA	NA	NA	NA	NA	NA	NA	NA	NA	NA	NA	NA	NA	NA	NA	NA	NA	NA	NA	NA	NA	NA	NA	NA	NA	NA	NA	NA	cellular&nbsp;organisms>Bacteria>Pseudomonadota>Gammaproteobacteria>Nevskiales>Steroidobacteraceae>Povalibacter
Nevskiales><wbr>Sinobacteraceae	F	568386	0.0372	0.003551	0.01873	0.001849	NA	0.004133	NA	0.01481	NA	NA	NA	0.01048	NA	NA	0.003508	0.0372	0.02128	NA	NA	NA	NA	NA	0.0352	0.01408	0.01564	NA	NA	0.01878	NA	NA	cellular&nbsp;organisms>Bacteria>Pseudomonadota>Gammaproteobacteria>Nevskiales
Solimonas	G	413435	0.0186	0.003551	0.004683	NA	NA	0.002067	NA	0.004938	NA	NA	NA	0.001905	NA	NA	NA	0.0186	0.009459	NA	NA	NA	NA	NA	0.01006	0.004692	0.009381	NA	NA	0.009388	NA	NA	cellular&nbsp;organisms>Bacteria>Pseudomonadota>Gammaproteobacteria>Nevskiales>Sinobacteraceae
Solimonas flava><wbr>Solimonas flava DSM 18980	-	1123257	0.009388	0.003551	NA	NA	NA	NA	NA	NA	NA	NA	NA	NA	NA	NA	NA	NA	NA	NA	NA	NA	NA	NA	NA	NA	NA	NA	NA	0.009388	NA	NA	cellular&nbsp;organisms>Bacteria>Pseudomonadota>Gammaproteobacteria>Nevskiales>Sinobacteraceae>Solimonas>Solimonas&nbsp;flava
Alteromonadales	O	135622	2.516	0.01775	0.8266	0.1165	0.02176	0.0124	0.01002	1.516	NA	0.02121	0.05543	0.423	0.4345	0.001585	0.02982	1.644	1.346	NA	2.516	0.2717	NA	0.7712	1.549	0.4645	0.9475	NA	NA	0.2722	NA	NA	cellular&nbsp;organisms>Bacteria>Pseudomonadota>Gammaproteobacteria
Alteromonadaceae	F	72275	0.1465	0.003551	0.07728	0.0111	0.002417	NA	0.002004	0.07901	NA	0.004241	0.00154	0.05367	0.1448	NA	NA	0.1465	0.09459	NA	NA	NA	NA	NA	0.1157	0.04223	0.1345	NA	NA	0.03755	NA	NA	cellular&nbsp;organisms>Bacteria>Pseudomonadota>Gammaproteobacteria>Alteromonadales
Alishewanella><wbr>Alishewanella fetalis	S	111143	0.07241	0.003551	NA	NA	NA	NA	NA	NA	NA	NA	NA	NA	0.07241	NA	NA	NA	NA	NA	NA	NA	NA	NA	NA	NA	NA	NA	NA	NA	NA	NA	cellular&nbsp;organisms>Bacteria>Pseudomonadota>Gammaproteobacteria>Alteromonadales>Alteromonadaceae>Alishewanella
Pseudoalteromonadaceae><wbr>Pseudoalteromonas	G	53246	0.1017	0.003551	0.05152	0.003698	0.002417	0.002067	0.002004	0.05679	NA	0.008482	0.00154	0.03144	0.07241	NA	0.001754	0.09067	0.1017	NA	NA	0.03019	NA	NA	0.09303	0.061	0.1001	NA	NA	0.0751	NA	NA	cellular&nbsp;organisms>Bacteria>Pseudomonadota>Gammaproteobacteria>Alteromonadales>Pseudoalteromonadaceae
Pseudoalteromonas aestuariivivens	S	1698800	0.003551	0.003551	0.002342	NA	NA	NA	NA	NA	NA	NA	NA	0.0003176	NA	NA	NA	NA	0.002365	NA	NA	NA	NA	NA	0.002514	NA	NA	NA	NA	NA	NA	NA	cellular&nbsp;organisms>Bacteria>Pseudomonadota>Gammaproteobacteria>Alteromonadales>Pseudoalteromonadaceae>Pseudoalteromonas
Shewanellaceae	F	267890	1.258	0.003551	0.2951	0.02774	0.002417	NA	0.004008	0.358	NA	NA	0.01232	0.1407	0.2172	0.001585	0.01754	0.4929	0.4304	NA	1.258	0.06039	NA	0.1285	0.44	0.08915	0.2846	NA	NA	0.01878	NA	NA	cellular&nbsp;organisms>Bacteria>Pseudomonadota>Gammaproteobacteria>Alteromonadales
Shewanella	G	22	1.258	0.003551	0.2951	0.02774	NA	NA	0.004008	0.358	NA	NA	0.01232	0.1404	0.2172	0.001585	0.01754	0.4929	0.428	NA	1.258	0.06039	NA	0.1285	0.44	0.08446	0.2846	NA	NA	0.01878	NA	NA	cellular&nbsp;organisms>Bacteria>Pseudomonadota>Gammaproteobacteria>Alteromonadales>Shewanellaceae
Shewanella litorisediminis	S	1173586	0.6289	0.003551	0.04449	0.005548	NA	NA	NA	0.06173	NA	NA	NA	0.01207	NA	NA	0.001754	0.03487	0.05912	NA	0.6289	NA	NA	NA	0.05028	0.03754	0.06254	NA	NA	NA	NA	NA	cellular&nbsp;organisms>Bacteria>Pseudomonadota>Gammaproteobacteria>Alteromonadales>Shewanellaceae>Shewanella
Cellvibrionales	O	1706369	0.122	0.01065	0.09133	NA	0.002417	0.002067	NA	0.08642	NA	0.004241	0.006159	0.03239	0.07241	0.0007927	0.003508	0.1162	0.09459	NA	NA	NA	NA	NA	0.09554	0.1032	0.122	NA	NA	0.1033	NA	NA	cellular&nbsp;organisms>Bacteria>Pseudomonadota>Gammaproteobacteria
Porticoccaceae><wbr>...><wbr>Porticoccus hydrocarbonoclasticus MCTG13d	-	1415778	0.06742	0.007101	0.05854	NA	NA	NA	NA	0.04938	NA	NA	0.004619	0.01651	NA	NA	NA	0.06742	0.0402	NA	NA	NA	NA	NA	0.06537	0.061	0.05941	NA	NA	0.01878	NA	NA	cellular&nbsp;organisms>Bacteria>Pseudomonadota>Gammaproteobacteria>Cellvibrionales>Porticoccaceae>Porticoccus>Porticoccus&nbsp;hydrocarbonoclasticus
Spongiibacteraceae><wbr>Spongiibacter><wbr>Spongiibacter tropicus	S	454602	0.003551	0.003551	NA	NA	NA	0.002067	NA	NA	NA	NA	NA	NA	NA	NA	NA	NA	NA	NA	NA	NA	NA	NA	NA	NA	NA	NA	NA	NA	NA	NA	cellular&nbsp;organisms>Bacteria>Pseudomonadota>Gammaproteobacteria>Cellvibrionales>Spongiibacteraceae>Spongiibacter
Aeromonadales	O	135624	0.3621	0.01065	0.06323	0.005548	0.004835	0.002067	NA	0.1012	NA	NA	0.00154	0.03874	0.3621	0.002378	NA	0.1232	0.08277	NA	NA	NA	NA	NA	0.088	0.1079	0.1094	NA	NA	0.2253	0.08985	NA	cellular&nbsp;organisms>Bacteria>Pseudomonadota>Gammaproteobacteria
Aeromonadaceae	F	84642	0.3621	0.01065	0.04918	0.001849	0.002417	0.002067	NA	0.07901	NA	NA	0.00154	0.03239	0.3621	0.002378	NA	0.1116	0.06622	NA	NA	NA	NA	NA	0.07794	0.08915	0.09694	NA	NA	0.2253	0.08985	NA	cellular&nbsp;organisms>Bacteria>Pseudomonadota>Gammaproteobacteria>Aeromonadales
Aeromonas	G	642	0.169	0.01065	0.01405	0.001849	NA	NA	NA	0.01235	NA	NA	0.00154	0.002223	0.1448	0.002378	NA	0.03487	0.01655	NA	NA	NA	NA	NA	0.0176	0.05161	0.04378	NA	NA	0.169	0.08985	NA	cellular&nbsp;organisms>Bacteria>Pseudomonadota>Gammaproteobacteria>Aeromonadales>Aeromonadaceae
Aeromonas simiae	S	218936	0.03752	0.003551	0.01171	NA	NA	NA	NA	0.01235	NA	NA	0.00154	0.001588	NA	NA	NA	0.01627	0.009459	NA	NA	NA	NA	NA	0.01257	0.02815	0.03752	NA	NA	NA	NA	NA	cellular&nbsp;organisms>Bacteria>Pseudomonadota>Gammaproteobacteria>Aeromonadales>Aeromonadaceae>Aeromonas
Thiotrichales	O	72273	0.6289	0.007101	0.2599	0.01479	0.004835	0.002067	NA	0.2642	NA	0.004241	0.01078	0.1235	0.07241	0.0007927	0.003508	0.3557	0.3074	NA	0.6289	0.06039	NA	NA	0.2891	0.2581	0.3971	NA	NA	0.1033	NA	NA	cellular&nbsp;organisms>Bacteria>Pseudomonadota>Gammaproteobacteria
Thiotrichaceae><wbr>Thiothrix	G	1030	0.007101	0.007101	NA	NA	NA	0.002067	NA	NA	NA	NA	NA	0.0003176	NA	NA	NA	NA	NA	NA	NA	NA	NA	NA	NA	NA	NA	NA	NA	NA	NA	NA	cellular&nbsp;organisms>Bacteria>Pseudomonadota>Gammaproteobacteria>Thiotrichales>Thiotrichaceae
Methylococcales><wbr>Methylococcaceae	F	403	0.1963	0.003551	0.1218	0.01294	NA	0.004133	NA	0.1728	NA	NA	0.007698	0.05589	NA	NA	0.001754	0.1697	0.1963	NA	NA	0.06039	NA	NA	0.1584	0.1548	0.1282	NA	NA	0.03755	NA	NA	cellular&nbsp;organisms>Bacteria>Pseudomonadota>Gammaproteobacteria>Methylococcales
Methylococcus	G	413	0.003551	0.003551	NA	NA	NA	NA	NA	NA	NA	NA	NA	NA	NA	NA	NA	NA	0.002365	NA	NA	NA	NA	NA	0.002514	NA	NA	NA	NA	NA	NA	NA	cellular&nbsp;organisms>Bacteria>Pseudomonadota>Gammaproteobacteria>Methylococcales>Methylococcaceae
Legionellales><wbr>Legionellaceae><wbr>Legionella	G	445	0.1986	0.003551	0.1147	0.01294	0.007252	0.002067	0.004008	0.1309	0.004282	NA	0.006159	0.05113	NA	NA	0.001754	0.1441	0.1986	NA	NA	0.06039	NA	0.1285	0.1282	0.122	0.1094	NA	NA	0.009388	NA	NA	cellular&nbsp;organisms>Bacteria>Pseudomonadota>Gammaproteobacteria>Legionellales>Legionellaceae
Legionella gresilensis	S	91823	0.02346	0.003551	0.007025	0.001849	NA	NA	NA	0.004938	NA	NA	NA	0.002541	NA	NA	NA	0.01395	0.01655	NA	NA	NA	NA	NA	0.01509	0.02346	0.009381	NA	NA	NA	NA	NA	cellular&nbsp;organisms>Bacteria>Pseudomonadota>Gammaproteobacteria>Legionellales>Legionellaceae>Legionella
Alphaproteobacteria	C	28211	4.545	0.4793	0.4566	0.2718	0.2055	0.3472	0.3627	0.558	0.02997	0.008482	0.02617	0.2239	1.303	0.01744	0.4806	0.4161	0.648	4.545	1.258	0.151	NA	2.185	0.4702	0.3284	0.3283	NA	NA	1.136	0.9883	0.995	cellular&nbsp;organisms>Bacteria>Pseudomonadota
Rhodobacterales	O	204455	0.6102	0.3338	0.05152	0.1868	0.0411	0.248	0.3006	0.04444	NA	NA	0.006159	0.01747	0.5069	0.001585	0.2719	0.0465	0.06385	NA	NA	0.03019	NA	NA	0.02514	0.02346	0.04065	NA	NA	0.6102	0.08985	NA	cellular&nbsp;organisms>Bacteria>Pseudomonadota>Alphaproteobacteria
Paracoccaceae	F	31989	0.4131	0.2983	0.03513	0.09616	0.02659	0.1819	0.2685	0.02716	NA	NA	0.006159	0.0127	0.2896	0.001585	0.2421	0.03255	0.04257	NA	NA	0.03019	NA	NA	0.007543	0.004692	0.006254	NA	NA	0.4131	0.08985	NA	cellular&nbsp;organisms>Bacteria>Pseudomonadota>Alphaproteobacteria>Rhodobacterales
Paracoccus	G	265	0.291	0.1456	0.002342	0.05363	0.02176	0.1137	0.2144	0.01481	NA	NA	0.004619	0.004764	0.2172	0.0007927	0.1824	0.01627	0.009459	NA	NA	0.03019	NA	NA	NA	NA	NA	NA	NA	0.291	0.08985	NA	cellular&nbsp;organisms>Bacteria>Pseudomonadota>Alphaproteobacteria>Rhodobacterales>Paracoccaceae
Paracoccus mutanolyticus	S	1499308	0.03206	0.02841	0.002342	0.01294	0.007252	0.0248	0.03206	0.002469	NA	NA	0.00154	0.0006351	NA	NA	0.02456	NA	NA	NA	NA	NA	NA	NA	NA	NA	NA	NA	NA	0.02816	NA	NA	cellular&nbsp;organisms>Bacteria>Pseudomonadota>Alphaproteobacteria>Rhodobacterales>Paracoccaceae>Paracoccus
Paracoccus stylophorae	S	659350	0.08985	0.0142	NA	NA	NA	NA	NA	NA	NA	NA	NA	0.0003176	NA	NA	NA	0.002325	NA	NA	NA	NA	NA	NA	NA	NA	NA	NA	NA	NA	0.08985	NA	cellular&nbsp;organisms>Bacteria>Pseudomonadota>Alphaproteobacteria>Rhodobacterales>Paracoccaceae>Paracoccus
Paracoccus methylutens	S	135742	0.009388	0.007101	NA	0.001849	NA	0.002067	0.004008	NA	NA	NA	NA	NA	NA	NA	0.003508	NA	NA	NA	NA	NA	NA	NA	NA	NA	NA	NA	NA	0.009388	NA	NA	cellular&nbsp;organisms>Bacteria>Pseudomonadota>Alphaproteobacteria>Rhodobacterales>Paracoccaceae>Paracoccus
Paracoccus baruchii	S	490737	0.003551	0.003551	NA	NA	NA	NA	NA	NA	NA	NA	NA	NA	NA	NA	NA	NA	0.002365	NA	NA	NA	NA	NA	NA	NA	NA	NA	NA	NA	NA	NA	cellular&nbsp;organisms>Bacteria>Pseudomonadota>Alphaproteobacteria>Rhodobacterales>Paracoccaceae>Paracoccus
Paracoccus haeundaensis	S	225362	0.0062	0.003551	NA	0.001849	NA	0.0062	0.004008	NA	NA	NA	NA	NA	NA	NA	0.001754	NA	NA	NA	NA	NA	NA	NA	NA	NA	NA	NA	NA	NA	NA	NA	cellular&nbsp;organisms>Bacteria>Pseudomonadota>Alphaproteobacteria>Rhodobacterales>Paracoccaceae>Paracoccus
Paracoccus sordidisoli	S	1798717	0.003551	0.003551	NA	NA	NA	0.002067	NA	NA	NA	NA	NA	NA	NA	NA	NA	NA	NA	NA	NA	NA	NA	NA	NA	NA	NA	NA	NA	NA	NA	NA	cellular&nbsp;organisms>Bacteria>Pseudomonadota>Alphaproteobacteria>Rhodobacterales>Paracoccaceae>Paracoccus
Paracoccus acridae	S	1795310	0.009246	0.003551	NA	0.009246	0.002417	NA	NA	NA	NA	NA	NA	NA	NA	NA	NA	NA	0.002365	NA	NA	NA	NA	NA	NA	NA	NA	NA	NA	NA	NA	NA	cellular&nbsp;organisms>Bacteria>Pseudomonadota>Alphaproteobacteria>Rhodobacterales>Paracoccaceae>Paracoccus
Paracoccus thiocyanatus	S	34006	0.009388	0.003551	NA	NA	NA	NA	0.004008	0.002469	NA	NA	NA	0.0003176	NA	NA	0.001754	NA	NA	NA	NA	NA	NA	NA	NA	NA	NA	NA	NA	0.009388	NA	NA	cellular&nbsp;organisms>Bacteria>Pseudomonadota>Alphaproteobacteria>Rhodobacterales>Paracoccaceae>Paracoccus
Paracoccus kocurii	S	34005	0.004133	0.003551	NA	NA	NA	0.004133	NA	NA	NA	NA	NA	NA	NA	NA	NA	NA	NA	NA	NA	NA	NA	NA	NA	NA	NA	NA	NA	NA	NA	NA	cellular&nbsp;organisms>Bacteria>Pseudomonadota>Alphaproteobacteria>Rhodobacterales>Paracoccaceae>Paracoccus
Falsirhodobacter	G	1434002	0.02485	0.02485	NA	0.007397	NA	0.002067	NA	NA	NA	NA	NA	NA	NA	NA	NA	NA	NA	NA	NA	NA	NA	NA	NA	NA	NA	NA	NA	NA	NA	NA	cellular&nbsp;organisms>Bacteria>Pseudomonadota>Alphaproteobacteria>Rhodobacterales>Paracoccaceae
Cereibacter	G	1653176	0.02485	0.02485	NA	NA	NA	NA	NA	NA	NA	NA	NA	NA	NA	NA	NA	NA	NA	NA	NA	NA	NA	NA	NA	NA	NA	NA	NA	NA	NA	NA	cellular&nbsp;organisms>Bacteria>Pseudomonadota>Alphaproteobacteria>Rhodobacterales>Paracoccaceae
Rhodobacter><wbr>Rhodobacter flagellatus	S	2593021	0.003551	0.003551	NA	NA	NA	NA	NA	NA	NA	NA	NA	0.001588	NA	NA	0.001754	NA	0.002365	NA	NA	NA	NA	NA	0.002514	NA	NA	NA	NA	NA	NA	NA	cellular&nbsp;organisms>Bacteria>Pseudomonadota>Alphaproteobacteria>Rhodobacterales>Paracoccaceae>Rhodobacter
Rhodobacter><wbr>Rhodobacter tardus	S	2699202	0.003551	0.003551	NA	NA	NA	NA	NA	NA	NA	NA	NA	NA	NA	NA	NA	NA	NA	NA	NA	NA	NA	NA	NA	NA	NA	NA	NA	NA	NA	NA	cellular&nbsp;organisms>Bacteria>Pseudomonadota>Alphaproteobacteria>Rhodobacterales>Paracoccaceae>Rhodobacter
Pseudooceanicola><wbr>Pseudooceanicola nitratireducens	S	517719	0.009388	0.003551	0.002342	NA	NA	NA	0.002004	NA	NA	NA	NA	NA	NA	NA	NA	NA	0.002365	NA	NA	NA	NA	NA	0.002514	NA	NA	NA	NA	0.009388	NA	NA	cellular&nbsp;organisms>Bacteria>Pseudomonadota>Alphaproteobacteria>Rhodobacterales>Paracoccaceae>Pseudooceanicola
Pseudooceanicola><wbr>Pseudooceanicola antarcticus	S	1247613	0.003551	0.003551	NA	NA	NA	NA	NA	NA	NA	NA	NA	NA	NA	NA	NA	NA	NA	NA	NA	NA	NA	NA	NA	NA	NA	NA	NA	NA	NA	NA	cellular&nbsp;organisms>Bacteria>Pseudomonadota>Alphaproteobacteria>Rhodobacterales>Paracoccaceae>Pseudooceanicola
Haematobacter	G	366614	0.01579	0.003551	NA	0.005548	NA	NA	0.004008	NA	NA	NA	NA	NA	NA	NA	0.01579	NA	NA	NA	NA	NA	NA	NA	NA	NA	NA	NA	NA	NA	NA	NA	cellular&nbsp;organisms>Bacteria>Pseudomonadota>Alphaproteobacteria>Rhodobacterales>Paracoccaceae
Pikeienuella><wbr>Pikeienuella piscinae	S	2748098	0.003551	0.003551	NA	NA	NA	0.002067	0.002004	NA	NA	NA	NA	NA	NA	NA	NA	NA	NA	NA	NA	NA	NA	NA	NA	NA	NA	NA	NA	NA	NA	NA	cellular&nbsp;organisms>Bacteria>Pseudomonadota>Alphaproteobacteria>Rhodobacterales>Paracoccaceae>Pikeienuella
Rhodobaculum><wbr>Rhodobaculum claviforme	S	1549854	0.003551	0.003551	NA	0.001849	NA	NA	0.002004	NA	NA	NA	NA	NA	NA	NA	NA	NA	NA	NA	NA	NA	NA	NA	NA	NA	NA	NA	NA	NA	NA	NA	cellular&nbsp;organisms>Bacteria>Pseudomonadota>Alphaproteobacteria>Rhodobacterales>Paracoccaceae>Rhodobaculum
Pseudothioclava><wbr>Pseudothioclava arenosa	S	1795308	0.003551	0.003551	NA	NA	NA	NA	NA	NA	NA	NA	NA	NA	NA	NA	NA	NA	NA	NA	NA	NA	NA	NA	NA	NA	NA	NA	NA	NA	NA	NA	cellular&nbsp;organisms>Bacteria>Pseudomonadota>Alphaproteobacteria>Rhodobacterales>Paracoccaceae>Pseudothioclava
Coraliihabitans><wbr>Coraliihabitans acroporae	S	2834412	0.003551	0.003551	NA	0.001849	NA	NA	NA	NA	NA	NA	NA	NA	NA	NA	0.003508	NA	NA	NA	NA	NA	NA	NA	NA	NA	NA	NA	NA	NA	NA	NA	cellular&nbsp;organisms>Bacteria>Pseudomonadota>Alphaproteobacteria>Rhodobacterales>Paracoccaceae>Coraliihabitans
Methylarcula><wbr>Methylarcula terricola	S	72023	0.01182	0.003551	0.007025	NA	NA	NA	0.004008	0.004938	NA	NA	NA	0.001588	NA	NA	0.005263	0.002325	0.01182	NA	NA	NA	NA	NA	0.002514	NA	0.003127	NA	NA	0.009388	NA	NA	cellular&nbsp;organisms>Bacteria>Pseudomonadota>Alphaproteobacteria>Rhodobacterales>Paracoccaceae>Methylarcula
Roseobacteraceae	F	2854170	0.2172	0.01775	0.01639	0.08136	0.004835	0.02067	0.01202	0.009877	NA	NA	NA	0.004446	0.2172	NA	0.005263	0.009299	0.01892	NA	NA	NA	NA	NA	0.01509	0.01408	0.03127	NA	NA	0.1314	NA	NA	cellular&nbsp;organisms>Bacteria>Pseudomonadota>Alphaproteobacteria>Rhodobacterales
Roseivivax><wbr>Roseivivax halotolerans	S	93684	0.003551	0.003551	NA	NA	NA	NA	NA	NA	NA	NA	NA	NA	NA	NA	NA	NA	NA	NA	NA	NA	NA	NA	NA	NA	NA	NA	NA	NA	NA	NA	cellular&nbsp;organisms>Bacteria>Pseudomonadota>Alphaproteobacteria>Rhodobacterales>Roseobacteraceae>Roseivivax
Roseivivax><wbr>Roseivivax isoporae><wbr>Roseivivax isoporae LMG 25204	-	1449351	0.003551	0.003551	NA	NA	NA	NA	0.002004	NA	NA	NA	NA	NA	NA	NA	NA	NA	NA	NA	NA	NA	NA	NA	NA	NA	NA	NA	NA	NA	NA	NA	cellular&nbsp;organisms>Bacteria>Pseudomonadota>Alphaproteobacteria>Rhodobacterales>Roseobacteraceae>Roseivivax>Roseivivax&nbsp;isoporae
Tropicimonas><wbr>Tropicimonas sediminicola	S	1031541	0.003551	0.003551	NA	NA	NA	NA	NA	NA	NA	NA	NA	NA	NA	NA	NA	NA	NA	NA	NA	NA	NA	NA	NA	NA	NA	NA	NA	NA	NA	NA	cellular&nbsp;organisms>Bacteria>Pseudomonadota>Alphaproteobacteria>Rhodobacterales>Roseobacteraceae>Tropicimonas
Jannaschia><wbr>Jannaschia seohaensis	S	475081	0.009388	0.003551	NA	NA	NA	NA	NA	NA	NA	NA	NA	NA	NA	NA	NA	NA	NA	NA	NA	NA	NA	NA	NA	NA	NA	NA	NA	0.009388	NA	NA	cellular&nbsp;organisms>Bacteria>Pseudomonadota>Alphaproteobacteria>Rhodobacterales>Roseobacteraceae>Jannaschia
Maritimibacter><wbr>Maritimibacter alexandrii	S	2570355	0.003551	0.003551	NA	0.001849	NA	NA	NA	NA	NA	NA	NA	NA	NA	NA	NA	NA	NA	NA	NA	NA	NA	NA	0.002514	NA	NA	NA	NA	NA	NA	NA	cellular&nbsp;organisms>Bacteria>Pseudomonadota>Alphaproteobacteria>Rhodobacterales>Roseobacteraceae>Maritimibacter
Hyphomicrobiales	O	356	4.545	0.04971	0.1428	0.02404	0.06043	0.02273	0.02204	0.1728	0.01285	NA	0.004619	0.09464	0.2172	0.006342	0.08069	0.1558	0.2081	4.545	NA	NA	NA	0.3856	0.1886	0.1126	0.122	NA	NA	0.2159	0.3594	0.995	cellular&nbsp;organisms>Bacteria>Pseudomonadota>Alphaproteobacteria
Bartonellaceae><wbr>Bartonella><wbr>Bartonella clarridgeiae	S	56426	0.0142	0.0142	NA	0.001849	NA	0.0062	0.006012	0.002469	NA	NA	NA	NA	NA	NA	0.01403	NA	0.002365	NA	NA	NA	NA	NA	NA	NA	NA	NA	NA	0.009388	NA	NA	cellular&nbsp;organisms>Bacteria>Pseudomonadota>Alphaproteobacteria>Hyphomicrobiales>Bartonellaceae>Bartonella
Methylobacteriaceae	F	119045	0.08985	0.01065	NA	0.003698	NA	NA	NA	NA	NA	NA	NA	0.00127	NA	0.0007927	0.03684	0.002325	0.002365	NA	NA	NA	NA	NA	NA	NA	NA	NA	NA	0.03755	0.08985	NA	cellular&nbsp;organisms>Bacteria>Pseudomonadota>Alphaproteobacteria>Hyphomicrobiales
Microvirga	G	186650	0.03755	0.01065	NA	NA	NA	NA	NA	NA	NA	NA	NA	0.00127	NA	NA	0.02631	0.002325	0.002365	NA	NA	NA	NA	NA	NA	NA	NA	NA	NA	0.03755	NA	NA	cellular&nbsp;organisms>Bacteria>Pseudomonadota>Alphaproteobacteria>Hyphomicrobiales>Methylobacteriaceae
Rhodovibrionaceae><wbr>...><wbr>Tistlia consotensis USBA 355	-	560819	0.01975	0.003551	0.01639	0.001849	NA	NA	NA	0.01975	NA	NA	NA	0.01016	NA	NA	NA	0.0186	0.01892	NA	NA	NA	NA	NA	0.01509	NA	0.01251	NA	NA	NA	NA	NA	cellular&nbsp;organisms>Bacteria>Pseudomonadota>Alphaproteobacteria>Hyphomicrobiales>Rhodovibrionaceae>Tistlia>Tistlia&nbsp;consotensis
Hyphomicrobiaceae	F	45401	0.009384	0.003551	0.004683	0.001849	0.004835	NA	0.002004	0.002469	0.004282	NA	0.003079	0.002223	NA	0.0007927	NA	0.009299	0.00473	NA	NA	NA	NA	NA	0.002514	0.009384	NA	NA	NA	NA	NA	NA	cellular&nbsp;organisms>Bacteria>Pseudomonadota>Alphaproteobacteria>Hyphomicrobiales
Rhodoplanes><wbr>Rhodoplanes piscinae	S	444923	0.009384	0.003551	NA	NA	NA	NA	0.002004	NA	0.004282	NA	0.00154	NA	NA	0.0007927	NA	0.002325	NA	NA	NA	NA	NA	NA	NA	0.009384	NA	NA	NA	NA	NA	NA	cellular&nbsp;organisms>Bacteria>Pseudomonadota>Alphaproteobacteria>Hyphomicrobiales>Hyphomicrobiaceae>Rhodoplanes
Aestuariivirgaceae><wbr>Aestuariivirga><wbr>Aestuariivirga litoralis	S	2650924	0.003551	0.003551	NA	NA	NA	NA	NA	NA	NA	NA	NA	NA	NA	NA	NA	NA	NA	NA	NA	NA	NA	NA	NA	NA	NA	NA	NA	NA	NA	NA	cellular&nbsp;organisms>Bacteria>Pseudomonadota>Alphaproteobacteria>Hyphomicrobiales>Aestuariivirgaceae>Aestuariivirga
Stappiaceae><wbr>Roseibium><wbr>Roseibium suaedae	S	735517	0.01251	0.003551	NA	NA	0.002417	NA	0.002004	NA	NA	NA	NA	NA	NA	NA	0.001754	NA	NA	NA	NA	NA	NA	NA	NA	NA	0.01251	NA	NA	NA	NA	NA	cellular&nbsp;organisms>Bacteria>Pseudomonadota>Alphaproteobacteria>Hyphomicrobiales>Stappiaceae>Roseibium
Aurantimonadaceae><wbr>Aureimonas><wbr>Aureimonas ferruginea	S	1198454	0.003551	0.003551	NA	NA	NA	NA	NA	NA	NA	NA	NA	NA	NA	NA	NA	NA	NA	NA	NA	NA	NA	NA	NA	NA	NA	NA	NA	NA	NA	NA	cellular&nbsp;organisms>Bacteria>Pseudomonadota>Alphaproteobacteria>Hyphomicrobiales>Aurantimonadaceae>Aureimonas
Cohaesibacteraceae><wbr>Cohaesibacter><wbr>Cohaesibacter haloalkalitolerans	S	1162980	4.545	0.003551	NA	NA	NA	0.002067	NA	NA	NA	NA	NA	NA	NA	NA	NA	0.002325	NA	4.545	NA	NA	NA	0.2571	NA	NA	NA	NA	NA	NA	NA	0.4975	cellular&nbsp;organisms>Bacteria>Pseudomonadota>Alphaproteobacteria>Hyphomicrobiales>Cohaesibacteraceae>Cohaesibacter
Sphingomonadales	O	204457	0.2172	0.0213	0.02576	0.02404	0.03143	0.0062	0.006012	0.02716	NA	NA	0.00154	0.01651	0.2172	NA	0.03333	0.02557	0.05912	NA	NA	NA	NA	NA	0.03268	0.03754	0.02814	NA	NA	0.1596	0.08985	NA	cellular&nbsp;organisms>Bacteria>Pseudomonadota>Alphaproteobacteria
Sphingomonadaceae	F	41297	0.05439	0.0142	0.02342	0.01479	0.01934	0.004133	0.002004	0.02716	NA	NA	0.00154	0.0162	NA	NA	0.003508	0.02325	0.05439	NA	NA	NA	NA	NA	0.03017	0.03754	0.02189	NA	NA	0.04694	NA	NA	cellular&nbsp;organisms>Bacteria>Pseudomonadota>Alphaproteobacteria>Sphingomonadales
Novosphingobium	G	165696	0.03074	0.007101	0.01171	NA	NA	NA	NA	0.01481	NA	NA	NA	0.006351	NA	NA	0.003508	0.00465	0.03074	NA	NA	NA	NA	NA	0.01509	0.02346	0.01564	NA	NA	0.009388	NA	NA	cellular&nbsp;organisms>Bacteria>Pseudomonadota>Alphaproteobacteria>Sphingomonadales>Sphingomonadaceae
Novosphingobium oryzae	S	1522744	0.003551	0.003551	NA	NA	NA	NA	NA	NA	NA	NA	NA	NA	NA	NA	NA	NA	NA	NA	NA	NA	NA	NA	NA	NA	NA	NA	NA	NA	NA	NA	cellular&nbsp;organisms>Bacteria>Pseudomonadota>Alphaproteobacteria>Sphingomonadales>Sphingomonadaceae>Novosphingobium
Sphingomonas	G	13687	0.01655	0.007101	0.004683	0.009246	NA	0.002067	0.002004	0.004938	NA	NA	NA	0.006669	NA	NA	NA	0.01162	0.01655	NA	NA	NA	NA	NA	0.007543	0.009384	0.003127	NA	NA	0.009388	NA	NA	cellular&nbsp;organisms>Bacteria>Pseudomonadota>Alphaproteobacteria>Sphingomonadales>Sphingomonadaceae
Sphingomonas mesophila	S	2303576	0.009388	0.003551	NA	NA	NA	NA	NA	NA	NA	NA	NA	NA	NA	NA	NA	NA	NA	NA	NA	NA	NA	NA	NA	NA	NA	NA	NA	0.009388	NA	NA	cellular&nbsp;organisms>Bacteria>Pseudomonadota>Alphaproteobacteria>Sphingomonadales>Sphingomonadaceae>Sphingomonas
Sphingomonas fennica	S	114404	0.003551	0.003551	NA	NA	NA	NA	NA	NA	NA	NA	NA	NA	NA	NA	NA	NA	NA	NA	NA	NA	NA	NA	NA	NA	NA	NA	NA	NA	NA	NA	cellular&nbsp;organisms>Bacteria>Pseudomonadota>Alphaproteobacteria>Sphingomonadales>Sphingomonadaceae>Sphingomonas
Rhodospirillales	O	204441	0.2896	0.0142	0.1241	0.007397	0.02417	0.02273	NA	0.121	0.01713	NA	0.009238	0.04446	0.2896	0.00872	0.01228	0.05812	0.1324	NA	NA	0.03019	NA	0.2571	0.088	0.061	0.04691	NA	NA	0.0751	0.08985	NA	cellular&nbsp;organisms>Bacteria>Pseudomonadota>Alphaproteobacteria
Acetobacteraceae	F	433	0.2172	0.0142	0.1077	0.003698	0.00967	0.0186	NA	0.1037	0.008563	NA	0.004619	0.04097	0.2172	0.004756	0.005263	0.05114	0.123	NA	NA	0.03019	NA	0.1285	0.07794	0.04692	0.04065	NA	NA	0.03755	NA	NA	cellular&nbsp;organisms>Bacteria>Pseudomonadota>Alphaproteobacteria>Rhodospirillales
Swaminathania><wbr>Swaminathania salitolerans	S	182838	0.1448	0.007101	0.103	0.003698	0.007252	0.004133	NA	0.1012	0.004282	NA	0.004619	0.04033	0.1448	0.002378	0.003508	0.04882	0.1088	NA	NA	0.03019	NA	0.1285	0.07794	0.04692	0.03752	NA	NA	NA	NA	NA	cellular&nbsp;organisms>Bacteria>Pseudomonadota>Alphaproteobacteria>Rhodospirillales>Acetobacteraceae>Swaminathania
Parasaccharibacter><wbr>Parasaccharibacter apium	S	1510841	0.003551	0.003551	NA	NA	NA	NA	NA	NA	NA	NA	NA	NA	NA	NA	NA	NA	NA	NA	NA	NA	NA	NA	NA	NA	NA	NA	NA	NA	NA	NA	cellular&nbsp;organisms>Bacteria>Pseudomonadota>Alphaproteobacteria>Rhodospirillales>Acetobacteraceae>Parasaccharibacter
Roseomonas><wbr>Roseomonas suffusca	S	1783357	0.004282	0.003551	NA	NA	NA	NA	NA	NA	0.004282	NA	NA	NA	NA	0.001585	NA	NA	NA	NA	NA	NA	NA	NA	NA	NA	NA	NA	NA	NA	NA	NA	cellular&nbsp;organisms>Bacteria>Pseudomonadota>Alphaproteobacteria>Rhodospirillales>Acetobacteraceae>Roseomonas
Caulobacterales><wbr>Caulobacteraceae	F	76892	0.06315	0.0142	0.009367	0.005548	0.002417	0.02687	0.006012	0.01481	NA	0.008482	0.00154	0.001588	NA	NA	0.06315	0.002325	0.01655	NA	NA	0.03019	NA	NA	0.01509	NA	0.01251	NA	NA	NA	NA	NA	cellular&nbsp;organisms>Bacteria>Pseudomonadota>Alphaproteobacteria>Caulobacterales
Brevundimonas	G	41275	0.04385	0.0142	0.009367	NA	0.002417	0.02687	0.004008	0.01481	NA	NA	0.00154	0.001588	NA	NA	0.04385	0.002325	0.01655	NA	NA	0.03019	NA	NA	0.01257	NA	0.009381	NA	NA	NA	NA	NA	cellular&nbsp;organisms>Bacteria>Pseudomonadota>Alphaproteobacteria>Caulobacterales>Caulobacteraceae
Pelagibacterales><wbr>...><wbr>Candidatus Pelagibacter ubique HTCC1062	-	335992	1.157	0.01065	0.002342	0.005548	NA	0.002067	NA	NA	NA	NA	NA	NA	NA	NA	NA	NA	0.00473	NA	NA	NA	NA	1.157	0.007543	0.004692	0.003127	NA	NA	NA	NA	NA	cellular&nbsp;organisms>Bacteria>Pseudomonadota>Alphaproteobacteria>Pelagibacterales>Pelagibacteraceae>Candidatus&nbsp;Pelagibacter>Candidatus&nbsp;Pelagibacter&nbsp;ubique
Rickettsiales	O	766	0.6289	0.007101	0.0562	0.005548	0.01692	NA	NA	0.08642	NA	NA	0.00154	0.03144	NA	0.0007927	0.001754	0.06277	0.08986	NA	0.6289	NA	NA	NA	0.07291	0.04692	0.03752	NA	NA	0.009388	0.08985	NA	cellular&nbsp;organisms>Bacteria>Pseudomonadota>Alphaproteobacteria
Rickettsiaceae><wbr>...><wbr>Occidentia massiliensis	S	752179	0.07331	0.003551	0.03981	0.003698	0.004835	NA	NA	0.05185	NA	NA	0.00154	0.02287	NA	NA	0.001754	0.04417	0.07331	NA	NA	NA	NA	NA	0.05783	0.04692	0.0344	NA	NA	0.009388	NA	NA	cellular&nbsp;organisms>Bacteria>Pseudomonadota>Alphaproteobacteria>Rickettsiales>Rickettsiaceae>Rickettsieae>Occidentia
Anaplasmataceae	F	942	0.6289	0.003551	0.01639	0.001849	0.004835	NA	NA	0.0321	NA	NA	NA	0.006987	NA	0.0007927	NA	0.0186	0.01419	NA	0.6289	NA	NA	NA	0.01509	NA	0.003127	NA	NA	NA	NA	NA	cellular&nbsp;organisms>Bacteria>Pseudomonadota>Alphaproteobacteria>Rickettsiales
Maricaulales><wbr>Robiginitomaculaceae	F	2800062	0.007101	0.007101	NA	NA	NA	NA	NA	0.002469	NA	NA	NA	NA	NA	NA	NA	NA	NA	NA	NA	NA	NA	NA	NA	NA	NA	NA	NA	NA	NA	NA	cellular&nbsp;organisms>Bacteria>Pseudomonadota>Alphaproteobacteria>Maricaulales
Rhodothalassiales><wbr>...><wbr>Rhodothalassium salexigens	S	1086	0.01975	0.003551	0.01171	NA	NA	NA	NA	0.01975	NA	NA	NA	0.0009527	NA	NA	NA	0.002325	0.00473	NA	NA	NA	NA	NA	0.002514	NA	0.003127	NA	NA	NA	NA	NA	cellular&nbsp;organisms>Bacteria>Pseudomonadota>Alphaproteobacteria>Rhodothalassiales>Rhodothalassiaceae>Rhodothalassium
Rhodothalassium salexigens DSM 2132	-	1188247	0.01481	0.003551	0.01171	NA	NA	NA	NA	0.01481	NA	NA	NA	0.0009527	NA	NA	NA	0.002325	0.00473	NA	NA	NA	NA	NA	0.002514	NA	0.003127	NA	NA	NA	NA	NA	cellular&nbsp;organisms>Bacteria>Pseudomonadota>Alphaproteobacteria>Rhodothalassiales>Rhodothalassiaceae>Rhodothalassium>Rhodothalassium&nbsp;salexigens
Betaproteobacteria	C	28216	2.156	0.1065	0.08196	0.1479	0.4424	0.3327	2.13	0.1259	0.008563	0.004241	0.0154	0.0289	0.5069	0.003171	0.1088	0.07207	0.1206	NA	NA	NA	NA	0.7712	0.05783	0.04692	0.04378	NA	NA	0.4225	2.156	NA	cellular&nbsp;organisms>Bacteria>Pseudomonadota
Burkholderiales	O	80840	2.156	0.06746	0.03747	0.04808	0.411	0.2046	2.008	0.08642	0.008563	0.004241	0.009238	0.01397	0.3621	0.002378	0.04912	0.0372	0.03784	NA	NA	NA	NA	0.6427	0.02514	0.01408	0.01251	NA	NA	0.3192	2.156	NA	cellular&nbsp;organisms>Bacteria>Pseudomonadota>Betaproteobacteria
Burkholderiaceae><wbr>Paraburkholderia	G	1822464	0.2172	0.0142	0.004683	0.001849	0.03626	0.0062	0.02004	0.01481	NA	NA	NA	0.002223	0.2172	NA	0.008771	0.00465	0.009459	NA	NA	NA	NA	NA	0.005028	0.004692	NA	NA	NA	0.01878	NA	NA	cellular&nbsp;organisms>Bacteria>Pseudomonadota>Betaproteobacteria>Burkholderiales>Burkholderiaceae
Burkholderiaceae><wbr>Zeimonas><wbr>Zeimonas arvi	S	2498847	0.007101	0.007101	NA	NA	NA	NA	0.006012	NA	NA	NA	NA	0.0003176	NA	NA	NA	NA	NA	NA	NA	NA	NA	NA	NA	NA	NA	NA	NA	NA	NA	NA	cellular&nbsp;organisms>Bacteria>Pseudomonadota>Betaproteobacteria>Burkholderiales>Burkholderiaceae>Zeimonas
Burkholderiaceae><wbr>Cupriavidus><wbr>Cupriavidus basilensis	S	68895	0.004835	0.003551	NA	0.001849	0.004835	NA	0.002004	0.002469	NA	NA	NA	NA	NA	NA	0.001754	NA	NA	NA	NA	NA	NA	NA	NA	NA	NA	NA	NA	NA	NA	NA	cellular&nbsp;organisms>Bacteria>Pseudomonadota>Betaproteobacteria>Burkholderiales>Burkholderiaceae>Cupriavidus
Comamonadaceae	F	80864	0.07241	0.0142	0.004683	0.001849	0.002417	NA	0.006012	0.01728	NA	0.004241	NA	0.003493	0.07241	0.0007927	0.003508	0.002325	0.01182	NA	NA	NA	NA	NA	0.005028	0.004692	0.003127	NA	NA	NA	NA	NA	cellular&nbsp;organisms>Bacteria>Pseudomonadota>Betaproteobacteria>Burkholderiales
Comamonas	G	283	0.01065	0.01065	NA	NA	NA	NA	NA	0.002469	NA	NA	NA	0.0003176	NA	NA	0.001754	NA	NA	NA	NA	NA	NA	NA	NA	0.004692	NA	NA	NA	NA	NA	NA	cellular&nbsp;organisms>Bacteria>Pseudomonadota>Betaproteobacteria>Burkholderiales>Comamonadaceae
Comamonas aquatica	S	225991	0.007101	0.007101	NA	NA	NA	NA	NA	NA	NA	NA	NA	NA	NA	NA	NA	NA	NA	NA	NA	NA	NA	NA	NA	NA	NA	NA	NA	NA	NA	NA	cellular&nbsp;organisms>Bacteria>Pseudomonadota>Betaproteobacteria>Burkholderiales>Comamonadaceae>Comamonas
Alcaligenaceae	F	506	1.944	0.007101	0.002342	0.001849	0.002417	0.09506	1.944	0.004938	NA	NA	NA	0.0006351	NA	NA	0.01228	0.01162	0.009459	NA	NA	NA	NA	NA	NA	NA	NA	NA	NA	0.01878	NA	NA	cellular&nbsp;organisms>Bacteria>Pseudomonadota>Betaproteobacteria>Burkholderiales
Oligella	G	90243	1.786	0.007101	NA	0.001849	NA	0.07853	1.786	0.004938	NA	NA	NA	NA	NA	NA	NA	0.009299	0.00473	NA	NA	NA	NA	NA	NA	NA	NA	NA	NA	NA	NA	NA	cellular&nbsp;organisms>Bacteria>Pseudomonadota>Betaproteobacteria>Burkholderiales>Alcaligenaceae
Oligella urethralis	S	90245	1.76	0.007101	NA	0.001849	NA	0.07646	1.76	0.004938	NA	NA	NA	NA	NA	NA	NA	0.009299	0.00473	NA	NA	NA	NA	NA	NA	NA	NA	NA	NA	NA	NA	NA	cellular&nbsp;organisms>Bacteria>Pseudomonadota>Betaproteobacteria>Burkholderiales>Alcaligenaceae>Oligella
Oxalobacteraceae	F	75682	0.05166	0.007101	0.009367	0.003698	0.007252	0.05166	0.008016	0.004938	NA	NA	NA	0.001905	NA	NA	0.02105	0.002325	0.00473	NA	NA	NA	NA	NA	0.007543	NA	NA	NA	NA	0.009388	NA	NA	cellular&nbsp;organisms>Bacteria>Pseudomonadota>Betaproteobacteria>Burkholderiales
Massilia group	-	2895353	0.04546	0.007101	0.004683	0.003698	0.002417	0.04546	0.002004	0.002469	NA	NA	NA	0.0009527	NA	NA	0.01403	0.002325	0.002365	NA	NA	NA	NA	NA	0.005028	NA	NA	NA	NA	0.009388	NA	NA	cellular&nbsp;organisms>Bacteria>Pseudomonadota>Betaproteobacteria>Burkholderiales>Oxalobacteraceae
Massilia	G	149698	0.0372	0.003551	0.002342	NA	NA	0.0372	0.002004	NA	NA	NA	NA	0.0006351	NA	NA	0.01053	NA	NA	NA	NA	NA	NA	NA	0.002514	NA	NA	NA	NA	NA	NA	NA	cellular&nbsp;organisms>Bacteria>Pseudomonadota>Betaproteobacteria>Burkholderiales>Oxalobacteraceae>Massilia&nbsp;group
Neisseriales	O	206351	0.1285	0.03906	0.002342	0.09616	0.00967	0.08266	0.08016	0.007407	NA	NA	NA	0.003493	NA	0.0007927	0.05438	0.01162	0.03547	NA	NA	NA	NA	0.1285	0.01509	NA	NA	NA	NA	0.06572	NA	NA	cellular&nbsp;organisms>Bacteria>Pseudomonadota>Betaproteobacteria
Neisseriaceae	F	481	0.09061	0.03551	NA	0.09061	0.007252	0.07853	0.07014	0.004938	NA	NA	NA	0.0003176	NA	0.0007927	0.05263	0.00465	0.03074	NA	NA	NA	NA	NA	0.01257	NA	NA	NA	NA	0.06572	NA	NA	cellular&nbsp;organisms>Bacteria>Pseudomonadota>Betaproteobacteria>Neisseriales
Neisseria	G	482	0.05917	0.02485	NA	0.05917	NA	0.05786	0.04409	0.002469	NA	NA	NA	0.0003176	NA	0.0007927	0.02631	0.002325	0.009459	NA	NA	NA	NA	NA	0.002514	NA	NA	NA	NA	0.02816	NA	NA	cellular&nbsp;organisms>Bacteria>Pseudomonadota>Betaproteobacteria>Neisseriales>Neisseriaceae
Neisseria sicca><wbr>Neisseria sicca ATCC 29256	-	547045	0.0142	0.0142	NA	0.001849	NA	NA	0.002004	NA	NA	NA	NA	NA	NA	0.0007927	0.008771	NA	NA	NA	NA	NA	NA	NA	NA	NA	NA	NA	NA	NA	NA	NA	cellular&nbsp;organisms>Bacteria>Pseudomonadota>Betaproteobacteria>Neisseriales>Neisseriaceae>Neisseria>Neisseria&nbsp;sicca
Alysiella><wbr>Alysiella filiformis	S	194196	0.003551	0.003551	NA	NA	NA	NA	NA	NA	NA	NA	NA	NA	NA	NA	0.001754	NA	NA	NA	NA	NA	NA	NA	NA	NA	NA	NA	NA	NA	NA	NA	cellular&nbsp;organisms>Bacteria>Pseudomonadota>Betaproteobacteria>Neisseriales>Neisseriaceae>Alysiella
Prolinoborus><wbr>Prolinoborus fasciculus	S	1056810	0.003551	0.003551	NA	NA	NA	NA	NA	NA	NA	NA	NA	NA	NA	NA	NA	NA	NA	NA	NA	NA	NA	NA	NA	NA	NA	NA	NA	NA	NA	NA	cellular&nbsp;organisms>Bacteria>Pseudomonadota>Betaproteobacteria>Neisseriales>Neisseriaceae>Prolinoborus
Chromobacteriaceae	F	1499392	0.1285	0.003551	0.002342	0.001849	NA	0.002067	0.004008	0.002469	NA	NA	NA	0.003176	NA	NA	NA	0.006974	0.00473	NA	NA	NA	NA	0.1285	0.002514	NA	NA	NA	NA	NA	NA	NA	cellular&nbsp;organisms>Bacteria>Pseudomonadota>Betaproteobacteria>Neisseriales
Vogesella	G	57739	0.006974	0.003551	0.002342	NA	NA	0.002067	NA	0.002469	NA	NA	NA	0.001588	NA	NA	NA	0.006974	NA	NA	NA	NA	NA	NA	0.002514	NA	NA	NA	NA	NA	NA	NA	cellular&nbsp;organisms>Bacteria>Pseudomonadota>Betaproteobacteria>Neisseriales>Chromobacteriaceae
Vogesella mureinivorans	S	657276	0.006974	0.003551	0.002342	NA	NA	NA	NA	0.002469	NA	NA	NA	0.001588	NA	NA	NA	0.006974	NA	NA	NA	NA	NA	NA	0.002514	NA	NA	NA	NA	NA	NA	NA	cellular&nbsp;organisms>Bacteria>Pseudomonadota>Betaproteobacteria>Neisseriales>Chromobacteriaceae>Vogesella
FCB group	-	1783270	61.27	0.5503	0.4566	10.41	24.66	0.9568	0.04008	1.331	NA	0.09754	0.02771	0.195	0.3621	0.002378	0.2	0.06742	0.2909	NA	1.258	42.3	61.27	20.05	5.225	0.1314	0.1094	NA	20	2.91	9.883	5.97	cellular&nbsp;organisms>Bacteria
Bacteroidetes/Chlorobi group	-	68336	61.27	0.5397	0.4379	10.41	24.66	0.9547	0.03808	1.321	NA	0.09754	0.02771	0.1842	0.3621	0.001585	0.1982	0.0465	0.2483	NA	1.258	42.3	61.27	20.05	5.194	0.1314	0.1001	NA	20	2.882	9.883	5.97	cellular&nbsp;organisms>Bacteria>FCB&nbsp;group
Bacteroidota	P	976	61.27	0.4793	0.4168	10.41	24.65	0.9423	0.03607	1.289	NA	0.09754	0.02617	0.1728	0.3621	0.001585	0.1965	0.02557	0.175	NA	0.6289	42.21	61.27	17.74	5.172	0.08446	0.07818	NA	15	2.873	9.883	4.478	cellular&nbsp;organisms>Bacteria>FCB&nbsp;group>Bacteroidetes/Chlorobi&nbsp;group
Bacteroidia	C	200643	60.32	0.1811	0.3864	10.23	24.24	0.8638	0.01202	1.165	NA	0.0933	0.02156	0.1616	0.2896	NA	0.1245	0.006974	0.1301	NA	NA	41.82	60.32	16.84	5.086	0.04692	0.02814	NA	15	2.262	9.524	2.985	cellular&nbsp;organisms>Bacteria>FCB&nbsp;group>Bacteroidetes/Chlorobi&nbsp;group>Bacteroidota
Bacteroidales	O	171549	60	0.1669	0.3794	10.16	24.05	0.8597	0.01202	1.128	NA	0.0933	0.02156	0.1613	0.2896	NA	0.1193	0.006974	0.1301	NA	NA	41.7	60	16.58	5.021	0.04692	0.02814	NA	15	2.234	9.524	2.985	cellular&nbsp;organisms>Bacteria>FCB&nbsp;group>Bacteroidetes/Chlorobi&nbsp;group>Bacteroidota>Bacteroidia
Porphyromonadaceae	F	171551	0.3892	0.09587	NA	0.06842	0.3892	0.004133	0.002004	0.0642	NA	0.01272	NA	0.001588	NA	NA	0.001754	0.002325	0.002365	NA	NA	NA	NA	NA	NA	NA	NA	NA	NA	NA	NA	NA	cellular&nbsp;organisms>Bacteria>FCB&nbsp;group>Bacteroidetes/Chlorobi&nbsp;group>Bacteroidota>Bacteroidia>Bacteroidales
Porphyromonas	G	836	0.3674	0.09587	NA	0.02959	0.3674	0.004133	0.002004	0.0642	NA	0.01272	NA	0.001588	NA	NA	0.001754	0.002325	0.002365	NA	NA	NA	NA	NA	NA	NA	NA	NA	NA	NA	NA	NA	cellular&nbsp;organisms>Bacteria>FCB&nbsp;group>Bacteroidetes/Chlorobi&nbsp;group>Bacteroidota>Bacteroidia>Bacteroidales>Porphyromonadaceae
Porphyromonas endodontalis	S	28124	0.09232	0.09232	NA	NA	NA	NA	NA	NA	NA	NA	NA	NA	NA	NA	NA	NA	NA	NA	NA	NA	NA	NA	NA	NA	NA	NA	NA	NA	NA	NA	cellular&nbsp;organisms>Bacteria>FCB&nbsp;group>Bacteroidetes/Chlorobi&nbsp;group>Bacteroidota>Bacteroidia>Bacteroidales>Porphyromonadaceae>Porphyromonas
Bacteroidaceae	F	815	40.43	0.04261	0.1311	8.197	13.41	0.5228	0.006012	0.7901	NA	0.004241	0.00154	0.1582	0.2172	NA	0.02456	0.002325	0.08986	NA	NA	40.43	18.1	15.55	4.792	0.01408	0.02189	NA	15	1.089	5.93	2.985	cellular&nbsp;organisms>Bacteria>FCB&nbsp;group>Bacteroidetes/Chlorobi&nbsp;group>Bacteroidota>Bacteroidia>Bacteroidales
[truncated: 4,472 more rows]
